# Supplementary material for: Structural relationship between the putative hair cell mechanotransduction channel TMC1 and TMEM16 proteins
Source: eLife. 2018 Jul 31;7:e38433. doi: 10.7554/eLife.38433 (PMC6067890; doi:10.7554/eLife.38433)
Supplement: Figure 2—source data 1. [file elife-38433-fig2-data1.zip]

Archive with 10 entries (7 files):
- Figure 2-source data 1/
- Figure 2-source data 1/Figure 2-source data 1.pdb
- __MACOSX/
- __MACOSX/Figure 2-source data 1/
- __MACOSX/Figure 2-source data 1/._Figure 2-source data 1.pdb
- Figure 2-source data 1/Figure 2-source data 2.pdb
- __MACOSX/Figure 2-source data 1/._Figure 2-source data 2.pdb
- Figure 2-source data 1/Figure 2-source data 3.pdb
- __MACOSX/Figure 2-source data 1/._Figure 2-source data 3.pdb
- __MACOSX/._Figure 2-source data 1
