# Supplementary material for: Structural relationship between the putative hair cell mechanotransduction channel TMC1 and TMEM16 proteins
Source: eLife. 2018 Jul 31;7:e38433. doi: 10.7554/eLife.38433 (PMC6067890; doi:10.7554/eLife.38433)
Supplement: Figure 2—source data 1. [file elife-38433-fig2-data1.zip › Figure 2-source data 1/Figure 2-source data 1.pdb]

HELIX    1   1 TRP A  147  ALA A  159  1                                  13
HELIX    2   2 GLU A  165  GLN A  174  1                                  10
HELIX    3   3 SER A  177  MET A  205  1                                  29
HELIX    4   4 SER A  270  ASP A  296  1                                  27
HELIX    5   5 GLU A  349  GLU A  386  1                                  38
HELIX    6   6 PRO A  392  GLU A  399  1                                   8
HELIX    7   7 GLU A  402  GLU A  425  1                                  24
HELIX    8   8 LEU A  430  ASP A  457  1                                  28
HELIX    9   9 GLU A  514  LEU A  537  1                                  24
HELIX   10  10 ASP A  540  VAL A  547  1                                   8
HELIX   11  11 ILE A  570  GLY A  587  1                                  18
HELIX   12  12 LEU A  594  CYS A  616  1                                  23
HELIX   13  13 PHE A  632  SER A  654  1                                  23
HELIX   14  14 VAL A  699  LEU A  725  1                                  27
HELIX   15  15 LYS A  729  ALA A  748  1                                  20
HELIX   16  16 TRP B  147  ALA B  159  1                                  13
HELIX   17  17 GLU B  165  GLN B  174  1                                  10
HELIX   18  18 SER B  177  MET B  205  1                                  29
HELIX   19  19 SER B  270  GLY B  298  1                                  29
HELIX   20  20 GLU B  349  GLU B  386  1                                  38
HELIX   21  21 PRO B  392  GLU B  399  1                                   8
HELIX   22  22 GLU B  402  GLU B  425  1                                  24
HELIX   23  23 LEU B  430  ASP B  457  1                                  28
HELIX   24  24 THR B  515  LEU B  537  1                                  23
HELIX   25  25 ASP B  540  PHE B  546  1                                   7
HELIX   26  26 LEU B  594  CYS B  616  1                                  23
HELIX   27  27 ASN B  631  SER B  654  1                                  24
HELIX   28  28 GLY B  697  LEU B  725  1                                  29
HELIX   29  29 LYS B  729  ALA B  748  1                                  20
ATOM      1  N   LYS A 145     -14.694  28.679  88.851  1.00 83.99           N
ATOM      2  CA  LYS A 145     -15.756  28.873  89.859  1.00 83.99           C
ATOM      3  C   LYS A 145     -16.424  27.599  90.236  1.00 83.99           C
ATOM      4  O   LYS A 145     -17.040  27.521  91.296  1.00 83.99           O
ATOM      5  CB  LYS A 145     -16.823  29.842  89.335  1.00 83.99           C
ATOM      6  CG  LYS A 145     -16.435  31.306  89.498  1.00 83.99           C
ATOM      7  CD  LYS A 145     -17.212  32.176  88.530  1.00 83.99           C
ATOM      8  CE  LYS A 145     -17.157  31.554  87.138  1.00 83.99           C
ATOM      9  NZ  LYS A 145     -17.576  32.539  86.130  1.00 83.99           N
ATOM     10  N   LYS A 146     -16.326  26.550  89.395  1.00106.92           N
ATOM     11  CA  LYS A 146     -16.968  25.342  89.827  1.00106.92           C
ATOM     12  C   LYS A 146     -16.030  24.657  90.767  1.00106.92           C
ATOM     13  O   LYS A 146     -14.916  24.302  90.392  1.00106.92           O
ATOM     14  CB  LYS A 146     -17.287  24.309  88.725  1.00106.92           C
ATOM     15  CG  LYS A 146     -18.163  24.837  87.591  1.00106.92           C
ATOM     16  CD  LYS A 146     -17.365  25.629  86.554  1.00106.92           C
ATOM     17  CE  LYS A 146     -17.265  24.930  85.196  1.00106.92           C
ATOM     18  NZ  LYS A 146     -16.256  25.600  84.349  1.00106.92           N
ATOM     19  N   TRP A 147     -16.461  24.452  92.024  1.00 44.00           N
ATOM     20  CA  TRP A 147     -15.607  23.802  92.968  1.00 44.00           C
ATOM     21  C   TRP A 147     -15.401  22.411  92.488  1.00 44.00           C
ATOM     22  O   TRP A 147     -14.283  21.899  92.499  1.00 44.00           O
ATOM     23  CB  TRP A 147     -16.212  23.719  94.376  1.00 44.00           C
ATOM     24  CG  TRP A 147     -16.348  25.061  95.047  1.00 44.00           C
ATOM     25  CD1 TRP A 147     -15.570  25.645  96.001  1.00 44.00           C
ATOM     26  CD2 TRP A 147     -17.361  26.016  94.704  1.00 44.00           C
ATOM     27  CE2 TRP A 147     -17.138  27.150  95.483  1.00 44.00           C
ATOM     28  CE3 TRP A 147     -18.387  25.956  93.808  1.00 44.00           C
ATOM     29  NE1 TRP A 147     -16.039  26.907  96.280  1.00 44.00           N
ATOM     30  CZ2 TRP A 147     -17.939  28.248  95.369  1.00 44.00           C
ATOM     31  CZ3 TRP A 147     -19.200  27.060  93.701  1.00 44.00           C
ATOM     32  CH2 TRP A 147     -18.978  28.187  94.466  1.00 44.00           C
ATOM     33  N   ALA A 148     -16.492  21.782  92.024  1.00 22.91           N
ATOM     34  CA  ALA A 148     -16.446  20.423  91.580  1.00 22.91           C
ATOM     35  C   ALA A 148     -15.494  20.329  90.427  1.00 22.91           C
ATOM     36  O   ALA A 148     -14.767  19.345  90.303  1.00 22.91           O
ATOM     37  CB  ALA A 148     -17.816  19.890  91.130  1.00 22.91           C
ATOM     38  N   LYS A 149     -15.478  21.339  89.535  1.00104.68           N
ATOM     39  CA  LYS A 149     -14.580  21.280  88.410  1.00104.68           C
ATOM     40  C   LYS A 149     -13.168  21.300  88.918  1.00104.68           C
ATOM     41  O   LYS A 149     -12.320  20.531  88.465  1.00104.68           O
ATOM     42  CB  LYS A 149     -14.738  22.470  87.439  1.00104.68           C
ATOM     43  CG  LYS A 149     -14.128  22.242  86.049  1.00104.68           C
ATOM     44  CD  LYS A 149     -12.606  22.121  85.996  1.00104.68           C
ATOM     45  CE  LYS A 149     -12.097  22.016  84.557  1.00104.68           C
ATOM     46  NZ  LYS A 149     -10.710  22.522  84.459  1.00104.68           N
ATOM     47  N   PHE A 150     -12.878  22.182  89.900  1.00127.46           N
ATOM     48  CA  PHE A 150     -11.540  22.310  90.416  1.00127.46           C
ATOM     49  C   PHE A 150     -11.118  21.044  91.105  1.00127.46           C
ATOM     50  O   PHE A 150      -9.987  20.589  90.945  1.00127.46           O
ATOM     51  CB  PHE A 150     -11.332  23.457  91.441  1.00127.46           C
ATOM     52  CG  PHE A 150     -11.371  24.782  90.744  1.00127.46           C
ATOM     53  CD1 PHE A 150     -10.268  25.232  90.057  1.00127.46           C
ATOM     54  CD2 PHE A 150     -12.505  25.562  90.752  1.00127.46           C
ATOM     55  CE1 PHE A 150     -10.278  26.447  89.410  1.00127.46           C
ATOM     56  CE2 PHE A 150     -12.526  26.778  90.108  1.00127.46           C
ATOM     57  CZ  PHE A 150     -11.413  27.224  89.438  1.00127.46           C
ATOM     58  N   LEU A 151     -12.022  20.429  91.885  1.00121.91           N
ATOM     59  CA  LEU A 151     -11.657  19.276  92.659  1.00121.91           C
ATOM     60  C   LEU A 151     -11.178  18.216  91.712  1.00121.91           C
ATOM     61  O   LEU A 151     -10.152  17.577  91.939  1.00121.91           O
ATOM     62  CB  LEU A 151     -12.864  18.703  93.425  1.00121.91           C
ATOM     63  CG  LEU A 151     -12.533  17.599  94.446  1.00121.91           C
ATOM     64  CD1 LEU A 151     -11.887  18.175  95.717  1.00121.91           C
ATOM     65  CD2 LEU A 151     -13.768  16.750  94.752  1.00121.91           C
ATOM     66  N   ARG A 152     -11.913  18.019  90.603  1.00 65.85           N
ATOM     67  CA  ARG A 152     -11.562  17.018  89.640  1.00 65.85           C
ATOM     68  C   ARG A 152     -10.254  17.379  89.015  1.00 65.85           C
ATOM     69  O   ARG A 152      -9.425  16.511  88.743  1.00 65.85           O
ATOM     70  CB  ARG A 152     -12.575  16.906  88.487  1.00 65.85           C
ATOM     71  CG  ARG A 152     -12.186  15.839  87.464  1.00 65.85           C
ATOM     72  CD  ARG A 152     -13.129  15.745  86.261  1.00 65.85           C
ATOM     73  NE  ARG A 152     -12.578  16.597  85.168  1.00 65.85           N
ATOM     74  CZ  ARG A 152     -13.171  17.785  84.856  1.00 65.85           C
ATOM     75  NH1 ARG A 152     -14.260  18.209  85.562  1.00 65.85           N
ATOM     76  NH2 ARG A 152     -12.692  18.527  83.816  1.00 65.85           N
ATOM     77  N   ASP A 153     -10.035  18.684  88.767  1.00 63.12           N
ATOM     78  CA  ASP A 153      -8.853  19.082  88.069  1.00 63.12           C
ATOM     79  C   ASP A 153      -7.638  18.668  88.845  1.00 63.12           C
ATOM     80  O   ASP A 153      -6.746  18.031  88.289  1.00 63.12           O
ATOM     81  CB  ASP A 153      -8.764  20.609  87.858  1.00 63.12           C
ATOM     82  CG  ASP A 153      -7.671  20.930  86.840  1.00 63.12           C
ATOM     83  OD1 ASP A 153      -6.589  20.284  86.884  1.00 63.12           O
ATOM     84  OD2 ASP A 153      -7.924  21.826  85.990  1.00 63.12           O
ATOM     85  N   PHE A 154      -7.570  18.976  90.153  1.00 64.88           N
ATOM     86  CA  PHE A 154      -6.370  18.651  90.868  1.00 64.88           C
ATOM     87  C   PHE A 154      -6.225  17.170  90.969  1.00 64.88           C
ATOM     88  O   PHE A 154      -5.125  16.639  90.826  1.00 64.88           O
ATOM     89  CB  PHE A 154      -6.273  19.281  92.280  1.00 64.88           C
ATOM     90  CG  PHE A 154      -7.248  18.738  93.275  1.00 64.88           C
ATOM     91  CD1 PHE A 154      -6.946  17.601  93.995  1.00 64.88           C
ATOM     92  CD2 PHE A 154      -8.439  19.381  93.522  1.00 64.88           C
ATOM     93  CE1 PHE A 154      -7.823  17.100  94.928  1.00 64.88           C
ATOM     94  CE2 PHE A 154      -9.322  18.885  94.453  1.00 64.88           C
ATOM     95  CZ  PHE A 154      -9.015  17.744  95.154  1.00 64.88           C
ATOM     96  N   GLU A 155      -7.343  16.463  91.211  1.00 41.24           N
ATOM     97  CA  GLU A 155      -7.291  15.043  91.391  1.00 41.24           C
ATOM     98  C   GLU A 155      -6.822  14.380  90.131  1.00 41.24           C
ATOM     99  O   GLU A 155      -5.998  13.469  90.174  1.00 41.24           O
ATOM    100  CB  GLU A 155      -8.663  14.453  91.785  1.00 41.24           C
ATOM    101  CG  GLU A 155      -9.765  14.668  90.739  1.00 41.24           C
ATOM    102  CD  GLU A 155     -11.126  14.325  91.354  1.00 41.24           C
ATOM    103  OE1 GLU A 155     -11.217  14.239  92.608  1.00 41.24           O
ATOM    104  OE2 GLU A 155     -12.101  14.169  90.574  1.00 41.24           O
ATOM    105  N   ASN A 156      -7.317  14.822  88.960  1.00 66.06           N
ATOM    106  CA  ASN A 156      -6.950  14.172  87.733  1.00 66.06           C
ATOM    107  C   ASN A 156      -5.483  14.279  87.508  1.00 66.06           C
ATOM    108  O   ASN A 156      -4.809  13.283  87.256  1.00 66.06           O
ATOM    109  CB  ASN A 156      -7.549  14.846  86.489  1.00 66.06           C
ATOM    110  CG  ASN A 156      -9.023  14.516  86.401  1.00 66.06           C
ATOM    111  ND2 ASN A 156      -9.362  13.228  86.672  1.00 66.06           N
ATOM    112  OD1 ASN A 156      -9.843  15.378  86.091  1.00 66.06           O
ATOM    113  N   PHE A 157      -4.942  15.506  87.608  1.00130.30           N
ATOM    114  CA  PHE A 157      -3.557  15.678  87.296  1.00130.30           C
ATOM    115  C   PHE A 157      -2.712  14.963  88.300  1.00130.30           C
ATOM    116  O   PHE A 157      -1.664  14.421  87.953  1.00130.30           O
ATOM    117  CB  PHE A 157      -3.091  17.142  87.169  1.00130.30           C
ATOM    118  CG  PHE A 157      -3.629  17.703  85.886  1.00130.30           C
ATOM    119  CD1 PHE A 157      -2.954  17.510  84.699  1.00130.30           C
ATOM    120  CD2 PHE A 157      -4.807  18.412  85.854  1.00130.30           C
ATOM    121  CE1 PHE A 157      -3.434  18.017  83.511  1.00130.30           C
ATOM    122  CE2 PHE A 157      -5.293  18.924  84.671  1.00130.30           C
ATOM    123  CZ  PHE A 157      -4.608  18.730  83.494  1.00130.30           C
ATOM    124  N   LYS A 158      -3.136  14.929  89.573  1.00 56.82           N
ATOM    125  CA  LYS A 158      -2.305  14.328  90.572  1.00 56.82           C
ATOM    126  C   LYS A 158      -2.057  12.897  90.210  1.00 56.82           C
ATOM    127  O   LYS A 158      -0.934  12.408  90.323  1.00 56.82           O
ATOM    128  CB  LYS A 158      -2.942  14.364  91.973  1.00 56.82           C
ATOM    129  CG  LYS A 158      -2.012  13.870  93.082  1.00 56.82           C
ATOM    130  CD  LYS A 158      -2.492  14.220  94.494  1.00 56.82           C
ATOM    131  CE  LYS A 158      -3.637  13.328  94.990  1.00 56.82           C
ATOM    132  NZ  LYS A 158      -4.169  13.819  96.283  1.00 56.82           N
ATOM    133  N   ALA A 159      -3.114  12.186  89.781  1.00 32.30           N
ATOM    134  CA  ALA A 159      -3.010  10.799  89.439  1.00 32.30           C
ATOM    135  C   ALA A 159      -2.144  10.591  88.229  1.00 32.30           C
ATOM    136  O   ALA A 159      -1.282   9.712  88.230  1.00 32.30           O
ATOM    137  CB  ALA A 159      -4.377  10.178  89.115  1.00 32.30           C
ATOM    138  N   ALA A 160      -2.332  11.401  87.168  1.00 37.90           N
ATOM    139  CA  ALA A 160      -1.645  11.131  85.934  1.00 37.90           C
ATOM    140  C   ALA A 160      -0.202  11.518  85.998  1.00 37.90           C
ATOM    141  O   ALA A 160       0.148  12.574  86.523  1.00 37.90           O
ATOM    142  CB  ALA A 160      -2.261  11.842  84.715  1.00 37.90           C
ATOM    143  N   CYS A 161       0.674  10.630  85.477  1.00 41.58           N
ATOM    144  CA  CYS A 161       2.066  10.948  85.373  1.00 41.58           C
ATOM    145  C   CYS A 161       2.213  11.996  84.311  1.00 41.58           C
ATOM    146  O   CYS A 161       2.997  12.932  84.444  1.00 41.58           O
ATOM    147  CB  CYS A 161       2.971   9.768  84.974  1.00 41.58           C
ATOM    148  SG  CYS A 161       3.232   8.591  86.334  1.00 41.58           S
ATOM    149  N   VAL A 162       1.438  11.859  83.217  1.00117.57           N
ATOM    150  CA  VAL A 162       1.556  12.755  82.100  1.00117.57           C
ATOM    151  C   VAL A 162       0.242  13.415  81.849  1.00117.57           C
ATOM    152  O   VAL A 162      -0.827  12.839  82.042  1.00117.57           O
ATOM    153  CB  VAL A 162       1.823  12.053  80.813  1.00117.57           C
ATOM    154  CG1 VAL A 162       3.217  11.428  80.860  1.00117.57           C
ATOM    155  CG2 VAL A 162       0.699  11.016  80.640  1.00117.57           C
ATOM    156  N   PRO A 163       0.332  14.644  81.431  1.00 80.56           N
ATOM    157  CA  PRO A 163      -0.841  15.355  81.022  1.00 80.56           C
ATOM    158  C   PRO A 163      -1.093  15.040  79.582  1.00 80.56           C
ATOM    159  O   PRO A 163      -0.193  14.524  78.923  1.00 80.56           O
ATOM    160  CB  PRO A 163      -0.559  16.840  81.271  1.00 80.56           C
ATOM    161  CG  PRO A 163       0.970  16.920  81.401  1.00 80.56           C
ATOM    162  CD  PRO A 163       1.361  15.534  81.941  1.00 80.56           C
ATOM    163  N   TRP A 164      -2.304  15.335  79.074  1.00 55.76           N
ATOM    164  CA  TRP A 164      -2.590  15.084  77.693  1.00 55.76           C
ATOM    165  C   TRP A 164      -3.126  16.370  77.147  1.00 55.76           C
ATOM    166  O   TRP A 164      -3.463  17.281  77.903  1.00 55.76           O
ATOM    167  CB  TRP A 164      -3.652  13.997  77.466  1.00 55.76           C
ATOM    168  CG  TRP A 164      -3.879  13.603  76.021  1.00 55.76           C
ATOM    169  CD1 TRP A 164      -4.752  14.108  75.098  1.00 55.76           C
ATOM    170  CD2 TRP A 164      -3.187  12.521  75.374  1.00 55.76           C
ATOM    171  CE2 TRP A 164      -3.692  12.424  74.078  1.00 55.76           C
ATOM    172  CE3 TRP A 164      -2.216  11.673  75.828  1.00 55.76           C
ATOM    173  NE1 TRP A 164      -4.651  13.403  73.921  1.00 55.76           N
ATOM    174  CZ2 TRP A 164      -3.236  11.470  73.214  1.00 55.76           C
ATOM    175  CZ3 TRP A 164      -1.749  10.719  74.948  1.00 55.76           C
ATOM    176  CH2 TRP A 164      -2.253  10.619  73.667  1.00 55.76           C
ATOM    177  N   GLU A 165      -3.208  16.473  75.807  1.00 82.96           N
ATOM    178  CA  GLU A 165      -3.649  17.687  75.184  1.00 82.96           C
ATOM    179  C   GLU A 165      -5.071  17.936  75.561  1.00 82.96           C
ATOM    180  O   GLU A 165      -5.472  19.078  75.775  1.00 82.96           O
ATOM    181  CB  GLU A 165      -3.585  17.678  73.641  1.00 82.96           C
ATOM    182  CG  GLU A 165      -3.652  19.084  73.014  1.00 82.96           C
ATOM    183  CD  GLU A 165      -5.069  19.647  73.109  1.00 82.96           C
ATOM    184  OE1 GLU A 165      -6.037  18.862  72.932  1.00 82.96           O
ATOM    185  OE2 GLU A 165      -5.200  20.876  73.362  1.00 82.96           O
ATOM    186  N   ASN A 166      -5.870  16.860  75.675  1.00 45.05           N
ATOM    187  CA  ASN A 166      -7.267  17.040  75.936  1.00 45.05           C
ATOM    188  C   ASN A 166      -7.419  17.754  77.248  1.00 45.05           C
ATOM    189  O   ASN A 166      -8.331  18.558  77.428  1.00 45.05           O
ATOM    190  CB  ASN A 166      -8.074  15.727  75.974  1.00 45.05           C
ATOM    191  CG  ASN A 166      -7.669  14.910  77.186  1.00 45.05           C
ATOM    192  ND2 ASN A 166      -8.652  14.146  77.738  1.00 45.05           N
ATOM    193  OD1 ASN A 166      -6.522  14.938  77.627  1.00 45.05           O
ATOM    194  N   LYS A 167      -6.519  17.487  78.208  1.00 83.75           N
ATOM    195  CA  LYS A 167      -6.603  18.137  79.485  1.00 83.75           C
ATOM    196  C   LYS A 167      -6.466  19.613  79.262  1.00 83.75           C
ATOM    197  O   LYS A 167      -7.184  20.406  79.870  1.00 83.75           O
ATOM    198  CB  LYS A 167      -5.481  17.716  80.450  1.00 83.75           C
ATOM    199  CG  LYS A 167      -5.634  16.297  80.999  1.00 83.75           C
ATOM    200  CD  LYS A 167      -6.885  16.107  81.860  1.00 83.75           C
ATOM    201  CE  LYS A 167      -6.964  14.736  82.536  1.00 83.75           C
ATOM    202  NZ  LYS A 167      -8.170  14.664  83.395  1.00 83.75           N
ATOM    203  N   ILE A 168      -5.542  20.012  78.365  1.00 90.66           N
ATOM    204  CA  ILE A 168      -5.290  21.395  78.079  1.00 90.66           C
ATOM    205  C   ILE A 168      -6.540  21.981  77.506  1.00 90.66           C
ATOM    206  O   ILE A 168      -6.952  23.083  77.868  1.00 90.66           O
ATOM    207  CB  ILE A 168      -4.254  21.585  77.003  1.00 90.66           C
ATOM    208  CG1 ILE A 168      -2.909  20.931  77.371  1.00 90.66           C
ATOM    209  CG2 ILE A 168      -4.134  23.102  76.759  1.00 90.66           C
ATOM    210  CD1 ILE A 168      -2.111  21.655  78.454  1.00 90.66           C
ATOM    211  N   LYS A 169      -7.187  21.234  76.592  1.00173.83           N
ATOM    212  CA  LYS A 169      -8.360  21.715  75.924  1.00173.83           C
ATOM    213  C   LYS A 169      -9.398  21.998  76.953  1.00173.83           C
ATOM    214  O   LYS A 169     -10.108  22.998  76.882  1.00173.83           O
ATOM    215  CB  LYS A 169      -8.996  20.661  75.009  1.00173.83           C
ATOM    216  CG  LYS A 169      -8.248  20.409  73.705  1.00173.83           C
ATOM    217  CD  LYS A 169      -8.251  21.616  72.766  1.00173.83           C
ATOM    218  CE  LYS A 169      -9.652  22.063  72.346  1.00173.83           C
ATOM    219  NZ  LYS A 169     -10.292  21.028  71.499  1.00173.83           N
ATOM    220  N   ALA A 170      -9.508  21.107  77.946  1.00 27.88           N
ATOM    221  CA  ALA A 170     -10.511  21.258  78.954  1.00 27.88           C
ATOM    222  C   ALA A 170     -10.260  22.541  79.677  1.00 27.88           C
ATOM    223  O   ALA A 170     -11.193  23.262  80.027  1.00 27.88           O
ATOM    224  CB  ALA A 170     -10.490  20.104  79.975  1.00 27.88           C
ATOM    225  N   ILE A 171      -8.977  22.867  79.917  1.00 32.97           N
ATOM    226  CA  ILE A 171      -8.653  24.051  80.652  1.00 32.97           C
ATOM    227  C   ILE A 171      -9.123  25.246  79.884  1.00 32.97           C
ATOM    228  O   ILE A 171      -9.698  26.171  80.455  1.00 32.97           O
ATOM    229  CB  ILE A 171      -7.176  24.206  80.881  1.00 32.97           C
ATOM    230  CG1 ILE A 171      -6.609  22.981  81.620  1.00 32.97           C
ATOM    231  CG2 ILE A 171      -6.960  25.523  81.643  1.00 32.97           C
ATOM    232  CD1 ILE A 171      -5.083  22.916  81.601  1.00 32.97           C
ATOM    233  N   GLU A 172      -8.903  25.253  78.556  1.00 71.81           N
ATOM    234  CA  GLU A 172      -9.275  26.389  77.762  1.00 71.81           C
ATOM    235  C   GLU A 172     -10.743  26.578  77.866  1.00 71.81           C
ATOM    236  O   GLU A 172     -11.217  27.711  77.934  1.00 71.81           O
ATOM    237  CB  GLU A 172      -9.051  26.215  76.256  1.00 71.81           C
ATOM    238  CG  GLU A 172      -7.597  26.131  75.820  1.00 71.81           C
ATOM    239  CD  GLU A 172      -7.604  26.089  74.303  1.00 71.81           C
ATOM    240  OE1 GLU A 172      -8.564  26.644  73.706  1.00 71.81           O
ATOM    241  OE2 GLU A 172      -6.659  25.498  73.717  1.00 71.81           O
ATOM    242  N   SER A 173     -11.495  25.467  77.868  1.00 34.31           N
ATOM    243  CA  SER A 173     -12.917  25.589  77.861  1.00 34.31           C
ATOM    244  C   SER A 173     -13.328  26.382  79.055  1.00 34.31           C
ATOM    245  O   SER A 173     -13.978  27.417  78.919  1.00 34.31           O
ATOM    246  CB  SER A 173     -13.629  24.225  77.912  1.00 34.31           C
ATOM    247  OG  SER A 173     -13.278  23.451  76.773  1.00 34.31           O
ATOM    248  N   GLN A 174     -12.962  25.928  80.266  1.00 93.07           N
ATOM    249  CA  GLN A 174     -13.399  26.684  81.398  1.00 93.07           C
ATOM    250  C   GLN A 174     -12.718  28.015  81.516  1.00 93.07           C
ATOM    251  O   GLN A 174     -13.384  29.048  81.550  1.00 93.07           O
ATOM    252  CB  GLN A 174     -13.131  25.977  82.730  1.00 93.07           C
ATOM    253  CG  GLN A 174     -13.458  26.883  83.916  1.00 93.07           C
ATOM    254  CD  GLN A 174     -13.416  26.043  85.180  1.00 93.07           C
ATOM    255  NE2 GLN A 174     -12.825  24.823  85.088  1.00 93.07           N
ATOM    256  OE1 GLN A 174     -13.902  26.458  86.229  1.00 93.07           O
ATOM    257  N   PHE A 175     -11.367  28.017  81.614  1.00 83.19           N
ATOM    258  CA  PHE A 175     -10.625  29.224  81.874  1.00 83.19           C
ATOM    259  C   PHE A 175     -10.490  30.126  80.686  1.00 83.19           C
ATOM    260  O   PHE A 175     -10.883  31.290  80.726  1.00 83.19           O
ATOM    261  CB  PHE A 175      -9.200  28.933  82.381  1.00 83.19           C
ATOM    262  CG  PHE A 175      -9.353  28.162  83.647  1.00 83.19           C
ATOM    263  CD1 PHE A 175      -9.582  28.796  84.851  1.00 83.19           C
ATOM    264  CD2 PHE A 175      -9.286  26.791  83.623  1.00 83.19           C
ATOM    265  CE1 PHE A 175      -9.727  28.073  86.011  1.00 83.19           C
ATOM    266  CE2 PHE A 175      -9.426  26.059  84.778  1.00 83.19           C
ATOM    267  CZ  PHE A 175      -9.654  26.701  85.971  1.00 83.19           C
ATOM    268  N   GLY A 176      -9.947  29.589  79.576  1.00 27.82           N
ATOM    269  CA  GLY A 176      -9.686  30.409  78.426  1.00 27.82           C
ATOM    270  C   GLY A 176      -8.299  30.089  77.941  1.00 27.82           C
ATOM    271  O   GLY A 176      -7.544  29.385  78.609  1.00 27.82           O
ATOM    272  N   SER A 177      -7.935  30.628  76.758  1.00 88.82           N
ATOM    273  CA  SER A 177      -6.673  30.363  76.116  1.00 88.82           C
ATOM    274  C   SER A 177      -5.541  30.951  76.890  1.00 88.82           C
ATOM    275  O   SER A 177      -4.444  30.396  76.902  1.00 88.82           O
ATOM    276  CB  SER A 177      -6.567  30.975  74.710  1.00 88.82           C
ATOM    277  OG  SER A 177      -7.519  30.391  73.838  1.00 88.82           O
ATOM    278  N   SER A 178      -5.760  32.104  77.546  1.00 45.38           N
ATOM    279  CA  SER A 178      -4.684  32.748  78.243  1.00 45.38           C
ATOM    280  C   SER A 178      -4.126  31.777  79.239  1.00 45.38           C
ATOM    281  O   SER A 178      -2.927  31.504  79.265  1.00 45.38           O
ATOM    282  CB  SER A 178      -5.175  33.955  79.057  1.00 45.38           C
ATOM    283  OG  SER A 178      -4.103  34.558  79.764  1.00 45.38           O
ATOM    284  N   VAL A 179      -5.009  31.221  80.085  1.00 40.13           N
ATOM    285  CA  VAL A 179      -4.623  30.286  81.095  1.00 40.13           C
ATOM    286  C   VAL A 179      -4.129  29.038  80.447  1.00 40.13           C
ATOM    287  O   VAL A 179      -3.142  28.443  80.878  1.00 40.13           O
ATOM    288  CB  VAL A 179      -5.764  29.922  82.002  1.00 40.13           C
ATOM    289  CG1 VAL A 179      -5.273  28.912  83.055  1.00 40.13           C
ATOM    290  CG2 VAL A 179      -6.335  31.219  82.606  1.00 40.13           C
ATOM    291  N   ALA A 180      -4.809  28.625  79.367  1.00 42.57           N
ATOM    292  CA  ALA A 180      -4.514  27.391  78.702  1.00 42.57           C
ATOM    293  C   ALA A 180      -3.125  27.382  78.144  1.00 42.57           C
ATOM    294  O   ALA A 180      -2.415  26.385  78.255  1.00 42.57           O
ATOM    295  CB  ALA A 180      -5.436  27.151  77.517  1.00 42.57           C
ATOM    296  N   SER A 181      -2.694  28.497  77.529  1.00 33.47           N
ATOM    297  CA  SER A 181      -1.432  28.504  76.846  1.00 33.47           C
ATOM    298  C   SER A 181      -0.323  28.265  77.821  1.00 33.47           C
ATOM    299  O   SER A 181       0.680  27.629  77.491  1.00 33.47           O
ATOM    300  CB  SER A 181      -1.142  29.829  76.117  1.00 33.47           C
ATOM    301  OG  SER A 181      -0.946  30.878  77.057  1.00 33.47           O
ATOM    302  N   TYR A 182      -0.478  28.761  79.061  1.00 54.80           N
ATOM    303  CA  TYR A 182       0.554  28.625  80.044  1.00 54.80           C
ATOM    304  C   TYR A 182       0.766  27.172  80.345  1.00 54.80           C
ATOM    305  O   TYR A 182       1.897  26.690  80.377  1.00 54.80           O
ATOM    306  CB  TYR A 182       0.200  29.361  81.348  1.00 54.80           C
ATOM    307  CG  TYR A 182       1.312  29.094  82.287  1.00 54.80           C
ATOM    308  CD1 TYR A 182       2.517  29.749  82.176  1.00 54.80           C
ATOM    309  CD2 TYR A 182       1.123  28.181  83.289  1.00 54.80           C
ATOM    310  CE1 TYR A 182       3.529  29.470  83.064  1.00 54.80           C
ATOM    311  CE2 TYR A 182       2.129  27.900  84.176  1.00 54.80           C
ATOM    312  CZ  TYR A 182       3.333  28.543  84.061  1.00 54.80           C
ATOM    313  OH  TYR A 182       4.352  28.231  84.985  1.00 54.80           O
ATOM    314  N   PHE A 183      -0.332  26.423  80.544  1.00 51.74           N
ATOM    315  CA  PHE A 183      -0.235  25.025  80.838  1.00 51.74           C
ATOM    316  C   PHE A 183       0.369  24.335  79.666  1.00 51.74           C
ATOM    317  O   PHE A 183       1.192  23.433  79.816  1.00 51.74           O
ATOM    318  CB  PHE A 183      -1.601  24.363  81.075  1.00 51.74           C
ATOM    319  CG  PHE A 183      -2.084  24.798  82.414  1.00 51.74           C
ATOM    320  CD1 PHE A 183      -2.724  26.007  82.580  1.00 51.74           C
ATOM    321  CD2 PHE A 183      -1.899  23.987  83.510  1.00 51.74           C
ATOM    322  CE1 PHE A 183      -3.173  26.400  83.819  1.00 51.74           C
ATOM    323  CE2 PHE A 183      -2.341  24.370  84.755  1.00 51.74           C
ATOM    324  CZ  PHE A 183      -2.978  25.580  84.906  1.00 51.74           C
ATOM    325  N   LEU A 184      -0.043  24.754  78.460  1.00 43.87           N
ATOM    326  CA  LEU A 184       0.422  24.142  77.255  1.00 43.87           C
ATOM    327  C   LEU A 184       1.899  24.331  77.174  1.00 43.87           C
ATOM    328  O   LEU A 184       2.639  23.404  76.852  1.00 43.87           O
ATOM    329  CB  LEU A 184      -0.199  24.798  76.013  1.00 43.87           C
ATOM    330  CG  LEU A 184       0.202  24.118  74.698  1.00 43.87           C
ATOM    331  CD1 LEU A 184      -0.345  22.682  74.631  1.00 43.87           C
ATOM    332  CD2 LEU A 184      -0.197  24.979  73.488  1.00 43.87           C
ATOM    333  N   PHE A 185       2.371  25.554  77.470  1.00 56.59           N
ATOM    334  CA  PHE A 185       3.770  25.829  77.384  1.00 56.59           C
ATOM    335  C   PHE A 185       4.516  25.050  78.424  1.00 56.59           C
ATOM    336  O   PHE A 185       5.546  24.440  78.140  1.00 56.59           O
ATOM    337  CB  PHE A 185       4.087  27.318  77.585  1.00 56.59           C
ATOM    338  CG  PHE A 185       5.565  27.461  77.481  1.00 56.59           C
ATOM    339  CD1 PHE A 185       6.187  27.470  76.253  1.00 56.59           C
ATOM    340  CD2 PHE A 185       6.330  27.592  78.619  1.00 56.59           C
ATOM    341  CE1 PHE A 185       7.554  27.600  76.170  1.00 56.59           C
ATOM    342  CE2 PHE A 185       7.698  27.722  78.543  1.00 56.59           C
ATOM    343  CZ  PHE A 185       8.308  27.728  77.312  1.00 56.59           C
ATOM    344  N   LEU A 186       3.991  25.035  79.661  1.00 46.55           N
ATOM    345  CA  LEU A 186       4.666  24.428  80.771  1.00 46.55           C
ATOM    346  C   LEU A 186       4.839  22.966  80.507  1.00 46.55           C
ATOM    347  O   LEU A 186       5.911  22.411  80.740  1.00 46.55           O
ATOM    348  CB  LEU A 186       3.872  24.605  82.079  1.00 46.55           C
ATOM    349  CG  LEU A 186       4.549  23.985  83.314  1.00 46.55           C
ATOM    350  CD1 LEU A 186       5.907  24.656  83.586  1.00 46.55           C
ATOM    351  CD2 LEU A 186       3.616  23.993  84.536  1.00 46.55           C
ATOM    352  N   ARG A 187       3.790  22.300  79.998  1.00 75.24           N
ATOM    353  CA  ARG A 187       3.897  20.888  79.770  1.00 75.24           C
ATOM    354  C   ARG A 187       4.911  20.619  78.699  1.00 75.24           C
ATOM    355  O   ARG A 187       5.731  19.712  78.824  1.00 75.24           O
ATOM    356  CB  ARG A 187       2.581  20.246  79.314  1.00 75.24           C
ATOM    357  CG  ARG A 187       2.110  20.763  77.961  1.00 75.24           C
ATOM    358  CD  ARG A 187       0.779  20.159  77.536  1.00 75.24           C
ATOM    359  NE  ARG A 187       0.642  20.401  76.078  1.00 75.24           N
ATOM    360  CZ  ARG A 187      -0.282  19.694  75.368  1.00 75.24           C
ATOM    361  NH1 ARG A 187      -1.116  18.831  76.016  1.00 75.24           N
ATOM    362  NH2 ARG A 187      -0.366  19.845  74.015  1.00 75.24           N
ATOM    363  N   TRP A 188       4.889  21.416  77.615  1.00 41.09           N
ATOM    364  CA  TRP A 188       5.767  21.190  76.503  1.00 41.09           C
ATOM    365  C   TRP A 188       7.163  21.366  76.984  1.00 41.09           C
ATOM    366  O   TRP A 188       8.055  20.591  76.639  1.00 41.09           O
ATOM    367  CB  TRP A 188       5.534  22.188  75.354  1.00 41.09           C
ATOM    368  CG  TRP A 188       6.395  21.963  74.127  1.00 41.09           C
ATOM    369  CD1 TRP A 188       7.559  22.580  73.765  1.00 41.09           C
ATOM    370  CD2 TRP A 188       6.111  21.002  73.091  1.00 41.09           C
ATOM    371  CE2 TRP A 188       7.135  21.095  72.147  1.00 41.09           C
ATOM    372  CE3 TRP A 188       5.085  20.113  72.936  1.00 41.09           C
ATOM    373  NE1 TRP A 188       8.017  22.063  72.574  1.00 41.09           N
ATOM    374  CZ2 TRP A 188       7.147  20.301  71.035  1.00 41.09           C
ATOM    375  CZ3 TRP A 188       5.099  19.315  71.810  1.00 41.09           C
ATOM    376  CH2 TRP A 188       6.110  19.408  70.877  1.00 41.09           C
ATOM    377  N   MET A 189       7.382  22.408  77.808  1.00 51.60           N
ATOM    378  CA  MET A 189       8.680  22.720  78.324  1.00 51.60           C
ATOM    379  C   MET A 189       9.122  21.597  79.208  1.00 51.60           C
ATOM    380  O   MET A 189      10.299  21.239  79.245  1.00 51.60           O
ATOM    381  CB  MET A 189       8.683  24.044  79.122  1.00 51.60           C
ATOM    382  CG  MET A 189      10.072  24.567  79.508  1.00 51.60           C
ATOM    383  SD  MET A 189      10.844  23.742  80.932  1.00 51.60           S
ATOM    384  CE  MET A 189      12.166  24.978  81.086  1.00 51.60           C
ATOM    385  N   TYR A 190       8.168  21.006  79.946  1.00 46.28           N
ATOM    386  CA  TYR A 190       8.461  19.953  80.873  1.00 46.28           C
ATOM    387  C   TYR A 190       9.046  18.780  80.142  1.00 46.28           C
ATOM    388  O   TYR A 190      10.096  18.270  80.534  1.00 46.28           O
ATOM    389  CB  TYR A 190       7.181  19.473  81.578  1.00 46.28           C
ATOM    390  CG  TYR A 190       7.526  18.328  82.462  1.00 46.28           C
ATOM    391  CD1 TYR A 190       7.919  18.533  83.764  1.00 46.28           C
ATOM    392  CD2 TYR A 190       7.461  17.046  81.976  1.00 46.28           C
ATOM    393  CE1 TYR A 190       8.237  17.467  84.571  1.00 46.28           C
ATOM    394  CE2 TYR A 190       7.779  15.977  82.779  1.00 46.28           C
ATOM    395  CZ  TYR A 190       8.169  16.186  84.078  1.00 46.28           C
ATOM    396  OH  TYR A 190       8.494  15.086  84.897  1.00 46.28           O
ATOM    397  N   GLY A 191       8.394  18.338  79.047  1.00 23.01           N
ATOM    398  CA  GLY A 191       8.808  17.173  78.308  1.00 23.01           C
ATOM    399  C   GLY A 191      10.145  17.389  77.676  1.00 23.01           C
ATOM    400  O   GLY A 191      10.997  16.502  77.689  1.00 23.01           O
ATOM    401  N   VAL A 192      10.369  18.582  77.096  1.00100.11           N
ATOM    402  CA  VAL A 192      11.605  18.856  76.418  1.00100.11           C
ATOM    403  C   VAL A 192      12.719  18.848  77.412  1.00100.11           C
ATOM    404  O   VAL A 192      13.860  18.531  77.078  1.00100.11           O
ATOM    405  CB  VAL A 192      11.665  20.183  75.740  1.00100.11           C
ATOM    406  CG1 VAL A 192      11.598  21.283  76.809  1.00100.11           C
ATOM    407  CG2 VAL A 192      12.965  20.219  74.913  1.00100.11           C
ATOM    408  N   ASN A 193      12.402  19.218  78.665  1.00 61.17           N
ATOM    409  CA  ASN A 193      13.374  19.349  79.708  1.00 61.17           C
ATOM    410  C   ASN A 193      14.028  18.022  79.954  1.00 61.17           C
ATOM    411  O   ASN A 193      15.148  17.959  80.457  1.00 61.17           O
ATOM    412  CB  ASN A 193      12.788  19.859  81.038  1.00 61.17           C
ATOM    413  CG  ASN A 193      13.946  20.422  81.851  1.00 61.17           C
ATOM    414  ND2 ASN A 193      13.613  21.107  82.977  1.00 61.17           N
ATOM    415  OD1 ASN A 193      15.110  20.284  81.477  1.00 61.17           O
ATOM    416  N   MET A 194      13.340  16.922  79.610  1.00 38.38           N
ATOM    417  CA  MET A 194      13.843  15.599  79.866  1.00 38.38           C
ATOM    418  C   MET A 194      15.151  15.399  79.151  1.00 38.38           C
ATOM    419  O   MET A 194      16.075  14.803  79.706  1.00 38.38           O
ATOM    420  CB  MET A 194      12.861  14.516  79.386  1.00 38.38           C
ATOM    421  CG  MET A 194      13.208  13.098  79.843  1.00 38.38           C
ATOM    422  SD  MET A 194      11.929  11.867  79.457  1.00 38.38           S
ATOM    423  CE  MET A 194      12.797  10.485  80.253  1.00 38.38           C
ATOM    424  N   VAL A 195      15.279  15.902  77.906  1.00 41.28           N
ATOM    425  CA  VAL A 195      16.473  15.680  77.126  1.00 41.28           C
ATOM    426  C   VAL A 195      17.680  16.252  77.802  1.00 41.28           C
ATOM    427  O   VAL A 195      18.710  15.589  77.911  1.00 41.28           O
ATOM    428  CB  VAL A 195      16.426  16.343  75.787  1.00 41.28           C
ATOM    429  CG1 VAL A 195      17.802  16.165  75.117  1.00 41.28           C
ATOM    430  CG2 VAL A 195      15.250  15.762  74.991  1.00 41.28           C
ATOM    431  N   LEU A 196      17.585  17.499  78.290  1.00 97.75           N
ATOM    432  CA  LEU A 196      18.718  18.134  78.894  1.00 97.75           C
ATOM    433  C   LEU A 196      19.108  17.304  80.061  1.00 97.75           C
ATOM    434  O   LEU A 196      20.288  17.145  80.361  1.00 97.75           O
ATOM    435  CB  LEU A 196      18.406  19.545  79.427  1.00 97.75           C
ATOM    436  CG  LEU A 196      18.138  20.600  78.330  1.00 97.75           C
ATOM    437  CD1 LEU A 196      19.426  20.994  77.590  1.00 97.75           C
ATOM    438  CD2 LEU A 196      17.012  20.172  77.382  1.00 97.75           C
ATOM    439  N   PHE A 197      18.102  16.743  80.744  1.00 53.07           N
ATOM    440  CA  PHE A 197      18.377  15.979  81.913  1.00 53.07           C
ATOM    441  C   PHE A 197      19.237  14.811  81.555  1.00 53.07           C
ATOM    442  O   PHE A 197      20.199  14.504  82.257  1.00 53.07           O
ATOM    443  CB  PHE A 197      17.117  15.442  82.592  1.00 53.07           C
ATOM    444  CG  PHE A 197      17.653  14.509  83.607  1.00 53.07           C
ATOM    445  CD1 PHE A 197      18.239  14.992  84.751  1.00 53.07           C
ATOM    446  CD2 PHE A 197      17.576  13.154  83.399  1.00 53.07           C
ATOM    447  CE1 PHE A 197      18.744  14.126  85.688  1.00 53.07           C
ATOM    448  CE2 PHE A 197      18.078  12.283  84.332  1.00 53.07           C
ATOM    449  CZ  PHE A 197      18.663  12.770  85.477  1.00 53.07           C
ATOM    450  N   VAL A 198      18.905  14.122  80.450  1.00 61.17           N
ATOM    451  CA  VAL A 198      19.614  12.929  80.080  1.00 61.17           C
ATOM    452  C   VAL A 198      21.067  13.193  79.818  1.00 61.17           C
ATOM    453  O   VAL A 198      21.939  12.629  80.477  1.00 61.17           O
ATOM    454  CB  VAL A 198      19.036  12.337  78.829  1.00 61.17           C
ATOM    455  CG1 VAL A 198      19.946  11.202  78.354  1.00 61.17           C
ATOM    456  CG2 VAL A 198      17.596  11.897  79.126  1.00 61.17           C
ATOM    457  N   LEU A 199      21.382  14.094  78.868  1.00101.81           N
ATOM    458  CA  LEU A 199      22.759  14.319  78.507  1.00101.81           C
ATOM    459  C   LEU A 199      23.478  14.943  79.645  1.00101.81           C
ATOM    460  O   LEU A 199      24.650  14.664  79.898  1.00101.81           O
ATOM    461  CB  LEU A 199      22.972  15.311  77.350  1.00101.81           C
ATOM    462  CG  LEU A 199      22.399  14.899  75.982  1.00101.81           C
ATOM    463  CD1 LEU A 199      22.979  13.557  75.522  1.00101.81           C
ATOM    464  CD2 LEU A 199      20.868  14.949  75.942  1.00101.81           C
ATOM    465  N   THR A 200      22.781  15.862  80.328  1.00102.33           N
ATOM    466  CA  THR A 200      23.409  16.612  81.354  1.00102.33           C
ATOM    467  C   THR A 200      23.733  15.679  82.474  1.00102.33           C
ATOM    468  O   THR A 200      24.739  15.840  83.164  1.00102.33           O
ATOM    469  CB  THR A 200      22.557  17.742  81.805  1.00102.33           C
ATOM    470  CG2 THR A 200      21.530  17.199  82.808  1.00102.33           C
ATOM    471  OG1 THR A 200      23.378  18.743  82.380  1.00102.33           O
ATOM    472  N   PHE A 201      22.861  14.677  82.687  1.00 54.23           N
ATOM    473  CA  PHE A 201      23.069  13.668  83.682  1.00 54.23           C
ATOM    474  C   PHE A 201      24.293  12.901  83.288  1.00 54.23           C
ATOM    475  O   PHE A 201      25.165  12.639  84.115  1.00 54.23           O
ATOM    476  CB  PHE A 201      21.881  12.687  83.738  1.00 54.23           C
ATOM    477  CG  PHE A 201      22.068  11.689  84.827  1.00 54.23           C
ATOM    478  CD1 PHE A 201      22.075  12.104  86.138  1.00 54.23           C
ATOM    479  CD2 PHE A 201      22.178  10.346  84.551  1.00 54.23           C
ATOM    480  CE1 PHE A 201      22.233  11.204  87.164  1.00 54.23           C
ATOM    481  CE2 PHE A 201      22.333   9.440  85.573  1.00 54.23           C
ATOM    482  CZ  PHE A 201      22.363   9.867  86.880  1.00 54.23           C
ATOM    483  N   SER A 202      24.397  12.537  81.993  1.00 81.51           N
ATOM    484  CA  SER A 202      25.534  11.786  81.539  1.00 81.51           C
ATOM    485  C   SER A 202      26.757  12.599  81.773  1.00 81.51           C
ATOM    486  O   SER A 202      27.767  12.100  82.258  1.00 81.51           O
ATOM    487  CB  SER A 202      25.563  11.518  80.019  1.00 81.51           C
ATOM    488  OG  SER A 202      24.571  10.581  79.635  1.00 81.51           O
ATOM    489  N   LEU A 203      26.696  13.892  81.433  1.00 55.43           N
ATOM    490  CA  LEU A 203      27.876  14.687  81.529  1.00 55.43           C
ATOM    491  C   LEU A 203      28.323  14.784  82.951  1.00 55.43           C
ATOM    492  O   LEU A 203      29.512  14.654  83.230  1.00 55.43           O
ATOM    493  CB  LEU A 203      27.674  16.073  80.913  1.00 55.43           C
ATOM    494  CG  LEU A 203      27.441  15.916  79.399  1.00 55.43           C
ATOM    495  CD1 LEU A 203      27.348  17.267  78.684  1.00 55.43           C
ATOM    496  CD2 LEU A 203      28.496  14.983  78.785  1.00 55.43           C
ATOM    497  N   ILE A 204      27.392  15.011  83.893  1.00 95.89           N
ATOM    498  CA  ILE A 204      27.806  15.094  85.261  1.00 95.89           C
ATOM    499  C   ILE A 204      28.276  13.740  85.707  1.00 95.89           C
ATOM    500  O   ILE A 204      29.325  13.609  86.336  1.00 95.89           O
ATOM    501  CB  ILE A 204      26.707  15.597  86.167  1.00 95.89           C
ATOM    502  CG1 ILE A 204      27.248  15.999  87.553  1.00 95.89           C
ATOM    503  CG2 ILE A 204      25.585  14.548  86.205  1.00 95.89           C
ATOM    504  CD1 ILE A 204      27.794  14.845  88.391  1.00 95.89           C
ATOM    505  N   MET A 205      27.521  12.680  85.356  1.00129.58           N
ATOM    506  CA  MET A 205      27.810  11.345  85.803  1.00129.58           C
ATOM    507  C   MET A 205      29.144  10.898  85.308  1.00129.58           C
ATOM    508  O   MET A 205      29.935  10.329  86.059  1.00129.58           O
ATOM    509  CB  MET A 205      26.786  10.328  85.279  1.00129.58           C
ATOM    510  CG  MET A 205      25.411  10.486  85.914  1.00129.58           C
ATOM    511  SD  MET A 205      25.392  10.063  87.680  1.00129.58           S
ATOM    512  CE  MET A 205      25.997   8.366  87.439  1.00129.58           C
ATOM    513  N   LEU A 206      29.437  11.150  84.024  1.00 76.97           N
ATOM    514  CA  LEU A 206      30.681  10.696  83.483  1.00 76.97           C
ATOM    515  C   LEU A 206      31.745  11.730  83.783  1.00 76.97           C
ATOM    516  O   LEU A 206      32.936  11.417  83.515  1.00 76.97           O
ATOM    517  CB  LEU A 206      30.661  10.495  81.958  1.00 76.97           C
ATOM    518  CG  LEU A 206      29.832   9.286  81.483  1.00 76.97           C
ATOM    519  CD1 LEU A 206      28.347   9.441  81.835  1.00 76.97           C
ATOM    520  CD2 LEU A 206      30.049   9.024  79.987  1.00 76.97           C
ATOM    521  OXT LEU A 206      31.394  12.836  84.274  1.00 76.97           O
TER     522      LEU A 206
ATOM    523  N   TRP A 262      39.740  16.482  83.458  1.00 37.46           N
ATOM    524  CA  TRP A 262      40.300  15.113  83.471  1.00 37.46           C
ATOM    525  C   TRP A 262      39.637  14.307  82.408  1.00 37.46           C
ATOM    526  O   TRP A 262      38.981  14.845  81.518  1.00 37.46           O
ATOM    527  CB  TRP A 262      39.992  14.410  84.800  1.00 37.46           C
ATOM    528  CG  TRP A 262      40.691  14.934  86.028  1.00 37.46           C
ATOM    529  CD1 TRP A 262      40.226  15.762  87.007  1.00 37.46           C
ATOM    530  CD2 TRP A 262      42.031  14.574  86.394  1.00 37.46           C
ATOM    531  CE2 TRP A 262      42.308  15.204  87.606  1.00 37.46           C
ATOM    532  CE3 TRP A 262      42.950  13.776  85.774  1.00 37.46           C
ATOM    533  NE1 TRP A 262      41.191  15.928  87.972  1.00 37.46           N
ATOM    534  CZ2 TRP A 262      43.518  15.047  88.222  1.00 37.46           C
ATOM    535  CZ3 TRP A 262      44.171  13.626  86.395  1.00 37.46           C
ATOM    536  CH2 TRP A 262      44.449  14.248  87.596  1.00 37.46           C
ATOM    537  N   LEU A 263      39.826  12.978  82.475  1.00 70.65           N
ATOM    538  CA  LEU A 263      39.194  12.083  81.559  1.00 70.65           C
ATOM    539  C   LEU A 263      37.734  12.175  81.808  1.00 70.65           C
ATOM    540  O   LEU A 263      36.927  12.148  80.881  1.00 70.65           O
ATOM    541  CB  LEU A 263      39.590  10.616  81.770  1.00 70.65           C
ATOM    542  CG  LEU A 263      41.003  10.308  81.272  1.00 70.65           C
ATOM    543  CD1 LEU A 263      41.064  10.436  79.742  1.00 70.65           C
ATOM    544  CD2 LEU A 263      42.055  11.169  81.990  1.00 70.65           C
ATOM    545  N   ASN A 264      37.358  12.297  83.092  1.00 38.68           N
ATOM    546  CA  ASN A 264      35.970  12.345  83.432  1.00 38.68           C
ATOM    547  C   ASN A 264      35.411  13.667  83.018  1.00 38.68           C
ATOM    548  O   ASN A 264      36.132  14.609  82.691  1.00 38.68           O
ATOM    549  CB  ASN A 264      35.673  12.154  84.932  1.00 38.68           C
ATOM    550  CG  ASN A 264      36.004  10.715  85.290  1.00 38.68           C
ATOM    551  ND2 ASN A 264      36.488  10.497  86.544  1.00 38.68           N
ATOM    552  OD1 ASN A 264      35.851   9.814  84.467  1.00 38.68           O
ATOM    553  N   PHE A 265      34.070  13.728  83.025  1.00 90.47           N
ATOM    554  CA  PHE A 265      33.290  14.869  82.657  1.00 90.47           C
ATOM    555  C   PHE A 265      32.904  15.474  83.962  1.00 90.47           C
ATOM    556  O   PHE A 265      33.712  15.568  84.883  1.00 90.47           O
ATOM    557  CB  PHE A 265      31.961  14.479  82.000  1.00 90.47           C
ATOM    558  CG  PHE A 265      32.232  13.705  80.761  1.00 90.47           C
ATOM    559  CD1 PHE A 265      32.729  12.424  80.842  1.00 90.47           C
ATOM    560  CD2 PHE A 265      31.956  14.240  79.524  1.00 90.47           C
ATOM    561  CE1 PHE A 265      32.977  11.697  79.703  1.00 90.47           C
ATOM    562  CE2 PHE A 265      32.197  13.517  78.382  1.00 90.47           C
ATOM    563  CZ  PHE A 265      32.711  12.244  78.471  1.00 90.47           C
ATOM    564  N   ARG A 266      31.642  15.924  84.059  1.00145.40           N
ATOM    565  CA  ARG A 266      31.139  16.490  85.279  1.00145.40           C
ATOM    566  C   ARG A 266      31.667  17.880  85.477  1.00145.40           C
ATOM    567  O   ARG A 266      31.208  18.604  86.358  1.00145.40           O
ATOM    568  CB  ARG A 266      31.526  15.630  86.508  1.00145.40           C
ATOM    569  CG  ARG A 266      31.414  16.331  87.864  1.00145.40           C
ATOM    570  CD  ARG A 266      30.008  16.824  88.196  1.00145.40           C
ATOM    571  NE  ARG A 266      30.100  17.581  89.476  1.00145.40           N
ATOM    572  CZ  ARG A 266      29.109  18.452  89.824  1.00145.40           C
ATOM    573  NH1 ARG A 266      28.046  18.626  88.985  1.00145.40           N
ATOM    574  NH2 ARG A 266      29.180  19.146  90.998  1.00145.40           N
ATOM    575  N   LEU A 267      32.601  18.330  84.623  1.00116.66           N
ATOM    576  CA  LEU A 267      33.098  19.671  84.767  1.00116.66           C
ATOM    577  C   LEU A 267      32.602  20.412  83.574  1.00116.66           C
ATOM    578  O   LEU A 267      32.200  19.760  82.611  1.00116.66           O
ATOM    579  CB  LEU A 267      34.634  19.785  84.711  1.00116.66           C
ATOM    580  CG  LEU A 267      35.405  19.141  85.874  1.00116.66           C
ATOM    581  CD1 LEU A 267      34.975  19.732  87.228  1.00116.66           C
ATOM    582  CD2 LEU A 267      35.377  17.612  85.797  1.00116.66           C
ATOM    583  N   PRO A 268      32.576  21.733  83.622  1.00 93.57           N
ATOM    584  CA  PRO A 268      32.158  22.532  82.500  1.00 93.57           C
ATOM    585  C   PRO A 268      32.875  22.026  81.294  1.00 93.57           C
ATOM    586  O   PRO A 268      34.064  22.294  81.127  1.00 93.57           O
ATOM    587  CB  PRO A 268      32.493  23.980  82.867  1.00 93.57           C
ATOM    588  CG  PRO A 268      33.633  23.845  83.889  1.00 93.57           C
ATOM    589  CD  PRO A 268      33.338  22.508  84.588  1.00 93.57           C
ATOM    590  N   LEU A 269      32.141  21.288  80.440  1.00 61.87           N
ATOM    591  CA  LEU A 269      32.758  20.678  79.304  1.00 61.87           C
ATOM    592  C   LEU A 269      32.121  21.251  78.092  1.00 61.87           C
ATOM    593  O   LEU A 269      30.936  21.582  78.089  1.00 61.87           O
ATOM    594  CB  LEU A 269      32.614  19.149  79.259  1.00 61.87           C
ATOM    595  CG  LEU A 269      33.324  18.497  78.056  1.00 61.87           C
ATOM    596  CD1 LEU A 269      34.853  18.634  78.155  1.00 61.87           C
ATOM    597  CD2 LEU A 269      32.885  17.040  77.885  1.00 61.87           C
ATOM    598  N   SER A 270      32.923  21.384  77.019  1.00105.70           N
ATOM    599  CA  SER A 270      32.457  22.006  75.819  1.00105.70           C
ATOM    600  C   SER A 270      31.440  21.140  75.151  1.00105.70           C
ATOM    601  O   SER A 270      30.741  21.589  74.245  1.00105.70           O
ATOM    602  CB  SER A 270      33.584  22.381  74.830  1.00105.70           C
ATOM    603  OG  SER A 270      34.291  21.232  74.394  1.00105.70           O
ATOM    604  N   TYR A 271      31.351  19.858  75.542  1.00 62.67           N
ATOM    605  CA  TYR A 271      30.367  18.991  74.948  1.00 62.67           C
ATOM    606  C   TYR A 271      28.979  19.402  75.356  1.00 62.67           C
ATOM    607  O   TYR A 271      28.075  19.506  74.526  1.00 62.67           O
ATOM    608  CB  TYR A 271      30.536  17.522  75.355  1.00 62.67           C
ATOM    609  CG  TYR A 271      29.347  16.815  74.805  1.00 62.67           C
ATOM    610  CD1 TYR A 271      29.220  16.646  73.443  1.00 62.67           C
ATOM    611  CD2 TYR A 271      28.371  16.318  75.641  1.00 62.67           C
ATOM    612  CE1 TYR A 271      28.127  16.004  72.910  1.00 62.67           C
ATOM    613  CE2 TYR A 271      27.277  15.673  75.112  1.00 62.67           C
ATOM    614  CZ  TYR A 271      27.152  15.517  73.750  1.00 62.67           C
ATOM    615  OH  TYR A 271      26.019  14.853  73.229  1.00 62.67           O
ATOM    616  N   PHE A 272      28.792  19.671  76.660  1.00 67.04           N
ATOM    617  CA  PHE A 272      27.509  19.960  77.245  1.00 67.04           C
ATOM    618  C   PHE A 272      26.915  21.183  76.624  1.00 67.04           C
ATOM    619  O   PHE A 272      25.731  21.212  76.287  1.00 67.04           O
ATOM    620  CB  PHE A 272      27.637  20.193  78.763  1.00 67.04           C
ATOM    621  CG  PHE A 272      26.302  20.542  79.307  1.00 67.04           C
ATOM    622  CD1 PHE A 272      25.306  19.602  79.390  1.00 67.04           C
ATOM    623  CD2 PHE A 272      26.062  21.817  79.756  1.00 67.04           C
ATOM    624  CE1 PHE A 272      24.077  19.935  79.904  1.00 67.04           C
ATOM    625  CE2 PHE A 272      24.832  22.152  80.270  1.00 67.04           C
ATOM    626  CZ  PHE A 272      23.835  21.213  80.344  1.00 67.04           C
ATOM    627  N   LEU A 273      27.724  22.240  76.447  1.00119.90           N
ATOM    628  CA  LEU A 273      27.195  23.458  75.919  1.00119.90           C
ATOM    629  C   LEU A 273      26.715  23.260  74.526  1.00119.90           C
ATOM    630  O   LEU A 273      25.709  23.853  74.135  1.00119.90           O
ATOM    631  CB  LEU A 273      28.199  24.630  75.920  1.00119.90           C
ATOM    632  CG  LEU A 273      27.622  25.939  75.338  1.00119.90           C
ATOM    633  CD1 LEU A 273      27.618  25.956  73.797  1.00119.90           C
ATOM    634  CD2 LEU A 273      26.223  26.209  75.918  1.00119.90           C
ATOM    635  N   VAL A 274      27.426  22.455  73.716  1.00 32.93           N
ATOM    636  CA  VAL A 274      27.005  22.304  72.351  1.00 32.93           C
ATOM    637  C   VAL A 274      25.639  21.708  72.352  1.00 32.93           C
ATOM    638  O   VAL A 274      24.734  22.179  71.664  1.00 32.93           O
ATOM    639  CB  VAL A 274      27.882  21.380  71.554  1.00 32.93           C
ATOM    640  CG1 VAL A 274      27.331  21.275  70.120  1.00 32.93           C
ATOM    641  CG2 VAL A 274      29.323  21.900  71.620  1.00 32.93           C
ATOM    642  N   GLY A 275      25.458  20.654  73.161  1.00 23.11           N
ATOM    643  CA  GLY A 275      24.206  19.971  73.219  1.00 23.11           C
ATOM    644  C   GLY A 275      23.160  20.908  73.721  1.00 23.11           C
ATOM    645  O   GLY A 275      22.023  20.886  73.246  1.00 23.11           O
ATOM    646  N   ILE A 276      23.503  21.746  74.719  1.00158.94           N
ATOM    647  CA  ILE A 276      22.479  22.576  75.271  1.00158.94           C
ATOM    648  C   ILE A 276      22.034  23.592  74.273  1.00158.94           C
ATOM    649  O   ILE A 276      20.850  23.908  74.203  1.00158.94           O
ATOM    650  CB  ILE A 276      22.789  23.191  76.608  1.00158.94           C
ATOM    651  CG1 ILE A 276      23.822  24.313  76.588  1.00158.94           C
ATOM    652  CG2 ILE A 276      23.273  22.029  77.475  1.00158.94           C
ATOM    653  CD1 ILE A 276      23.928  24.980  77.961  1.00158.94           C
ATOM    654  N   MET A 277      22.960  24.156  73.474  1.00104.14           N
ATOM    655  CA  MET A 277      22.537  25.121  72.500  1.00104.14           C
ATOM    656  C   MET A 277      21.664  24.439  71.493  1.00104.14           C
ATOM    657  O   MET A 277      20.669  25.003  71.038  1.00104.14           O
ATOM    658  CB  MET A 277      23.700  25.836  71.775  1.00104.14           C
ATOM    659  CG  MET A 277      24.606  24.940  70.929  1.00104.14           C
ATOM    660  SD  MET A 277      25.695  25.848  69.784  1.00104.14           S
ATOM    661  CE  MET A 277      26.828  26.560  71.014  1.00104.14           C
ATOM    662  N   CYS A 278      22.006  23.191  71.115  1.00 78.69           N
ATOM    663  CA  CYS A 278      21.209  22.494  70.141  1.00 78.69           C
ATOM    664  C   CYS A 278      19.827  22.319  70.683  1.00 78.69           C
ATOM    665  O   CYS A 278      18.841  22.555  69.987  1.00 78.69           O
ATOM    666  CB  CYS A 278      21.732  21.088  69.807  1.00 78.69           C
ATOM    667  SG  CYS A 278      23.288  21.144  68.880  1.00 78.69           S
ATOM    668  N   ILE A 279      19.724  21.915  71.957  1.00141.10           N
ATOM    669  CA  ILE A 279      18.452  21.639  72.567  1.00141.10           C
ATOM    670  C   ILE A 279      17.617  22.876  72.614  1.00141.10           C
ATOM    671  O   ILE A 279      16.421  22.840  72.324  1.00141.10           O
ATOM    672  CB  ILE A 279      18.589  21.162  73.985  1.00141.10           C
ATOM    673  CG1 ILE A 279      19.136  19.729  74.029  1.00141.10           C
ATOM    674  CG2 ILE A 279      17.235  21.341  74.669  1.00141.10           C
ATOM    675  CD1 ILE A 279      18.213  18.706  73.361  1.00141.10           C
ATOM    676  N   GLY A 280      18.236  24.011  72.977  1.00 24.92           N
ATOM    677  CA  GLY A 280      17.489  25.223  73.121  1.00 24.92           C
ATOM    678  C   GLY A 280      16.859  25.585  71.813  1.00 24.92           C
ATOM    679  O   GLY A 280      15.710  26.024  71.777  1.00 24.92           O
ATOM    680  N   TYR A 281      17.599  25.419  70.698  1.00 62.64           N
ATOM    681  CA  TYR A 281      17.084  25.791  69.408  1.00 62.64           C
ATOM    682  C   TYR A 281      15.895  24.947  69.072  1.00 62.64           C
ATOM    683  O   TYR A 281      14.872  25.452  68.613  1.00 62.64           O
ATOM    684  CB  TYR A 281      18.101  25.607  68.260  1.00 62.64           C
ATOM    685  CG  TYR A 281      17.365  25.929  67.007  1.00 62.64           C
ATOM    686  CD1 TYR A 281      17.145  27.237  66.654  1.00 62.64           C
ATOM    687  CD2 TYR A 281      16.899  24.929  66.182  1.00 62.64           C
ATOM    688  CE1 TYR A 281      16.461  27.545  65.505  1.00 62.64           C
ATOM    689  CE2 TYR A 281      16.212  25.232  65.029  1.00 62.64           C
ATOM    690  CZ  TYR A 281      15.991  26.546  64.690  1.00 62.64           C
ATOM    691  OH  TYR A 281      15.276  26.885  63.520  1.00 62.64           O
ATOM    692  N   SER A 282      15.996  23.630  69.308  1.00 82.50           N
ATOM    693  CA  SER A 282      14.947  22.721  68.943  1.00 82.50           C
ATOM    694  C   SER A 282      13.704  23.072  69.697  1.00 82.50           C
ATOM    695  O   SER A 282      12.621  23.183  69.125  1.00 82.50           O
ATOM    696  CB  SER A 282      15.266  21.275  69.344  1.00 82.50           C
ATOM    697  OG  SER A 282      16.547  20.902  68.864  1.00 82.50           O
ATOM    698  N   PHE A 283      13.849  23.258  71.017  1.00 57.42           N
ATOM    699  CA  PHE A 283      12.744  23.498  71.895  1.00 57.42           C
ATOM    700  C   PHE A 283      12.046  24.767  71.514  1.00 57.42           C
ATOM    701  O   PHE A 283      10.820  24.801  71.414  1.00 57.42           O
ATOM    702  CB  PHE A 283      13.202  23.628  73.360  1.00 57.42           C
ATOM    703  CG  PHE A 283      12.023  24.034  74.170  1.00 57.42           C
ATOM    704  CD1 PHE A 283      11.057  23.117  74.514  1.00 57.42           C
ATOM    705  CD2 PHE A 283      11.899  25.335  74.602  1.00 57.42           C
ATOM    706  CE1 PHE A 283       9.970  23.503  75.259  1.00 57.42           C
ATOM    707  CE2 PHE A 283      10.814  25.724  75.350  1.00 57.42           C
ATOM    708  CZ  PHE A 283       9.845  24.806  75.678  1.00 57.42           C
ATOM    709  N   LEU A 284      12.800  25.856  71.295  1.00109.13           N
ATOM    710  CA  LEU A 284      12.153  27.095  70.991  1.00109.13           C
ATOM    711  C   LEU A 284      11.470  26.987  69.676  1.00109.13           C
ATOM    712  O   LEU A 284      10.324  27.408  69.526  1.00109.13           O
ATOM    713  CB  LEU A 284      13.130  28.290  70.918  1.00109.13           C
ATOM    714  CG  LEU A 284      12.474  29.684  70.758  1.00109.13           C
ATOM    715  CD1 LEU A 284      11.802  29.888  69.389  1.00109.13           C
ATOM    716  CD2 LEU A 284      11.534  29.988  71.935  1.00109.13           C
ATOM    717  N   VAL A 285      12.155  26.407  68.681  1.00127.40           N
ATOM    718  CA  VAL A 285      11.599  26.367  67.365  1.00127.40           C
ATOM    719  C   VAL A 285      10.362  25.536  67.346  1.00127.40           C
ATOM    720  O   VAL A 285       9.379  25.897  66.701  1.00127.40           O
ATOM    721  CB  VAL A 285      12.580  25.853  66.382  1.00127.40           C
ATOM    722  CG1 VAL A 285      13.712  26.865  66.494  1.00127.40           C
ATOM    723  CG2 VAL A 285      13.022  24.419  66.716  1.00127.40           C
ATOM    724  N   VAL A 286      10.373  24.398  68.056  1.00 38.92           N
ATOM    725  CA  VAL A 286       9.237  23.525  68.034  1.00 38.92           C
ATOM    726  C   VAL A 286       8.051  24.214  68.646  1.00 38.92           C
ATOM    727  O   VAL A 286       6.933  24.125  68.143  1.00 38.92           O
ATOM    728  CB  VAL A 286       9.467  22.244  68.788  1.00 38.92           C
ATOM    729  CG1 VAL A 286      10.619  21.490  68.108  1.00 38.92           C
ATOM    730  CG2 VAL A 286       9.735  22.564  70.265  1.00 38.92           C
ATOM    731  N   LEU A 287       8.285  24.941  69.748  1.00150.35           N
ATOM    732  CA  LEU A 287       7.295  25.647  70.512  1.00150.35           C
ATOM    733  C   LEU A 287       6.637  26.650  69.621  1.00150.35           C
ATOM    734  O   LEU A 287       5.412  26.754  69.575  1.00150.35           O
ATOM    735  CB  LEU A 287       8.053  26.494  71.550  1.00150.35           C
ATOM    736  CG  LEU A 287       7.321  27.405  72.561  1.00150.35           C
ATOM    737  CD1 LEU A 287       8.360  28.419  73.050  1.00150.35           C
ATOM    738  CD2 LEU A 287       6.026  28.092  72.086  1.00150.35           C
ATOM    739  N   LYS A 288       7.458  27.416  68.888  1.00160.57           N
ATOM    740  CA  LYS A 288       6.961  28.506  68.113  1.00160.57           C
ATOM    741  C   LYS A 288       6.022  27.943  67.099  1.00160.57           C
ATOM    742  O   LYS A 288       4.970  28.516  66.826  1.00160.57           O
ATOM    743  CB  LYS A 288       8.099  29.251  67.386  1.00160.57           C
ATOM    744  CG  LYS A 288       7.786  30.696  66.999  1.00160.57           C
ATOM    745  CD  LYS A 288       7.706  31.654  68.193  1.00160.57           C
ATOM    746  CE  LYS A 288       6.289  31.836  68.739  1.00160.57           C
ATOM    747  NZ  LYS A 288       5.472  32.640  67.801  1.00160.57           N
ATOM    748  N   ALA A 289       6.383  26.788  66.520  1.00 29.05           N
ATOM    749  CA  ALA A 289       5.543  26.165  65.544  1.00 29.05           C
ATOM    750  C   ALA A 289       4.256  25.764  66.195  1.00 29.05           C
ATOM    751  O   ALA A 289       3.182  25.928  65.618  1.00 29.05           O
ATOM    752  CB  ALA A 289       6.159  24.890  64.952  1.00 29.05           C
ATOM    753  N   MET A 290       4.348  25.247  67.432  1.00 39.65           N
ATOM    754  CA  MET A 290       3.222  24.721  68.149  1.00 39.65           C
ATOM    755  C   MET A 290       2.220  25.793  68.385  1.00 39.65           C
ATOM    756  O   MET A 290       1.016  25.548  68.309  1.00 39.65           O
ATOM    757  CB  MET A 290       3.606  24.146  69.523  1.00 39.65           C
ATOM    758  CG  MET A 290       2.420  23.593  70.316  1.00 39.65           C
ATOM    759  SD  MET A 290       1.668  22.089  69.626  1.00 39.65           S
ATOM    760  CE  MET A 290       3.146  21.061  69.856  1.00 39.65           C
ATOM    761  N   THR A 291       2.687  27.022  68.664  1.00123.24           N
ATOM    762  CA  THR A 291       1.769  28.054  69.017  1.00123.24           C
ATOM    763  C   THR A 291       0.828  28.312  67.883  1.00123.24           C
ATOM    764  O   THR A 291      -0.347  28.608  68.094  1.00123.24           O
ATOM    765  CB  THR A 291       2.424  29.338  69.420  1.00123.24           C
ATOM    766  CG2 THR A 291       2.824  30.115  68.164  1.00123.24           C
ATOM    767  OG1 THR A 291       1.513  30.116  70.181  1.00123.24           O
ATOM    768  N   LYS A 292       1.296  28.252  66.630  1.00 80.25           N
ATOM    769  CA  LYS A 292       0.342  28.458  65.584  1.00 80.25           C
ATOM    770  C   LYS A 292      -0.656  27.336  65.593  1.00 80.25           C
ATOM    771  O   LYS A 292      -1.854  27.577  65.476  1.00 80.25           O
ATOM    772  CB  LYS A 292       0.988  28.569  64.197  1.00 80.25           C
ATOM    773  CG  LYS A 292       1.584  29.959  63.963  1.00 80.25           C
ATOM    774  CD  LYS A 292       2.634  30.031  62.855  1.00 80.25           C
ATOM    775  CE  LYS A 292       4.056  29.838  63.386  1.00 80.25           C
ATOM    776  NZ  LYS A 292       5.045  30.099  62.319  1.00 80.25           N
ATOM    777  N   ASN A 293      -0.203  26.080  65.775  1.00 40.84           N
ATOM    778  CA  ASN A 293      -1.100  24.956  65.722  1.00 40.84           C
ATOM    779  C   ASN A 293      -2.148  25.139  66.768  1.00 40.84           C
ATOM    780  O   ASN A 293      -3.338  24.968  66.510  1.00 40.84           O
ATOM    781  CB  ASN A 293      -0.404  23.620  66.050  1.00 40.84           C
ATOM    782  CG  ASN A 293       0.593  23.272  64.949  1.00 40.84           C
ATOM    783  ND2 ASN A 293       1.349  22.156  65.144  1.00 40.84           N
ATOM    784  OD1 ASN A 293       0.690  23.963  63.937  1.00 40.84           O
ATOM    785  N   ILE A 294      -1.725  25.509  67.987  1.00125.16           N
ATOM    786  CA  ILE A 294      -2.657  25.742  69.047  1.00125.16           C
ATOM    787  C   ILE A 294      -3.553  26.868  68.656  1.00125.16           C
ATOM    788  O   ILE A 294      -4.758  26.807  68.879  1.00125.16           O
ATOM    789  CB  ILE A 294      -1.963  26.077  70.346  1.00125.16           C
ATOM    790  CG1 ILE A 294      -2.895  26.825  71.294  1.00125.16           C
ATOM    791  CG2 ILE A 294      -0.643  26.789  70.103  1.00125.16           C
ATOM    792  CD1 ILE A 294      -2.209  27.203  72.608  1.00125.16           C
ATOM    793  N   GLY A 295      -3.002  27.932  68.058  1.00 21.61           N
ATOM    794  CA  GLY A 295      -3.852  29.032  67.715  1.00 21.61           C
ATOM    795  C   GLY A 295      -4.871  28.571  66.720  1.00 21.61           C
ATOM    796  O   GLY A 295      -6.049  28.896  66.836  1.00 21.61           O
ATOM    797  N   ASP A 296      -4.446  27.772  65.725  1.00 36.15           N
ATOM    798  CA  ASP A 296      -5.339  27.345  64.689  1.00 36.15           C
ATOM    799  C   ASP A 296      -6.446  26.586  65.334  1.00 36.15           C
ATOM    800  O   ASP A 296      -7.618  26.782  65.014  1.00 36.15           O
ATOM    801  CB  ASP A 296      -4.641  26.430  63.658  1.00 36.15           C
ATOM    802  CG  ASP A 296      -5.526  26.216  62.431  1.00 36.15           C
ATOM    803  OD1 ASP A 296      -6.777  26.279  62.565  1.00 36.15           O
ATOM    804  OD2 ASP A 296      -4.954  25.982  61.332  1.00 36.15           O
ATOM    805  N   ASP A 297      -6.109  25.700  66.288  1.00 42.09           N
ATOM    806  CA  ASP A 297      -7.153  24.966  66.937  1.00 42.09           C
ATOM    807  C   ASP A 297      -7.541  25.733  68.152  1.00 42.09           C
ATOM    808  O   ASP A 297      -6.935  25.572  69.208  1.00 42.09           O
ATOM    809  CB  ASP A 297      -6.726  23.565  67.398  1.00 42.09           C
ATOM    810  CG  ASP A 297      -6.682  22.720  66.141  1.00 42.09           C
ATOM    811  OD1 ASP A 297      -7.147  23.226  65.085  1.00 42.09           O
ATOM    812  OD2 ASP A 297      -6.190  21.563  66.213  1.00 42.09           O
ATOM    813  N   GLY A 298      -8.621  26.528  68.056  1.00 36.92           N
ATOM    814  CA  GLY A 298      -8.987  27.332  69.179  1.00 36.92           C
ATOM    815  C   GLY A 298      -9.119  28.768  68.767  1.00 36.92           C
ATOM    816  O   GLY A 298      -9.756  29.541  69.479  1.00 36.92           O
ATOM    817  N   GLY A 299      -8.544  29.197  67.623  1.00 34.00           N
ATOM    818  CA  GLY A 299      -8.771  30.578  67.287  1.00 34.00           C
ATOM    819  C   GLY A 299      -7.657  31.076  66.423  1.00 34.00           C
ATOM    820  O   GLY A 299      -7.351  30.493  65.383  1.00 34.00           O
ATOM    821  N   GLY A 300      -7.024  32.193  66.843  1.00 30.28           N
ATOM    822  CA  GLY A 300      -5.915  32.751  66.121  1.00 30.28           C
ATOM    823  C   GLY A 300      -6.223  34.165  65.728  1.00 30.28           C
ATOM    824  O   GLY A 300      -7.367  34.524  65.457  1.00 30.28           O
ATOM    825  N   ASP A 301      -5.165  35.004  65.697  1.00 55.32           N
ATOM    826  CA  ASP A 301      -5.218  36.394  65.326  1.00 55.32           C
ATOM    827  C   ASP A 301      -6.202  37.127  66.188  1.00 55.32           C
ATOM    828  O   ASP A 301      -6.900  38.033  65.734  1.00 55.32           O
ATOM    829  CB  ASP A 301      -5.595  36.615  63.847  1.00 55.32           C
ATOM    830  CG  ASP A 301      -5.360  38.075  63.472  1.00 55.32           C
ATOM    831  OD1 ASP A 301      -4.860  38.845  64.336  1.00 55.32           O
ATOM    832  OD2 ASP A 301      -5.691  38.440  62.311  1.00 55.32           O
ATOM    833  N   ASP A 302      -6.281  36.751  67.476  1.00 80.95           N
ATOM    834  CA  ASP A 302      -7.166  37.395  68.404  1.00 80.95           C
ATOM    835  C   ASP A 302      -6.681  38.785  68.688  1.00 80.95           C
ATOM    836  O   ASP A 302      -7.466  39.720  68.838  1.00 80.95           O
ATOM    837  CB  ASP A 302      -7.217  36.670  69.758  1.00 80.95           C
ATOM    838  CG  ASP A 302      -7.846  35.305  69.536  1.00 80.95           C
ATOM    839  OD1 ASP A 302      -8.618  35.171  68.551  1.00 80.95           O
ATOM    840  OD2 ASP A 302      -7.554  34.381  70.342  1.00 80.95           O
ATOM    841  N   ASN A 303      -5.351  38.951  68.732  1.00 41.47           N
ATOM    842  CA  ASN A 303      -4.748  40.179  69.160  1.00 41.47           C
ATOM    843  C   ASN A 303      -5.219  41.305  68.304  1.00 41.47           C
ATOM    844  O   ASN A 303      -5.456  42.409  68.796  1.00 41.47           O
ATOM    845  CB  ASN A 303      -3.213  40.125  69.091  1.00 41.47           C
ATOM    846  CG  ASN A 303      -2.776  39.941  67.645  1.00 41.47           C
ATOM    847  ND2 ASN A 303      -1.659  40.622  67.271  1.00 41.47           N
ATOM    848  OD1 ASN A 303      -3.407  39.219  66.875  1.00 41.47           O
ATOM    849  N   THR A 304      -5.380  41.047  67.001  1.00 99.02           N
ATOM    850  CA  THR A 304      -5.766  42.084  66.095  1.00 99.02           C
ATOM    851  C   THR A 304      -7.099  42.626  66.495  1.00 99.02           C
ATOM    852  O   THR A 304      -7.302  43.837  66.478  1.00 99.02           O
ATOM    853  CB  THR A 304      -5.863  41.603  64.678  1.00 99.02           C
ATOM    854  CG2 THR A 304      -6.993  40.565  64.549  1.00 99.02           C
ATOM    855  OG1 THR A 304      -6.106  42.706  63.822  1.00 99.02           O
ATOM    856  N   PHE A 305      -8.055  41.755  66.868  1.00 52.09           N
ATOM    857  CA  PHE A 305      -9.334  42.297  67.205  1.00 52.09           C
ATOM    858  C   PHE A 305      -9.460  42.317  68.693  1.00 52.09           C
ATOM    859  O   PHE A 305      -9.835  41.323  69.312  1.00 52.09           O
ATOM    860  CB  PHE A 305     -10.504  41.468  66.650  1.00 52.09           C
ATOM    861  CG  PHE A 305     -11.748  42.167  67.055  1.00 52.09           C
ATOM    862  CD1 PHE A 305     -12.168  43.276  66.357  1.00 52.09           C
ATOM    863  CD2 PHE A 305     -12.484  41.716  68.122  1.00 52.09           C
ATOM    864  CE1 PHE A 305     -13.319  43.929  66.725  1.00 52.09           C
ATOM    865  CE2 PHE A 305     -13.635  42.368  68.493  1.00 52.09           C
ATOM    866  CZ  PHE A 305     -14.053  43.474  67.792  1.00 52.09           C
ATOM    867  N   ASN A 306      -9.154  43.467  69.314  1.00 44.87           N
ATOM    868  CA  ASN A 306      -9.311  43.575  70.730  1.00 44.87           C
ATOM    869  C   ASN A 306      -9.734  44.983  70.987  1.00 44.87           C
ATOM    870  O   ASN A 306      -9.453  45.877  70.192  1.00 44.87           O
ATOM    871  CB  ASN A 306      -8.019  43.327  71.526  1.00 44.87           C
ATOM    872  CG  ASN A 306      -7.018  44.428  71.216  1.00 44.87           C
ATOM    873  ND2 ASN A 306      -6.276  44.856  72.271  1.00 44.87           N
ATOM    874  OD1 ASN A 306      -6.894  44.890  70.081  1.00 44.87           O
ATOM    875  N   PHE A 307     -10.430  45.223  72.110  1.00 46.04           N
ATOM    876  CA  PHE A 307     -10.858  46.566  72.357  1.00 46.04           C
ATOM    877  C   PHE A 307      -9.635  47.377  72.633  1.00 46.04           C
ATOM    878  O   PHE A 307      -8.648  46.875  73.168  1.00 46.04           O
ATOM    879  CB  PHE A 307     -11.829  46.727  73.541  1.00 46.04           C
ATOM    880  CG  PHE A 307     -11.109  46.318  74.780  1.00 46.04           C
ATOM    881  CD1 PHE A 307     -11.004  44.986  75.119  1.00 46.04           C
ATOM    882  CD2 PHE A 307     -10.543  47.264  75.603  1.00 46.04           C
ATOM    883  CE1 PHE A 307     -10.335  44.605  76.259  1.00 46.04           C
ATOM    884  CE2 PHE A 307      -9.874  46.890  76.745  1.00 46.04           C
ATOM    885  CZ  PHE A 307      -9.769  45.560  77.069  1.00 46.04           C
ATOM    886  N   SER A 308      -9.671  48.662  72.242  1.00 30.73           N
ATOM    887  CA  SER A 308      -8.532  49.513  72.417  1.00 30.73           C
ATOM    888  C   SER A 308      -8.502  50.040  73.812  1.00 30.73           C
ATOM    889  O   SER A 308      -9.484  49.957  74.547  1.00 30.73           O
ATOM    890  CB  SER A 308      -8.527  50.722  71.462  1.00 30.73           C
ATOM    891  OG  SER A 308      -9.669  51.534  71.671  1.00 30.73           O
ATOM    892  N   TRP A 309      -7.332  50.589  74.203  1.00 66.78           N
ATOM    893  CA  TRP A 309      -7.140  51.149  75.511  1.00 66.78           C
ATOM    894  C   TRP A 309      -7.804  52.497  75.505  1.00 66.78           C
ATOM    895  O   TRP A 309      -7.748  53.213  74.507  1.00 66.78           O
ATOM    896  CB  TRP A 309      -5.646  51.347  75.867  1.00 66.78           C
ATOM    897  CG  TRP A 309      -5.341  51.727  77.303  1.00 66.78           C
ATOM    898  CD1 TRP A 309      -5.433  52.942  77.910  1.00 66.78           C
ATOM    899  CD2 TRP A 309      -4.831  50.823  78.298  1.00 66.78           C
ATOM    900  CE2 TRP A 309      -4.669  51.549  79.476  1.00 66.78           C
ATOM    901  CE3 TRP A 309      -4.516  49.500  78.238  1.00 66.78           C
ATOM    902  NE1 TRP A 309      -5.051  52.847  79.225  1.00 66.78           N
ATOM    903  CZ2 TRP A 309      -4.197  50.958  80.613  1.00 66.78           C
ATOM    904  CZ3 TRP A 309      -4.043  48.904  79.385  1.00 66.78           C
ATOM    905  CH2 TRP A 309      -3.887  49.617  80.554  1.00 66.78           C
ATOM    906  N   LYS A 310      -8.468  52.868  76.620  1.00 70.57           N
ATOM    907  CA  LYS A 310      -9.164  54.127  76.704  1.00 70.57           C
ATOM    908  C   LYS A 310      -8.202  55.280  76.653  1.00 70.57           C
ATOM    909  O   LYS A 310      -8.431  56.270  75.961  1.00 70.57           O
ATOM    910  CB  LYS A 310     -10.024  54.259  77.984  1.00 70.57           C
ATOM    911  CG  LYS A 310      -9.243  54.152  79.299  1.00 70.57           C
ATOM    912  CD  LYS A 310     -10.070  54.505  80.539  1.00 70.57           C
ATOM    913  CE  LYS A 310      -9.309  54.365  81.857  1.00 70.57           C
ATOM    914  NZ  LYS A 310     -10.076  55.014  82.944  1.00 70.57           N
ATOM    915  N   VAL A 311      -7.074  55.159  77.367  1.00 49.27           N
ATOM    916  CA  VAL A 311      -6.078  56.189  77.477  1.00 49.27           C
ATOM    917  C   VAL A 311      -5.472  56.459  76.132  1.00 49.27           C
ATOM    918  O   VAL A 311      -5.016  57.575  75.891  1.00 49.27           O
ATOM    919  CB  VAL A 311      -4.983  55.828  78.439  1.00 49.27           C
ATOM    920  CG1 VAL A 311      -3.885  56.904  78.364  1.00 49.27           C
ATOM    921  CG2 VAL A 311      -5.600  55.650  79.839  1.00 49.27           C
ATOM    922  N   PHE A 312      -5.435  55.441  75.246  1.00 63.90           N
ATOM    923  CA  PHE A 312      -4.831  55.568  73.948  1.00 63.90           C
ATOM    924  C   PHE A 312      -5.309  56.820  73.288  1.00 63.90           C
ATOM    925  O   PHE A 312      -6.507  57.058  73.138  1.00 63.90           O
ATOM    926  CB  PHE A 312      -5.168  54.399  72.997  1.00 63.90           C
ATOM    927  CG  PHE A 312      -4.558  54.702  71.673  1.00 63.90           C
ATOM    928  CD1 PHE A 312      -3.232  54.431  71.426  1.00 63.90           C
ATOM    929  CD2 PHE A 312      -5.322  55.255  70.673  1.00 63.90           C
ATOM    930  CE1 PHE A 312      -2.679  54.709  70.199  1.00 63.90           C
ATOM    931  CE2 PHE A 312      -4.776  55.536  69.442  1.00 63.90           C
ATOM    932  CZ  PHE A 312      -3.452  55.261  69.204  1.00 63.90           C
ATOM    933  N   CYS A 313      -4.353  57.675  72.883  1.00 84.82           N
ATOM    934  CA  CYS A 313      -4.734  58.902  72.272  1.00 84.82           C
ATOM    935  C   CYS A 313      -4.158  58.952  70.899  1.00 84.82           C
ATOM    936  O   CYS A 313      -3.051  58.478  70.650  1.00 84.82           O
ATOM    937  CB  CYS A 313      -4.285  60.148  73.054  1.00 84.82           C
ATOM    938  SG  CYS A 313      -2.523  60.089  73.486  1.00 84.82           S
ATOM    939  N   SER A 314      -4.942  59.501  69.951  1.00 43.64           N
ATOM    940  CA  SER A 314      -4.439  59.618  68.622  1.00 43.64           C
ATOM    941  C   SER A 314      -4.279  61.073  68.345  1.00 43.64           C
ATOM    942  O   SER A 314      -5.253  61.820  68.268  1.00 43.64           O
ATOM    943  CB  SER A 314      -5.368  59.040  67.542  1.00 43.64           C
ATOM    944  OG  SER A 314      -6.593  59.758  67.498  1.00 43.64           O
ATOM    945  N   TRP A 315      -3.015  61.508  68.211  1.00 61.04           N
ATOM    946  CA  TRP A 315      -2.707  62.871  67.901  1.00 61.04           C
ATOM    947  C   TRP A 315      -3.167  63.098  66.503  1.00 61.04           C
ATOM    948  O   TRP A 315      -3.661  64.169  66.146  1.00 61.04           O
ATOM    949  CB  TRP A 315      -1.198  63.174  67.936  1.00 61.04           C
ATOM    950  CG  TRP A 315      -0.870  64.631  67.659  1.00 61.04           C
ATOM    951  CD1 TRP A 315      -0.403  65.234  66.525  1.00 61.04           C
ATOM    952  CD2 TRP A 315      -1.030  65.671  68.636  1.00 61.04           C
ATOM    953  CE2 TRP A 315      -0.631  66.868  68.035  1.00 61.04           C
ATOM    954  CE3 TRP A 315      -1.473  65.632  69.926  1.00 61.04           C
ATOM    955  NE1 TRP A 315      -0.249  66.585  66.740  1.00 61.04           N
ATOM    956  CZ2 TRP A 315      -0.669  68.046  68.723  1.00 61.04           C
ATOM    957  CZ3 TRP A 315      -1.506  66.822  70.619  1.00 61.04           C
ATOM    958  CH2 TRP A 315      -1.110  68.004  70.028  1.00 61.04           C
ATOM    959  N   ASP A 316      -3.015  62.044  65.683  1.00 56.62           N
ATOM    960  CA  ASP A 316      -3.295  62.062  64.279  1.00 56.62           C
ATOM    961  C   ASP A 316      -4.769  62.094  64.052  1.00 56.62           C
ATOM    962  O   ASP A 316      -5.568  62.221  64.979  1.00 56.62           O
ATOM    963  CB  ASP A 316      -2.757  60.820  63.543  1.00 56.62           C
ATOM    964  CG  ASP A 316      -1.237  60.895  63.512  1.00 56.62           C
ATOM    965  OD1 ASP A 316      -0.717  61.841  62.862  1.00 56.62           O
ATOM    966  OD2 ASP A 316      -0.578  60.020  64.136  1.00 56.62           O
ATOM    967  N   TYR A 317      -5.140  62.026  62.760  1.00 51.39           N
ATOM    968  CA  TYR A 317      -6.491  62.080  62.290  1.00 51.39           C
ATOM    969  C   TYR A 317      -7.096  60.732  62.482  1.00 51.39           C
ATOM    970  O   TYR A 317      -6.442  59.704  62.304  1.00 51.39           O
ATOM    971  CB  TYR A 317      -6.576  62.441  60.791  1.00 51.39           C
ATOM    972  CG  TYR A 317      -8.005  62.488  60.361  1.00 51.39           C
ATOM    973  CD1 TYR A 317      -8.799  63.530  60.775  1.00 51.39           C
ATOM    974  CD2 TYR A 317      -8.551  61.527  59.534  1.00 51.39           C
ATOM    975  CE1 TYR A 317     -10.115  63.609  60.396  1.00 51.39           C
ATOM    976  CE2 TYR A 317      -9.872  61.602  59.148  1.00 51.39           C
ATOM    977  CZ  TYR A 317     -10.656  62.646  59.583  1.00 51.39           C
ATOM    978  OH  TYR A 317     -12.011  62.739  59.201  1.00 51.39           O
ATOM    979  N   LEU A 318      -8.372  60.720  62.901  1.00 95.86           N
ATOM    980  CA  LEU A 318      -9.096  59.499  63.085  1.00 95.86           C
ATOM    981  C   LEU A 318      -9.780  59.259  61.778  1.00 95.86           C
ATOM    982  O   LEU A 318     -10.566  60.091  61.327  1.00 95.86           O
ATOM    983  CB  LEU A 318     -10.163  59.640  64.189  1.00 95.86           C
ATOM    984  CG  LEU A 318     -10.916  58.359  64.609  1.00 95.86           C
ATOM    985  CD1 LEU A 318     -11.936  58.688  65.713  1.00 95.86           C
ATOM    986  CD2 LEU A 318     -11.574  57.625  63.431  1.00 95.86           C
ATOM    987  N   ILE A 319      -9.495  58.109  61.130  1.00 40.14           N
ATOM    988  CA  ILE A 319     -10.092  57.823  59.857  1.00 40.14           C
ATOM    989  C   ILE A 319     -10.693  56.458  59.909  1.00 40.14           C
ATOM    990  O   ILE A 319     -10.229  55.593  60.651  1.00 40.14           O
ATOM    991  CB  ILE A 319      -9.113  57.810  58.718  1.00 40.14           C
ATOM    992  CG1 ILE A 319      -9.849  57.693  57.374  1.00 40.14           C
ATOM    993  CG2 ILE A 319      -8.099  56.682  58.965  1.00 40.14           C
ATOM    994  CD1 ILE A 319      -8.954  57.902  56.152  1.00 40.14           C
ATOM    995  N   GLY A 320     -11.765  56.243  59.122  1.00 18.29           N
ATOM    996  CA  GLY A 320     -12.392  54.954  59.102  1.00 18.29           C
ATOM    997  C   GLY A 320     -11.489  54.026  58.359  1.00 18.29           C
ATOM    998  O   GLY A 320     -10.822  54.421  57.406  1.00 18.29           O
ATOM    999  N   ASN A 321     -11.455  52.753  58.786  1.00 54.37           N
ATOM   1000  CA  ASN A 321     -10.642  51.790  58.122  1.00 54.37           C
ATOM   1001  C   ASN A 321     -11.389  51.282  56.936  1.00 54.37           C
ATOM   1002  O   ASN A 321     -12.614  51.170  56.931  1.00 54.37           O
ATOM   1003  CB  ASN A 321     -10.211  50.609  59.018  1.00 54.37           C
ATOM   1004  CG  ASN A 321     -11.430  49.921  59.632  1.00 54.37           C
ATOM   1005  ND2 ASN A 321     -11.314  49.592  60.946  1.00 54.37           N
ATOM   1006  OD1 ASN A 321     -12.453  49.695  58.986  1.00 54.37           O
ATOM   1007  N   PRO A 322     -10.643  51.028  55.900  1.00124.66           N
ATOM   1008  CA  PRO A 322     -11.224  50.490  54.705  1.00124.66           C
ATOM   1009  C   PRO A 322     -11.714  49.085  54.889  1.00124.66           C
ATOM   1010  O   PRO A 322     -12.654  48.692  54.198  1.00124.66           O
ATOM   1011  CB  PRO A 322     -10.145  50.640  53.627  1.00124.66           C
ATOM   1012  CG  PRO A 322      -9.327  51.855  54.095  1.00124.66           C
ATOM   1013  CD  PRO A 322      -9.464  51.837  55.626  1.00124.66           C
ATOM   1014  N   GLU A 323     -11.077  48.316  55.794  1.00 44.52           N
ATOM   1015  CA  GLU A 323     -11.409  46.935  56.000  1.00 44.52           C
ATOM   1016  C   GLU A 323     -12.774  46.766  56.587  1.00 44.52           C
ATOM   1017  O   GLU A 323     -13.582  45.993  56.076  1.00 44.52           O
ATOM   1018  CB  GLU A 323     -10.457  46.236  56.976  1.00 44.52           C
ATOM   1019  CG  GLU A 323     -10.876  44.788  57.238  1.00 44.52           C
ATOM   1020  CD  GLU A 323      -9.923  44.202  58.261  1.00 44.52           C
ATOM   1021  OE1 GLU A 323      -8.994  44.934  58.691  1.00 44.52           O
ATOM   1022  OE2 GLU A 323     -10.115  43.013  58.630  1.00 44.52           O
ATOM   1023  N   THR A 324     -13.088  47.496  57.671  1.00 32.45           N
ATOM   1024  CA  THR A 324     -14.362  47.274  58.290  1.00 32.45           C
ATOM   1025  C   THR A 324     -15.390  48.060  57.478  1.00 32.45           C
ATOM   1026  O   THR A 324     -14.980  48.661  56.450  1.00 32.45           O
ATOM   1027  CB  THR A 324     -14.391  47.730  59.727  1.00 32.45           C
ATOM   1028  CG2 THR A 324     -15.743  47.361  60.362  1.00 32.45           C
ATOM   1029  OG1 THR A 324     -13.354  47.082  60.454  1.00 32.45           O
ATOM   1030  OXT THR A 324     -16.593  48.060  57.855  1.00 32.45           O
TER    1031      THR A 324
ATOM   1032  N   ILE A 341     -16.395  50.787  57.338  1.00 37.91           N
ATOM   1033  CA  ILE A 341     -15.402  51.844  57.627  1.00 37.91           C
ATOM   1034  C   ILE A 341     -15.464  52.140  59.086  1.00 37.91           C
ATOM   1035  O   ILE A 341     -16.064  53.123  59.519  1.00 37.91           O
ATOM   1036  CB  ILE A 341     -15.755  53.070  56.842  1.00 37.91           C
ATOM   1037  CG1 ILE A 341     -15.748  52.734  55.340  1.00 37.91           C
ATOM   1038  CG2 ILE A 341     -14.784  54.197  57.222  1.00 37.91           C
ATOM   1039  CD1 ILE A 341     -16.349  53.824  54.459  1.00 37.91           C
ATOM   1040  N   GLU A 342     -14.841  51.259  59.887  1.00 72.91           N
ATOM   1041  CA  GLU A 342     -14.863  51.415  61.307  1.00 72.91           C
ATOM   1042  C   GLU A 342     -13.947  52.541  61.622  1.00 72.91           C
ATOM   1043  O   GLU A 342     -13.024  52.829  60.867  1.00 72.91           O
ATOM   1044  CB  GLU A 342     -14.371  50.174  62.069  1.00 72.91           C
ATOM   1045  CG  GLU A 342     -14.730  50.215  63.555  1.00 72.91           C
ATOM   1046  CD  GLU A 342     -16.237  49.998  63.640  1.00 72.91           C
ATOM   1047  OE1 GLU A 342     -16.854  49.730  62.574  1.00 72.91           O
ATOM   1048  OE2 GLU A 342     -16.791  50.083  64.768  1.00 72.91           O
ATOM   1049  N   GLU A 343     -14.191  53.240  62.744  1.00 67.93           N
ATOM   1050  CA  GLU A 343     -13.340  54.345  63.059  1.00 67.93           C
ATOM   1051  C   GLU A 343     -12.010  53.783  63.449  1.00 67.93           C
ATOM   1052  O   GLU A 343     -11.931  52.821  64.213  1.00 67.93           O
ATOM   1053  CB  GLU A 343     -13.869  55.182  64.235  1.00 67.93           C
ATOM   1054  CG  GLU A 343     -15.276  55.739  64.004  1.00 67.93           C
ATOM   1055  CD  GLU A 343     -15.219  56.820  62.934  1.00 67.93           C
ATOM   1056  OE1 GLU A 343     -14.105  57.084  62.407  1.00 67.93           O
ATOM   1057  OE2 GLU A 343     -16.298  57.393  62.620  1.00 67.93           O
ATOM   1058  N   ARG A 344     -10.919  54.373  62.918  1.00 76.48           N
ATOM   1059  CA  ARG A 344      -9.601  53.919  63.268  1.00 76.48           C
ATOM   1060  C   ARG A 344      -8.932  55.013  64.040  1.00 76.48           C
ATOM   1061  O   ARG A 344      -9.193  56.193  63.815  1.00 76.48           O
ATOM   1062  CB  ARG A 344      -8.665  53.608  62.090  1.00 76.48           C
ATOM   1063  CG  ARG A 344      -8.927  52.283  61.382  1.00 76.48           C
ATOM   1064  CD  ARG A 344      -7.847  51.970  60.344  1.00 76.48           C
ATOM   1065  NE  ARG A 344      -7.814  53.130  59.406  1.00 76.48           N
ATOM   1066  CZ  ARG A 344      -6.960  53.157  58.341  1.00 76.48           C
ATOM   1067  NH1 ARG A 344      -6.144  52.096  58.078  1.00 76.48           N
ATOM   1068  NH2 ARG A 344      -6.921  54.256  57.533  1.00 76.48           N
ATOM   1069  N   ALA A 345      -8.079  54.613  65.006  1.00 43.70           N
ATOM   1070  CA  ALA A 345      -7.329  55.475  65.884  1.00 43.70           C
ATOM   1071  C   ALA A 345      -6.282  56.259  65.143  1.00 43.70           C
ATOM   1072  O   ALA A 345      -6.081  57.440  65.417  1.00 43.70           O
ATOM   1073  CB  ALA A 345      -6.611  54.694  66.997  1.00 43.70           C
ATOM   1074  N   ALA A 346      -5.583  55.621  64.181  1.00 64.94           N
ATOM   1075  CA  ALA A 346      -4.544  56.245  63.394  1.00 64.94           C
ATOM   1076  C   ALA A 346      -3.554  57.053  64.192  1.00 64.94           C
ATOM   1077  O   ALA A 346      -3.650  58.277  64.260  1.00 64.94           O
ATOM   1078  CB  ALA A 346      -5.081  57.144  62.270  1.00 64.94           C
ATOM   1079  N   GLN A 347      -2.580  56.385  64.850  1.00141.54           N
ATOM   1080  CA  GLN A 347      -1.541  57.135  65.507  1.00141.54           C
ATOM   1081  C   GLN A 347      -0.257  56.738  64.836  1.00141.54           C
ATOM   1082  O   GLN A 347      -0.040  55.564  64.540  1.00141.54           O
ATOM   1083  CB  GLN A 347      -1.500  56.916  67.026  1.00141.54           C
ATOM   1084  CG  GLN A 347      -1.083  55.521  67.450  1.00141.54           C
ATOM   1085  CD  GLN A 347       0.302  55.694  68.001  1.00141.54           C
ATOM   1086  NE2 GLN A 347       0.841  54.612  68.622  1.00141.54           N
ATOM   1087  OE1 GLN A 347       0.880  56.774  67.893  1.00141.54           O
ATOM   1088  N   VAL A 348       0.634  57.720  64.559  1.00 51.73           N
ATOM   1089  CA  VAL A 348       1.807  57.464  63.764  1.00 51.73           C
ATOM   1090  C   VAL A 348       2.708  56.488  64.445  1.00 51.73           C
ATOM   1091  O   VAL A 348       3.033  56.614  65.625  1.00 51.73           O
ATOM   1092  CB  VAL A 348       2.590  58.706  63.441  1.00 51.73           C
ATOM   1093  CG1 VAL A 348       3.896  58.303  62.735  1.00 51.73           C
ATOM   1094  CG2 VAL A 348       1.692  59.631  62.602  1.00 51.73           C
ATOM   1095  N   GLU A 349       3.121  55.459  63.681  1.00125.59           N
ATOM   1096  CA  GLU A 349       3.986  54.426  64.174  1.00125.59           C
ATOM   1097  C   GLU A 349       5.321  55.028  64.420  1.00125.59           C
ATOM   1098  O   GLU A 349       5.980  54.730  65.413  1.00125.59           O
ATOM   1099  CB  GLU A 349       4.259  53.313  63.150  1.00125.59           C
ATOM   1100  CG  GLU A 349       2.998  52.656  62.600  1.00125.59           C
ATOM   1101  CD  GLU A 349       2.491  53.556  61.484  1.00125.59           C
ATOM   1102  OE1 GLU A 349       3.291  54.395  60.987  1.00125.59           O
ATOM   1103  OE2 GLU A 349       1.297  53.416  61.111  1.00125.59           O
ATOM   1104  N   GLU A 350       5.742  55.914  63.503  1.00 82.20           N
ATOM   1105  CA  GLU A 350       7.050  56.482  63.554  1.00 82.20           C
ATOM   1106  C   GLU A 350       7.200  57.215  64.843  1.00 82.20           C
ATOM   1107  O   GLU A 350       8.239  57.124  65.495  1.00 82.20           O
ATOM   1108  CB  GLU A 350       7.283  57.493  62.420  1.00 82.20           C
ATOM   1109  CG  GLU A 350       8.731  57.967  62.310  1.00 82.20           C
ATOM   1110  CD  GLU A 350       8.806  58.969  61.168  1.00 82.20           C
ATOM   1111  OE1 GLU A 350       7.724  59.365  60.659  1.00 82.20           O
ATOM   1112  OE2 GLU A 350       9.946  59.358  60.795  1.00 82.20           O
ATOM   1113  N   ASN A 351       6.160  57.955  65.274  1.00 88.85           N
ATOM   1114  CA  ASN A 351       6.331  58.697  66.485  1.00 88.85           C
ATOM   1115  C   ASN A 351       6.564  57.730  67.599  1.00 88.85           C
ATOM   1116  O   ASN A 351       7.355  57.991  68.504  1.00 88.85           O
ATOM   1117  CB  ASN A 351       5.175  59.666  66.829  1.00 88.85           C
ATOM   1118  CG  ASN A 351       3.846  58.957  67.049  1.00 88.85           C
ATOM   1119  ND2 ASN A 351       3.725  58.241  68.198  1.00 88.85           N
ATOM   1120  OD1 ASN A 351       2.927  59.071  66.241  1.00 88.85           O
ATOM   1121  N   ILE A 352       5.891  56.568  67.539  1.00 96.82           N
ATOM   1122  CA  ILE A 352       6.013  55.555  68.546  1.00 96.82           C
ATOM   1123  C   ILE A 352       7.410  55.038  68.575  1.00 96.82           C
ATOM   1124  O   ILE A 352       7.993  54.853  69.642  1.00 96.82           O
ATOM   1125  CB  ILE A 352       5.141  54.366  68.265  1.00 96.82           C
ATOM   1126  CG1 ILE A 352       3.687  54.836  68.266  1.00 96.82           C
ATOM   1127  CG2 ILE A 352       5.462  53.259  69.287  1.00 96.82           C
ATOM   1128  CD1 ILE A 352       3.368  55.630  69.526  1.00 96.82           C
ATOM   1129  N   HIS A 353       8.001  54.805  67.392  1.00 56.62           N
ATOM   1130  CA  HIS A 353       9.286  54.178  67.369  1.00 56.62           C
ATOM   1131  C   HIS A 353      10.267  55.018  68.104  1.00 56.62           C
ATOM   1132  O   HIS A 353      11.052  54.512  68.903  1.00 56.62           O
ATOM   1133  CB  HIS A 353       9.841  53.982  65.949  1.00 56.62           C
ATOM   1134  CG  HIS A 353      11.139  53.230  65.948  1.00 56.62           C
ATOM   1135  CD2 HIS A 353      11.368  51.889  65.974  1.00 56.62           C
ATOM   1136  ND1 HIS A 353      12.382  53.823  65.954  1.00 56.62           N
ATOM   1137  CE1 HIS A 353      13.295  52.818  65.984  1.00 56.62           C
ATOM   1138  NE2 HIS A 353      12.725  51.627  65.996  1.00 56.62           N
ATOM   1139  N   LEU A 354      10.248  56.336  67.864  1.00 97.95           N
ATOM   1140  CA  LEU A 354      11.245  57.144  68.494  1.00 97.95           C
ATOM   1141  C   LEU A 354      11.083  57.138  69.979  1.00 97.95           C
ATOM   1142  O   LEU A 354      12.070  57.083  70.709  1.00 97.95           O
ATOM   1143  CB  LEU A 354      11.301  58.590  67.993  1.00 97.95           C
ATOM   1144  CG  LEU A 354      11.830  58.658  66.549  1.00 97.95           C
ATOM   1145  CD1 LEU A 354      10.796  58.118  65.547  1.00 97.95           C
ATOM   1146  CD2 LEU A 354      12.377  60.050  66.217  1.00 97.95           C
ATOM   1147  N   ILE A 355       9.837  57.174  70.471  1.00 60.88           N
ATOM   1148  CA  ILE A 355       9.632  57.219  71.888  1.00 60.88           C
ATOM   1149  C   ILE A 355      10.204  55.962  72.467  1.00 60.88           C
ATOM   1150  O   ILE A 355      10.747  55.962  73.570  1.00 60.88           O
ATOM   1151  CB  ILE A 355       8.194  57.419  72.288  1.00 60.88           C
ATOM   1152  CG1 ILE A 355       8.119  57.891  73.750  1.00 60.88           C
ATOM   1153  CG2 ILE A 355       7.406  56.131  71.996  1.00 60.88           C
ATOM   1154  CD1 ILE A 355       6.791  58.547  74.133  1.00 60.88           C
ATOM   1155  N   ARG A 356      10.119  54.865  71.691  1.00160.02           N
ATOM   1156  CA  ARG A 356      10.569  53.547  72.045  1.00160.02           C
ATOM   1157  C   ARG A 356      12.038  53.571  72.355  1.00160.02           C
ATOM   1158  O   ARG A 356      12.514  52.748  73.134  1.00160.02           O
ATOM   1159  CB  ARG A 356      10.443  52.546  70.893  1.00160.02           C
ATOM   1160  CG  ARG A 356      11.240  51.282  71.191  1.00160.02           C
ATOM   1161  CD  ARG A 356      11.976  50.720  69.979  1.00160.02           C
ATOM   1162  NE  ARG A 356      11.040  49.821  69.264  1.00160.02           N
ATOM   1163  CZ  ARG A 356      11.540  48.899  68.396  1.00160.02           C
ATOM   1164  NH1 ARG A 356      12.868  48.898  68.083  1.00160.02           N
ATOM   1165  NH2 ARG A 356      10.699  47.978  67.844  1.00160.02           N
ATOM   1166  N   PHE A 357      12.800  54.505  71.761  1.00149.42           N
ATOM   1167  CA  PHE A 357      14.235  54.535  71.907  1.00149.42           C
ATOM   1168  C   PHE A 357      14.592  54.587  73.356  1.00149.42           C
ATOM   1169  O   PHE A 357      15.629  54.064  73.757  1.00149.42           O
ATOM   1170  CB  PHE A 357      14.927  55.737  71.246  1.00149.42           C
ATOM   1171  CG  PHE A 357      14.947  55.515  69.774  1.00149.42           C
ATOM   1172  CD1 PHE A 357      15.985  54.824  69.192  1.00149.42           C
ATOM   1173  CD2 PHE A 357      13.927  55.987  68.983  1.00149.42           C
ATOM   1174  CE1 PHE A 357      16.016  54.611  67.833  1.00149.42           C
ATOM   1175  CE2 PHE A 357      13.955  55.781  67.622  1.00149.42           C
ATOM   1176  CZ  PHE A 357      14.996  55.093  67.048  1.00149.42           C
ATOM   1177  N   LEU A 358      13.726  55.202  74.174  1.00142.35           N
ATOM   1178  CA  LEU A 358      13.956  55.405  75.574  1.00142.35           C
ATOM   1179  C   LEU A 358      14.295  54.110  76.240  1.00142.35           C
ATOM   1180  O   LEU A 358      15.035  54.092  77.221  1.00142.35           O
ATOM   1181  CB  LEU A 358      12.699  55.981  76.265  1.00142.35           C
ATOM   1182  CG  LEU A 358      12.682  55.950  77.811  1.00142.35           C
ATOM   1183  CD1 LEU A 358      12.325  54.559  78.366  1.00142.35           C
ATOM   1184  CD2 LEU A 358      13.991  56.477  78.398  1.00142.35           C
ATOM   1185  N   ARG A 359      13.763  52.989  75.733  1.00143.47           N
ATOM   1186  CA  ARG A 359      13.937  51.707  76.356  1.00143.47           C
ATOM   1187  C   ARG A 359      15.397  51.385  76.484  1.00143.47           C
ATOM   1188  O   ARG A 359      15.824  50.846  77.503  1.00143.47           O
ATOM   1189  CB  ARG A 359      13.326  50.583  75.501  1.00143.47           C
ATOM   1190  CG  ARG A 359      14.057  50.439  74.164  1.00143.47           C
ATOM   1191  CD  ARG A 359      13.205  50.020  72.969  1.00143.47           C
ATOM   1192  NE  ARG A 359      12.825  48.588  73.075  1.00143.47           N
ATOM   1193  CZ  ARG A 359      12.849  47.829  71.941  1.00143.47           C
ATOM   1194  NH1 ARG A 359      13.370  48.356  70.797  1.00143.47           N
ATOM   1195  NH2 ARG A 359      12.362  46.556  71.943  1.00143.47           N
ATOM   1196  N   PHE A 360      16.203  51.724  75.461  1.00 52.27           N
ATOM   1197  CA  PHE A 360      17.580  51.312  75.398  1.00 52.27           C
ATOM   1198  C   PHE A 360      18.330  51.784  76.605  1.00 52.27           C
ATOM   1199  O   PHE A 360      18.953  50.987  77.304  1.00 52.27           O
ATOM   1200  CB  PHE A 360      18.258  51.913  74.156  1.00 52.27           C
ATOM   1201  CG  PHE A 360      19.651  51.405  74.042  1.00 52.27           C
ATOM   1202  CD1 PHE A 360      19.902  50.199  73.429  1.00 52.27           C
ATOM   1203  CD2 PHE A 360      20.712  52.135  74.526  1.00 52.27           C
ATOM   1204  CE1 PHE A 360      21.186  49.721  73.316  1.00 52.27           C
ATOM   1205  CE2 PHE A 360      21.999  51.663  74.413  1.00 52.27           C
ATOM   1206  CZ  PHE A 360      22.242  50.456  73.804  1.00 52.27           C
ATOM   1207  N   LEU A 361      18.267  53.093  76.890  1.00106.77           N
ATOM   1208  CA  LEU A 361      18.951  53.678  78.008  1.00106.77           C
ATOM   1209  C   LEU A 361      18.348  53.139  79.264  1.00106.77           C
ATOM   1210  O   LEU A 361      19.046  52.907  80.252  1.00106.77           O
ATOM   1211  CB  LEU A 361      18.893  55.225  78.046  1.00106.77           C
ATOM   1212  CG  LEU A 361      17.529  55.860  77.697  1.00106.77           C
ATOM   1213  CD1 LEU A 361      17.544  57.375  77.960  1.00106.77           C
ATOM   1214  CD2 LEU A 361      17.126  55.575  76.239  1.00106.77           C
ATOM   1215  N   ALA A 362      17.020  52.913  79.246  1.00 28.66           N
ATOM   1216  CA  ALA A 362      16.325  52.425  80.401  1.00 28.66           C
ATOM   1217  C   ALA A 362      16.894  51.090  80.764  1.00 28.66           C
ATOM   1218  O   ALA A 362      17.103  50.803  81.940  1.00 28.66           O
ATOM   1219  CB  ALA A 362      14.819  52.217  80.158  1.00 28.66           C
ATOM   1220  N   ASN A 363      17.178  50.241  79.758  1.00 36.03           N
ATOM   1221  CA  ASN A 363      17.667  48.914  80.012  1.00 36.03           C
ATOM   1222  C   ASN A 363      18.973  49.011  80.740  1.00 36.03           C
ATOM   1223  O   ASN A 363      19.229  48.271  81.688  1.00 36.03           O
ATOM   1224  CB  ASN A 363      17.929  48.129  78.713  1.00 36.03           C
ATOM   1225  CG  ASN A 363      18.150  46.660  79.064  1.00 36.03           C
ATOM   1226  ND2 ASN A 363      17.539  45.747  78.263  1.00 36.03           N
ATOM   1227  OD1 ASN A 363      18.834  46.330  80.032  1.00 36.03           O
ATOM   1228  N   PHE A 364      19.843  49.937  80.312  1.00 49.21           N
ATOM   1229  CA  PHE A 364      21.113  50.063  80.960  1.00 49.21           C
ATOM   1230  C   PHE A 364      20.912  50.497  82.368  1.00 49.21           C
ATOM   1231  O   PHE A 364      21.584  50.017  83.279  1.00 49.21           O
ATOM   1232  CB  PHE A 364      22.058  51.067  80.289  1.00 49.21           C
ATOM   1233  CG  PHE A 364      22.667  50.375  79.123  1.00 49.21           C
ATOM   1234  CD1 PHE A 364      22.021  50.318  77.910  1.00 49.21           C
ATOM   1235  CD2 PHE A 364      23.896  49.776  79.258  1.00 49.21           C
ATOM   1236  CE1 PHE A 364      22.602  49.670  76.847  1.00 49.21           C
ATOM   1237  CE2 PHE A 364      24.480  49.126  78.198  1.00 49.21           C
ATOM   1238  CZ  PHE A 364      23.833  49.076  76.987  1.00 49.21           C
ATOM   1239  N   PHE A 365      19.962  51.420  82.589  1.00 41.65           N
ATOM   1240  CA  PHE A 365      19.758  51.958  83.897  1.00 41.65           C
ATOM   1241  C   PHE A 365      19.439  50.843  84.831  1.00 41.65           C
ATOM   1242  O   PHE A 365      20.025  50.747  85.907  1.00 41.65           O
ATOM   1243  CB  PHE A 365      18.587  52.958  83.923  1.00 41.65           C
ATOM   1244  CG  PHE A 365      18.421  53.454  85.321  1.00 41.65           C
ATOM   1245  CD1 PHE A 365      19.235  54.444  85.825  1.00 41.65           C
ATOM   1246  CD2 PHE A 365      17.430  52.936  86.123  1.00 41.65           C
ATOM   1247  CE1 PHE A 365      19.068  54.895  87.113  1.00 41.65           C
ATOM   1248  CE2 PHE A 365      17.262  53.377  87.415  1.00 41.65           C
ATOM   1249  CZ  PHE A 365      18.085  54.359  87.912  1.00 41.65           C
ATOM   1250  N   VAL A 366      18.514  49.952  84.441  1.00109.84           N
ATOM   1251  CA  VAL A 366      18.156  48.890  85.329  1.00109.84           C
ATOM   1252  C   VAL A 366      19.333  48.002  85.569  1.00109.84           C
ATOM   1253  O   VAL A 366      19.543  47.540  86.689  1.00109.84           O
ATOM   1254  CB  VAL A 366      16.989  48.076  84.854  1.00109.84           C
ATOM   1255  CG1 VAL A 366      17.205  47.616  83.411  1.00109.84           C
ATOM   1256  CG2 VAL A 366      16.837  46.896  85.814  1.00109.84           C
ATOM   1257  N   PHE A 367      20.137  47.732  84.528  1.00 46.31           N
ATOM   1258  CA  PHE A 367      21.246  46.851  84.724  1.00 46.31           C
ATOM   1259  C   PHE A 367      22.180  47.475  85.706  1.00 46.31           C
ATOM   1260  O   PHE A 367      22.629  46.824  86.647  1.00 46.31           O
ATOM   1261  CB  PHE A 367      22.035  46.566  83.426  1.00 46.31           C
ATOM   1262  CG  PHE A 367      23.142  45.601  83.738  1.00 46.31           C
ATOM   1263  CD1 PHE A 367      22.878  44.250  83.842  1.00 46.31           C
ATOM   1264  CD2 PHE A 367      24.446  46.022  83.910  1.00 46.31           C
ATOM   1265  CE1 PHE A 367      23.871  43.342  84.127  1.00 46.31           C
ATOM   1266  CE2 PHE A 367      25.452  45.122  84.197  1.00 46.31           C
ATOM   1267  CZ  PHE A 367      25.163  43.782  84.305  1.00 46.31           C
ATOM   1268  N   LEU A 368      22.490  48.773  85.522  1.00 96.70           N
ATOM   1269  CA  LEU A 368      23.452  49.395  86.379  1.00 96.70           C
ATOM   1270  C   LEU A 368      22.932  49.446  87.785  1.00 96.70           C
ATOM   1271  O   LEU A 368      23.641  49.076  88.719  1.00 96.70           O
ATOM   1272  CB  LEU A 368      23.817  50.819  85.898  1.00 96.70           C
ATOM   1273  CG  LEU A 368      24.988  51.516  86.629  1.00 96.70           C
ATOM   1274  CD1 LEU A 368      25.364  52.831  85.927  1.00 96.70           C
ATOM   1275  CD2 LEU A 368      24.696  51.766  88.117  1.00 96.70           C
ATOM   1276  N   THR A 369      21.679  49.897  87.982  1.00119.28           N
ATOM   1277  CA  THR A 369      21.197  50.071  89.325  1.00119.28           C
ATOM   1278  C   THR A 369      21.093  48.763  90.044  1.00119.28           C
ATOM   1279  O   THR A 369      21.611  48.621  91.151  1.00119.28           O
ATOM   1280  CB  THR A 369      19.868  50.761  89.392  1.00119.28           C
ATOM   1281  CG2 THR A 369      18.826  49.940  88.616  1.00119.28           C
ATOM   1282  OG1 THR A 369      19.472  50.917  90.747  1.00119.28           O
ATOM   1283  N   LEU A 370      20.435  47.759  89.432  1.00 66.16           N
ATOM   1284  CA  LEU A 370      20.269  46.505  90.110  1.00 66.16           C
ATOM   1285  C   LEU A 370      21.620  45.899  90.258  1.00 66.16           C
ATOM   1286  O   LEU A 370      21.958  45.316  91.285  1.00 66.16           O
ATOM   1287  CB  LEU A 370      19.503  45.434  89.317  1.00 66.16           C
ATOM   1288  CG  LEU A 370      18.171  45.869  88.690  1.00 66.16           C
ATOM   1289  CD1 LEU A 370      17.384  44.620  88.271  1.00 66.16           C
ATOM   1290  CD2 LEU A 370      17.395  46.879  89.552  1.00 66.16           C
ATOM   1291  N   GLY A 371      22.433  46.030  89.196  1.00 20.81           N
ATOM   1292  CA  GLY A 371      23.709  45.390  89.166  1.00 20.81           C
ATOM   1293  C   GLY A 371      24.543  45.909  90.284  1.00 20.81           C
ATOM   1294  O   GLY A 371      25.232  45.150  90.964  1.00 20.81           O
ATOM   1295  N   ALA A 372      24.497  47.226  90.521  1.00 31.26           N
ATOM   1296  CA  ALA A 372      25.323  47.790  91.541  1.00 31.26           C
ATOM   1297  C   ALA A 372      24.941  47.166  92.843  1.00 31.26           C
ATOM   1298  O   ALA A 372      25.799  46.742  93.618  1.00 31.26           O
ATOM   1299  CB  ALA A 372      25.081  49.304  91.664  1.00 31.26           C
ATOM   1300  N   SER A 373      23.628  47.061  93.087  1.00 82.33           N
ATOM   1301  CA  SER A 373      23.134  46.553  94.330  1.00 82.33           C
ATOM   1302  C   SER A 373      23.603  45.150  94.535  1.00 82.33           C
ATOM   1303  O   SER A 373      24.136  44.825  95.592  1.00 82.33           O
ATOM   1304  CB  SER A 373      21.606  46.520  94.384  1.00 82.33           C
ATOM   1305  OG  SER A 373      21.207  45.991  95.635  1.00 82.33           O
ATOM   1306  N   GLY A 374      23.422  44.287  93.520  1.00 24.36           N
ATOM   1307  CA  GLY A 374      23.769  42.903  93.645  1.00 24.36           C
ATOM   1308  C   GLY A 374      25.243  42.752  93.827  1.00 24.36           C
ATOM   1309  O   GLY A 374      25.694  41.912  94.603  1.00 24.36           O
ATOM   1310  N   TYR A 375      26.036  43.561  93.109  1.00 56.46           N
ATOM   1311  CA  TYR A 375      27.457  43.404  93.148  1.00 56.46           C
ATOM   1312  C   TYR A 375      27.940  43.679  94.542  1.00 56.46           C
ATOM   1313  O   TYR A 375      28.789  42.955  95.058  1.00 56.46           O
ATOM   1314  CB  TYR A 375      28.162  44.366  92.177  1.00 56.46           C
ATOM   1315  CG  TYR A 375      29.567  43.914  92.006  1.00 56.46           C
ATOM   1316  CD1 TYR A 375      29.892  42.998  91.037  1.00 56.46           C
ATOM   1317  CD2 TYR A 375      30.560  44.411  92.806  1.00 56.46           C
ATOM   1318  CE1 TYR A 375      31.185  42.573  90.872  1.00 56.46           C
ATOM   1319  CE2 TYR A 375      31.860  43.995  92.649  1.00 56.46           C
ATOM   1320  CZ  TYR A 375      32.171  43.073  91.684  1.00 56.46           C
ATOM   1321  OH  TYR A 375      33.501  42.640  91.522  1.00 56.46           O
ATOM   1322  N   LEU A 376      27.391  44.723  95.193  1.00 42.54           N
ATOM   1323  CA  LEU A 376      27.834  45.128  96.500  1.00 42.54           C
ATOM   1324  C   LEU A 376      27.572  44.028  97.482  1.00 42.54           C
ATOM   1325  O   LEU A 376      28.414  43.715  98.322  1.00 42.54           O
ATOM   1326  CB  LEU A 376      27.112  46.392  97.010  1.00 42.54           C
ATOM   1327  CG  LEU A 376      27.695  46.939  98.328  1.00 42.54           C
ATOM   1328  CD1 LEU A 376      29.099  47.524  98.109  1.00 42.54           C
ATOM   1329  CD2 LEU A 376      26.741  47.929  99.020  1.00 42.54           C
ATOM   1330  N   ILE A 377      26.392  43.398  97.372  1.00145.55           N
ATOM   1331  CA  ILE A 377      25.969  42.389  98.287  1.00145.55           C
ATOM   1332  C   ILE A 377      26.936  41.258  98.189  1.00145.55           C
ATOM   1333  O   ILE A 377      27.332  40.695  99.207  1.00145.55           O
ATOM   1334  CB  ILE A 377      24.639  41.839  97.898  1.00145.55           C
ATOM   1335  CG1 ILE A 377      23.629  42.950  97.654  1.00145.55           C
ATOM   1336  CG2 ILE A 377      24.152  40.943  99.027  1.00145.55           C
ATOM   1337  CD1 ILE A 377      22.297  42.371  97.186  1.00145.55           C
ATOM   1338  N   PHE A 378      27.357  40.911  96.954  1.00170.83           N
ATOM   1339  CA  PHE A 378      28.243  39.803  96.734  1.00170.83           C
ATOM   1340  C   PHE A 378      29.528  40.103  97.435  1.00170.83           C
ATOM   1341  O   PHE A 378      30.191  39.190  97.924  1.00170.83           O
ATOM   1342  CB  PHE A 378      28.623  39.544  95.255  1.00170.83           C
ATOM   1343  CG  PHE A 378      29.233  38.178  95.167  1.00170.83           C
ATOM   1344  CD1 PHE A 378      30.564  37.962  95.453  1.00170.83           C
ATOM   1345  CD2 PHE A 378      28.454  37.099  94.799  1.00170.83           C
ATOM   1346  CE1 PHE A 378      31.103  36.697  95.378  1.00170.83           C
ATOM   1347  CE2 PHE A 378      28.981  35.834  94.719  1.00170.83           C
ATOM   1348  CZ  PHE A 378      30.311  35.636  95.009  1.00170.83           C
ATOM   1349  N   TRP A 379      29.941  41.383  97.470  1.00 80.24           N
ATOM   1350  CA  TRP A 379      31.161  41.681  98.156  1.00 80.24           C
ATOM   1351  C   TRP A 379      31.034  41.209  99.567  1.00 80.24           C
ATOM   1352  O   TRP A 379      31.922  40.536 100.085  1.00 80.24           O
ATOM   1353  CB  TRP A 379      31.463  43.185  98.284  1.00 80.24           C
ATOM   1354  CG  TRP A 379      32.099  43.796  97.065  1.00 80.24           C
ATOM   1355  CD1 TRP A 379      31.607  44.624  96.098  1.00 80.24           C
ATOM   1356  CD2 TRP A 379      33.463  43.527  96.717  1.00 80.24           C
ATOM   1357  CE2 TRP A 379      33.735  44.220  95.535  1.00 80.24           C
ATOM   1358  CE3 TRP A 379      34.410  42.754  97.329  1.00 80.24           C
ATOM   1359  NE1 TRP A 379      32.592  44.899  95.172  1.00 80.24           N
ATOM   1360  CZ2 TRP A 379      34.960  44.141  94.941  1.00 80.24           C
ATOM   1361  CZ3 TRP A 379      35.648  42.682  96.730  1.00 80.24           C
ATOM   1362  CH2 TRP A 379      35.913  43.361  95.559  1.00 80.24           C
ATOM   1363  N   ALA A 380      29.916  41.538 100.231  1.00 38.81           N
ATOM   1364  CA  ALA A 380      29.783  41.148 101.605  1.00 38.81           C
ATOM   1365  C   ALA A 380      29.791  39.645 101.709  1.00 38.81           C
ATOM   1366  O   ALA A 380      30.395  39.088 102.626  1.00 38.81           O
ATOM   1367  CB  ALA A 380      28.509  41.686 102.295  1.00 38.81           C
ATOM   1368  N   VAL A 381      29.145  38.937 100.760  1.00 46.01           N
ATOM   1369  CA  VAL A 381      29.151  37.500 100.876  1.00 46.01           C
ATOM   1370  C   VAL A 381      30.572  37.029 100.850  1.00 46.01           C
ATOM   1371  O   VAL A 381      30.959  36.162 101.632  1.00 46.01           O
ATOM   1372  CB  VAL A 381      28.450  36.756  99.770  1.00 46.01           C
ATOM   1373  CG1 VAL A 381      28.711  35.248  99.975  1.00 46.01           C
ATOM   1374  CG2 VAL A 381      26.956  37.123  99.787  1.00 46.01           C
ATOM   1375  N   LYS A 382      31.395  37.604  99.957  1.00127.33           N
ATOM   1376  CA  LYS A 382      32.776  37.202  99.908  1.00127.33           C
ATOM   1377  C   LYS A 382      33.415  37.536 101.208  1.00127.33           C
ATOM   1378  O   LYS A 382      34.096  36.702 101.801  1.00127.33           O
ATOM   1379  CB  LYS A 382      33.622  37.947  98.860  1.00127.33           C
ATOM   1380  CG  LYS A 382      33.444  37.468  97.417  1.00127.33           C
ATOM   1381  CD  LYS A 382      34.160  38.320  96.369  1.00127.33           C
ATOM   1382  CE  LYS A 382      35.644  37.976  96.198  1.00127.33           C
ATOM   1383  NZ  LYS A 382      36.471  38.845  97.060  1.00127.33           N
ATOM   1384  N   ARG A 383      33.171  38.755 101.713  1.00130.32           N
ATOM   1385  CA  ARG A 383      33.822  39.204 102.906  1.00130.32           C
ATOM   1386  C   ARG A 383      33.483  38.263 104.011  1.00130.32           C
ATOM   1387  O   ARG A 383      34.351  37.875 104.794  1.00130.32           O
ATOM   1388  CB  ARG A 383      33.326  40.609 103.308  1.00130.32           C
ATOM   1389  CG  ARG A 383      33.928  41.141 104.602  1.00130.32           C
ATOM   1390  CD  ARG A 383      33.253  40.566 105.842  1.00130.32           C
ATOM   1391  NE  ARG A 383      34.061  41.006 107.006  1.00130.32           N
ATOM   1392  CZ  ARG A 383      33.692  40.659 108.271  1.00130.32           C
ATOM   1393  NH1 ARG A 383      32.595  39.868 108.441  1.00130.32           N
ATOM   1394  NH2 ARG A 383      34.417  41.104 109.341  1.00130.32           N
ATOM   1395  N   SER A 384      32.203  37.867 104.087  1.00 68.04           N
ATOM   1396  CA  SER A 384      31.731  37.037 105.152  1.00 68.04           C
ATOM   1397  C   SER A 384      32.442  35.722 105.196  1.00 68.04           C
ATOM   1398  O   SER A 384      33.252  35.496 106.093  1.00 68.04           O
ATOM   1399  CB  SER A 384      30.229  36.738 105.030  1.00 68.04           C
ATOM   1400  OG  SER A 384      29.478  37.939 105.124  1.00 68.04           O
ATOM   1401  N   GLN A 385      32.152  34.798 104.253  1.00136.26           N
ATOM   1402  CA  GLN A 385      32.787  33.513 104.398  1.00136.26           C
ATOM   1403  C   GLN A 385      34.261  33.551 104.132  1.00136.26           C
ATOM   1404  O   GLN A 385      35.033  33.051 104.949  1.00136.26           O
ATOM   1405  CB  GLN A 385      32.222  32.356 103.537  1.00136.26           C
ATOM   1406  CG  GLN A 385      32.896  30.994 103.816  1.00136.26           C
ATOM   1407  CD  GLN A 385      34.161  30.843 102.971  1.00136.26           C
ATOM   1408  NE2 GLN A 385      34.049  31.184 101.658  1.00136.26           N
ATOM   1409  OE1 GLN A 385      35.211  30.419 103.454  1.00136.26           O
ATOM   1410  N   GLU A 386      34.711  34.148 103.006  1.00110.47           N
ATOM   1411  CA  GLU A 386      36.127  34.046 102.732  1.00110.47           C
ATOM   1412  C   GLU A 386      36.919  34.763 103.753  1.00110.47           C
ATOM   1413  O   GLU A 386      37.856  34.204 104.318  1.00110.47           O
ATOM   1414  CB  GLU A 386      36.638  34.598 101.384  1.00110.47           C
ATOM   1415  CG  GLU A 386      36.732  33.602 100.224  1.00110.47           C
ATOM   1416  CD  GLU A 386      36.969  34.447  98.964  1.00110.47           C
ATOM   1417  OE1 GLU A 386      37.855  35.343  98.999  1.00110.47           O
ATOM   1418  OE2 GLU A 386      36.252  34.233  97.953  1.00110.47           O
ATOM   1419  N   PHE A 387      36.541  36.014 104.033  1.00128.19           N
ATOM   1420  CA  PHE A 387      37.314  36.771 104.946  1.00128.19           C
ATOM   1421  C   PHE A 387      36.973  36.277 106.310  1.00128.19           C
ATOM   1422  O   PHE A 387      35.966  35.599 106.509  1.00128.19           O
ATOM   1423  CB  PHE A 387      37.080  38.286 104.795  1.00128.19           C
ATOM   1424  CG  PHE A 387      37.687  38.742 103.499  1.00128.19           C
ATOM   1425  CD1 PHE A 387      36.974  38.723 102.318  1.00128.19           C
ATOM   1426  CD2 PHE A 387      38.982  39.204 103.466  1.00128.19           C
ATOM   1427  CE1 PHE A 387      37.545  39.149 101.134  1.00128.19           C
ATOM   1428  CE2 PHE A 387      39.557  39.626 102.288  1.00128.19           C
ATOM   1429  CZ  PHE A 387      38.844  39.596 101.113  1.00128.19           C
ATOM   1430  N   ALA A 388      37.853  36.579 107.279  1.00 40.59           N
ATOM   1431  CA  ALA A 388      37.684  36.080 108.605  1.00 40.59           C
ATOM   1432  C   ALA A 388      36.340  36.490 109.069  1.00 40.59           C
ATOM   1433  O   ALA A 388      35.790  37.490 108.608  1.00 40.59           O
ATOM   1434  CB  ALA A 388      38.722  36.629 109.592  1.00 40.59           C
ATOM   1435  N   GLN A 389      35.741  35.676 109.957  1.00 73.66           N
ATOM   1436  CA  GLN A 389      34.428  36.014 110.395  1.00 73.66           C
ATOM   1437  C   GLN A 389      34.257  35.602 111.825  1.00 73.66           C
ATOM   1438  O   GLN A 389      35.026  34.821 112.385  1.00 73.66           O
ATOM   1439  CB  GLN A 389      33.342  35.322 109.550  1.00 73.66           C
ATOM   1440  CG  GLN A 389      31.916  35.806 109.825  1.00 73.66           C
ATOM   1441  CD  GLN A 389      30.999  35.172 108.790  1.00 73.66           C
ATOM   1442  NE2 GLN A 389      31.576  34.320 107.897  1.00 73.66           N
ATOM   1443  OE1 GLN A 389      29.799  35.442 108.767  1.00 73.66           O
ATOM   1444  N   GLN A 390      33.223  36.188 112.452  1.00 68.28           N
ATOM   1445  CA  GLN A 390      32.805  35.887 113.786  1.00 68.28           C
ATOM   1446  C   GLN A 390      31.836  34.773 113.566  1.00 68.28           C
ATOM   1447  O   GLN A 390      31.995  34.025 112.602  1.00 68.28           O
ATOM   1448  CB  GLN A 390      32.061  37.070 114.448  1.00 68.28           C
ATOM   1449  CG  GLN A 390      31.681  36.874 115.925  1.00 68.28           C
ATOM   1450  CD  GLN A 390      30.971  38.142 116.386  1.00 68.28           C
ATOM   1451  NE2 GLN A 390      30.493  38.156 117.661  1.00 68.28           N
ATOM   1452  OE1 GLN A 390      30.851  39.102 115.626  1.00 68.28           O
ATOM   1453  N   ASP A 391      30.848  34.606 114.472  1.00 99.83           N
ATOM   1454  CA  ASP A 391      29.837  33.610 114.253  1.00 99.83           C
ATOM   1455  C   ASP A 391      29.276  33.940 112.903  1.00 99.83           C
ATOM   1456  O   ASP A 391      28.518  34.890 112.719  1.00 99.83           O
ATOM   1457  CB  ASP A 391      28.683  33.687 115.282  1.00 99.83           C
ATOM   1458  CG  ASP A 391      27.844  32.419 115.244  1.00 99.83           C
ATOM   1459  OD1 ASP A 391      28.369  31.375 114.773  1.00 99.83           O
ATOM   1460  OD2 ASP A 391      26.669  32.489 115.698  1.00 99.83           O
ATOM   1461  N   PRO A 392      29.669  33.144 111.956  1.00 65.71           N
ATOM   1462  CA  PRO A 392      29.366  33.335 110.565  1.00 65.71           C
ATOM   1463  C   PRO A 392      27.902  33.383 110.303  1.00 65.71           C
ATOM   1464  O   PRO A 392      27.485  34.049 109.355  1.00 65.71           O
ATOM   1465  CB  PRO A 392      30.002  32.138 109.866  1.00 65.71           C
ATOM   1466  CG  PRO A 392      29.934  31.023 110.928  1.00 65.71           C
ATOM   1467  CD  PRO A 392      30.075  31.783 112.254  1.00 65.71           C
ATOM   1468  N   ASP A 393      27.102  32.667 111.104  1.00 38.59           N
ATOM   1469  CA  ASP A 393      25.708  32.612 110.808  1.00 38.59           C
ATOM   1470  C   ASP A 393      25.116  33.983 110.879  1.00 38.59           C
ATOM   1471  O   ASP A 393      24.471  34.429 109.931  1.00 38.59           O
ATOM   1472  CB  ASP A 393      24.944  31.720 111.797  1.00 38.59           C
ATOM   1473  CG  ASP A 393      25.370  30.285 111.548  1.00 38.59           C
ATOM   1474  OD1 ASP A 393      26.166  30.058 110.597  1.00 38.59           O
ATOM   1475  OD2 ASP A 393      24.897  29.394 112.302  1.00 38.59           O
ATOM   1476  N   THR A 394      25.352  34.717 111.983  1.00 99.89           N
ATOM   1477  CA  THR A 394      24.682  35.981 112.131  1.00 99.89           C
ATOM   1478  C   THR A 394      25.112  36.937 111.066  1.00 99.89           C
ATOM   1479  O   THR A 394      24.275  37.609 110.464  1.00 99.89           O
ATOM   1480  CB  THR A 394      24.907  36.630 113.472  1.00 99.89           C
ATOM   1481  CG2 THR A 394      26.387  37.014 113.623  1.00 99.89           C
ATOM   1482  OG1 THR A 394      24.081  37.779 113.599  1.00 99.89           O
ATOM   1483  N   LEU A 395      26.425  37.025 110.791  1.00 96.49           N
ATOM   1484  CA  LEU A 395      26.883  37.968 109.807  1.00 96.49           C
ATOM   1485  C   LEU A 395      26.346  37.587 108.471  1.00 96.49           C
ATOM   1486  O   LEU A 395      26.011  38.448 107.661  1.00 96.49           O
ATOM   1487  CB  LEU A 395      28.413  38.054 109.649  1.00 96.49           C
ATOM   1488  CG  LEU A 395      29.125  38.744 110.824  1.00 96.49           C
ATOM   1489  CD1 LEU A 395      28.957  37.941 112.118  1.00 96.49           C
ATOM   1490  CD2 LEU A 395      30.594  39.046 110.489  1.00 96.49           C
ATOM   1491  N   GLY A 396      26.224  36.275 108.215  1.00 31.83           N
ATOM   1492  CA  GLY A 396      25.826  35.813 106.918  1.00 31.83           C
ATOM   1493  C   GLY A 396      24.510  36.431 106.563  1.00 31.83           C
ATOM   1494  O   GLY A 396      24.278  36.782 105.409  1.00 31.83           O
ATOM   1495  N   TRP A 397      23.619  36.585 107.556  1.00 55.76           N
ATOM   1496  CA  TRP A 397      22.296  37.093 107.343  1.00 55.76           C
ATOM   1497  C   TRP A 397      22.347  38.504 106.841  1.00 55.76           C
ATOM   1498  O   TRP A 397      21.491  38.912 106.062  1.00 55.76           O
ATOM   1499  CB  TRP A 397      21.436  37.090 108.619  1.00 55.76           C
ATOM   1500  CG  TRP A 397      21.122  35.707 109.146  1.00 55.76           C
ATOM   1501  CD1 TRP A 397      21.778  34.957 110.079  1.00 55.76           C
ATOM   1502  CD2 TRP A 397      20.004  34.923 108.711  1.00 55.76           C
ATOM   1503  CE2 TRP A 397      20.040  33.723 109.413  1.00 55.76           C
ATOM   1504  CE3 TRP A 397      19.025  35.186 107.795  1.00 55.76           C
ATOM   1505  NE1 TRP A 397      21.136  33.753 110.250  1.00 55.76           N
ATOM   1506  CZ2 TRP A 397      19.091  32.760 109.215  1.00 55.76           C
ATOM   1507  CZ3 TRP A 397      18.071  34.214 107.595  1.00 55.76           C
ATOM   1508  CH2 TRP A 397      18.102  33.026 108.292  1.00 55.76           C
ATOM   1509  N   TRP A 398      23.343  39.300 107.266  1.00 62.15           N
ATOM   1510  CA  TRP A 398      23.367  40.699 106.933  1.00 62.15           C
ATOM   1511  C   TRP A 398      23.362  40.919 105.448  1.00 62.15           C
ATOM   1512  O   TRP A 398      22.591  41.739 104.951  1.00 62.15           O
ATOM   1513  CB  TRP A 398      24.596  41.398 107.542  1.00 62.15           C
ATOM   1514  CG  TRP A 398      24.472  41.688 109.025  1.00 62.15           C
ATOM   1515  CD1 TRP A 398      24.802  40.949 110.125  1.00 62.15           C
ATOM   1516  CD2 TRP A 398      23.910  42.912 109.510  1.00 62.15           C
ATOM   1517  CE2 TRP A 398      23.916  42.850 110.900  1.00 62.15           C
ATOM   1518  CE3 TRP A 398      23.425  43.999 108.846  1.00 62.15           C
ATOM   1519  NE1 TRP A 398      24.467  41.640 111.268  1.00 62.15           N
ATOM   1520  CZ2 TRP A 398      23.429  43.881 111.648  1.00 62.15           C
ATOM   1521  CZ3 TRP A 398      22.938  45.040 109.600  1.00 62.15           C
ATOM   1522  CH2 TRP A 398      22.939  44.981 110.978  1.00 62.15           C
ATOM   1523  N   GLU A 399      24.204  40.189 104.694  1.00 85.08           N
ATOM   1524  CA  GLU A 399      24.302  40.351 103.268  1.00 85.08           C
ATOM   1525  C   GLU A 399      22.959  40.077 102.686  1.00 85.08           C
ATOM   1526  O   GLU A 399      22.456  40.826 101.847  1.00 85.08           O
ATOM   1527  CB  GLU A 399      25.303  39.346 102.675  1.00 85.08           C
ATOM   1528  CG  GLU A 399      25.385  39.329 101.150  1.00 85.08           C
ATOM   1529  CD  GLU A 399      24.386  38.299 100.635  1.00 85.08           C
ATOM   1530  OE1 GLU A 399      23.820  37.556 101.479  1.00 85.08           O
ATOM   1531  OE2 GLU A 399      24.181  38.234  99.392  1.00 85.08           O
ATOM   1532  N   LYS A 400      22.330  38.985 103.140  1.00 86.90           N
ATOM   1533  CA  LYS A 400      21.018  38.716 102.661  1.00 86.90           C
ATOM   1534  C   LYS A 400      20.144  39.716 103.323  1.00 86.90           C
ATOM   1535  O   LYS A 400      20.557  40.403 104.252  1.00 86.90           O
ATOM   1536  CB  LYS A 400      20.482  37.320 103.006  1.00 86.90           C
ATOM   1537  CG  LYS A 400      19.072  37.083 102.469  1.00 86.90           C
ATOM   1538  CD  LYS A 400      18.670  35.612 102.452  1.00 86.90           C
ATOM   1539  CE  LYS A 400      17.217  35.375 102.039  1.00 86.90           C
ATOM   1540  NZ  LYS A 400      16.320  35.579 103.197  1.00 86.90           N
ATOM   1541  N   ASN A 401      18.924  39.908 102.802  1.00 70.96           N
ATOM   1542  CA  ASN A 401      18.002  40.850 103.370  1.00 70.96           C
ATOM   1543  C   ASN A 401      18.452  42.236 103.035  1.00 70.96           C
ATOM   1544  O   ASN A 401      17.657  43.174 103.058  1.00 70.96           O
ATOM   1545  CB  ASN A 401      17.912  40.768 104.906  1.00 70.96           C
ATOM   1546  CG  ASN A 401      17.235  39.460 105.279  1.00 70.96           C
ATOM   1547  ND2 ASN A 401      17.923  38.638 106.116  1.00 70.96           N
ATOM   1548  OD1 ASN A 401      16.124  39.178 104.834  1.00 70.96           O
ATOM   1549  N   GLU A 402      19.745  42.404 102.706  1.00102.84           N
ATOM   1550  CA  GLU A 402      20.213  43.652 102.216  1.00102.84           C
ATOM   1551  C   GLU A 402      19.613  43.699 100.864  1.00102.84           C
ATOM   1552  O   GLU A 402      19.046  44.699 100.426  1.00102.84           O
ATOM   1553  CB  GLU A 402      21.741  43.646 102.072  1.00102.84           C
ATOM   1554  CG  GLU A 402      22.327  44.972 101.598  1.00102.84           C
ATOM   1555  CD  GLU A 402      23.835  44.814 101.587  1.00102.84           C
ATOM   1556  OE1 GLU A 402      24.300  43.647 101.485  1.00102.84           O
ATOM   1557  OE2 GLU A 402      24.540  45.855 101.683  1.00102.84           O
ATOM   1558  N   MET A 403      19.720  42.543 100.192  1.00 55.09           N
ATOM   1559  CA  MET A 403      19.188  42.331  98.890  1.00 55.09           C
ATOM   1560  C   MET A 403      17.709  42.391  98.990  1.00 55.09           C
ATOM   1561  O   MET A 403      17.042  42.955  98.126  1.00 55.09           O
ATOM   1562  CB  MET A 403      19.529  40.938  98.354  1.00 55.09           C
ATOM   1563  CG  MET A 403      18.874  40.623  97.012  1.00 55.09           C
ATOM   1564  SD  MET A 403      19.083  38.893  96.504  1.00 55.09           S
ATOM   1565  CE  MET A 403      18.167  38.240  97.931  1.00 55.09           C
ATOM   1566  N   ASN A 404      17.154  41.807 100.065  1.00 43.01           N
ATOM   1567  CA  ASN A 404      15.727  41.741 100.151  1.00 43.01           C
ATOM   1568  C   ASN A 404      15.204  43.138 100.155  1.00 43.01           C
ATOM   1569  O   ASN A 404      14.319  43.481  99.373  1.00 43.01           O
ATOM   1570  CB  ASN A 404      15.240  41.026 101.428  1.00 43.01           C
ATOM   1571  CG  ASN A 404      13.758  40.704 101.270  1.00 43.01           C
ATOM   1572  ND2 ASN A 404      13.235  39.803 102.145  1.00 43.01           N
ATOM   1573  OD1 ASN A 404      13.087  41.232 100.383  1.00 43.01           O
ATOM   1574  N   MET A 405      15.755  43.995 101.035  1.00 89.70           N
ATOM   1575  CA  MET A 405      15.275  45.344 101.104  1.00 89.70           C
ATOM   1576  C   MET A 405      15.635  46.095  99.857  1.00 89.70           C
ATOM   1577  O   MET A 405      14.831  46.853  99.315  1.00 89.70           O
ATOM   1578  CB  MET A 405      15.825  46.148 102.301  1.00 89.70           C
ATOM   1579  CG  MET A 405      17.319  46.458 102.224  1.00 89.70           C
ATOM   1580  SD  MET A 405      17.958  47.422 103.628  1.00 89.70           S
ATOM   1581  CE  MET A 405      17.539  49.055 102.949  1.00 89.70           C
ATOM   1582  N   VAL A 406      16.867  45.889  99.369  1.00118.93           N
ATOM   1583  CA  VAL A 406      17.355  46.654  98.265  1.00118.93           C
ATOM   1584  C   VAL A 406      16.612  46.370  96.995  1.00118.93           C
ATOM   1585  O   VAL A 406      16.258  47.294  96.263  1.00118.93           O
ATOM   1586  CB  VAL A 406      18.815  46.434  98.014  1.00118.93           C
ATOM   1587  CG1 VAL A 406      19.058  44.978  97.596  1.00118.93           C
ATOM   1588  CG2 VAL A 406      19.241  47.449  96.956  1.00118.93           C
ATOM   1589  N   MET A 407      16.330  45.090  96.702  1.00131.84           N
ATOM   1590  CA  MET A 407      15.778  44.811  95.411  1.00131.84           C
ATOM   1591  C   MET A 407      14.448  45.455  95.193  1.00131.84           C
ATOM   1592  O   MET A 407      14.208  46.039  94.137  1.00131.84           O
ATOM   1593  CB  MET A 407      15.731  43.304  95.060  1.00131.84           C
ATOM   1594  CG  MET A 407      15.068  42.376  96.079  1.00131.84           C
ATOM   1595  SD  MET A 407      15.372  40.619  95.712  1.00131.84           S
ATOM   1596  CE  MET A 407      14.569  39.959  97.199  1.00131.84           C
ATOM   1597  N   SER A 408      13.545  45.410  96.182  1.00 35.57           N
ATOM   1598  CA  SER A 408      12.243  45.963  95.962  1.00 35.57           C
ATOM   1599  C   SER A 408      12.337  47.440  95.756  1.00 35.57           C
ATOM   1600  O   SER A 408      11.685  47.986  94.868  1.00 35.57           O
ATOM   1601  CB  SER A 408      11.306  45.699  97.149  1.00 35.57           C
ATOM   1602  OG  SER A 408      11.168  44.299  97.340  1.00 35.57           O
ATOM   1603  N   LEU A 409      13.145  48.138  96.577  1.00110.06           N
ATOM   1604  CA  LEU A 409      13.163  49.570  96.493  1.00110.06           C
ATOM   1605  C   LEU A 409      13.774  50.023  95.197  1.00110.06           C
ATOM   1606  O   LEU A 409      13.215  50.879  94.515  1.00110.06           O
ATOM   1607  CB  LEU A 409      13.904  50.207  97.681  1.00110.06           C
ATOM   1608  CG  LEU A 409      13.714  51.734  97.866  1.00110.06           C
ATOM   1609  CD1 LEU A 409      14.493  52.225  99.094  1.00110.06           C
ATOM   1610  CD2 LEU A 409      14.072  52.565  96.623  1.00110.06           C
ATOM   1611  N   LEU A 410      14.936  49.465  94.811  1.00 63.38           N
ATOM   1612  CA  LEU A 410      15.575  49.929  93.611  1.00 63.38           C
ATOM   1613  C   LEU A 410      14.682  49.605  92.459  1.00 63.38           C
ATOM   1614  O   LEU A 410      14.429  50.437  91.588  1.00 63.38           O
ATOM   1615  CB  LEU A 410      16.933  49.240  93.348  1.00 63.38           C
ATOM   1616  CG  LEU A 410      17.944  49.398  94.501  1.00 63.38           C
ATOM   1617  CD1 LEU A 410      19.348  48.931  94.089  1.00 63.38           C
ATOM   1618  CD2 LEU A 410      17.916  50.817  95.083  1.00 63.38           C
ATOM   1619  N   GLY A 411      14.150  48.373  92.445  1.00 30.21           N
ATOM   1620  CA  GLY A 411      13.305  47.929  91.382  1.00 30.21           C
ATOM   1621  C   GLY A 411      12.083  48.769  91.381  1.00 30.21           C
ATOM   1622  O   GLY A 411      11.517  49.048  90.338  1.00 30.21           O
ATOM   1623  N   MET A 412      11.614  49.198  92.554  1.00147.48           N
ATOM   1624  CA  MET A 412      10.400  49.951  92.592  1.00147.48           C
ATOM   1625  C   MET A 412      10.561  51.183  91.757  1.00147.48           C
ATOM   1626  O   MET A 412       9.674  51.537  90.980  1.00147.48           O
ATOM   1627  CB  MET A 412      10.077  50.388  94.025  1.00147.48           C
ATOM   1628  CG  MET A 412       9.002  51.464  94.097  1.00147.48           C
ATOM   1629  SD  MET A 412       7.338  50.910  93.643  1.00147.48           S
ATOM   1630  CE  MET A 412       6.618  52.571  93.780  1.00147.48           C
ATOM   1631  N   PHE A 413      11.707  51.867  91.878  1.00 58.76           N
ATOM   1632  CA  PHE A 413      11.872  53.063  91.111  1.00 58.76           C
ATOM   1633  C   PHE A 413      11.968  52.772  89.644  1.00 58.76           C
ATOM   1634  O   PHE A 413      11.377  53.486  88.838  1.00 58.76           O
ATOM   1635  CB  PHE A 413      13.103  53.894  91.488  1.00 58.76           C
ATOM   1636  CG  PHE A 413      13.009  55.111  90.629  1.00 58.76           C
ATOM   1637  CD1 PHE A 413      12.077  56.082  90.917  1.00 58.76           C
ATOM   1638  CD2 PHE A 413      13.837  55.291  89.543  1.00 58.76           C
ATOM   1639  CE1 PHE A 413      11.966  57.211  90.138  1.00 58.76           C
ATOM   1640  CE2 PHE A 413      13.740  56.419  88.760  1.00 58.76           C
ATOM   1641  CZ  PHE A 413      12.801  57.379  89.060  1.00 58.76           C
ATOM   1642  N   CYS A 414      12.717  51.727  89.243  1.00102.64           N
ATOM   1643  CA  CYS A 414      12.913  51.539  87.834  1.00102.64           C
ATOM   1644  C   CYS A 414      11.587  51.283  87.145  1.00102.64           C
ATOM   1645  O   CYS A 414      11.271  51.971  86.177  1.00102.64           O
ATOM   1646  CB  CYS A 414      13.955  50.438  87.544  1.00102.64           C
ATOM   1647  SG  CYS A 414      14.580  50.459  85.840  1.00102.64           S
ATOM   1648  N   PRO A 415      10.782  50.351  87.595  1.00 94.67           N
ATOM   1649  CA  PRO A 415       9.485  50.226  87.003  1.00 94.67           C
ATOM   1650  C   PRO A 415       8.620  51.432  87.071  1.00 94.67           C
ATOM   1651  O   PRO A 415       7.719  51.552  86.244  1.00 94.67           O
ATOM   1652  CB  PRO A 415       8.885  48.958  87.617  1.00 94.67           C
ATOM   1653  CG  PRO A 415      10.122  48.139  88.049  1.00 94.67           C
ATOM   1654  CD  PRO A 415      11.312  48.999  87.583  1.00 94.67           C
ATOM   1655  N   THR A 416       8.840  52.333  88.037  1.00 48.95           N
ATOM   1656  CA  THR A 416       8.044  53.521  88.024  1.00 48.95           C
ATOM   1657  C   THR A 416       8.313  54.184  86.715  1.00 48.95           C
ATOM   1658  O   THR A 416       7.400  54.624  86.017  1.00 48.95           O
ATOM   1659  CB  THR A 416       8.457  54.466  89.107  1.00 48.95           C
ATOM   1660  CG2 THR A 416       7.723  55.796  88.920  1.00 48.95           C
ATOM   1661  OG1 THR A 416       8.195  53.894  90.379  1.00 48.95           O
ATOM   1662  N   LEU A 417       9.599  54.244  86.342  1.00140.70           N
ATOM   1663  CA  LEU A 417       9.979  54.833  85.101  1.00140.70           C
ATOM   1664  C   LEU A 417       9.408  54.009  83.997  1.00140.70           C
ATOM   1665  O   LEU A 417       8.955  54.536  82.982  1.00140.70           O
ATOM   1666  CB  LEU A 417      11.502  54.908  84.927  1.00140.70           C
ATOM   1667  CG  LEU A 417      12.115  55.975  85.846  1.00140.70           C
ATOM   1668  CD1 LEU A 417      13.638  56.065  85.696  1.00140.70           C
ATOM   1669  CD2 LEU A 417      11.437  57.328  85.603  1.00140.70           C
ATOM   1670  N   PHE A 418       9.411  52.677  84.167  1.00 54.19           N
ATOM   1671  CA  PHE A 418       8.905  51.833  83.126  1.00 54.19           C
ATOM   1672  C   PHE A 418       7.460  52.120  82.874  1.00 54.19           C
ATOM   1673  O   PHE A 418       7.045  52.277  81.727  1.00 54.19           O
ATOM   1674  CB  PHE A 418       9.010  50.335  83.447  1.00 54.19           C
ATOM   1675  CG  PHE A 418       8.173  49.695  82.401  1.00 54.19           C
ATOM   1676  CD1 PHE A 418       8.603  49.654  81.096  1.00 54.19           C
ATOM   1677  CD2 PHE A 418       6.955  49.149  82.740  1.00 54.19           C
ATOM   1678  CE1 PHE A 418       7.823  49.069  80.131  1.00 54.19           C
ATOM   1679  CE2 PHE A 418       6.170  48.561  81.778  1.00 54.19           C
ATOM   1680  CZ  PHE A 418       6.611  48.527  80.477  1.00 54.19           C
ATOM   1681  N   ASP A 419       6.648  52.211  83.944  1.00 28.17           N
ATOM   1682  CA  ASP A 419       5.240  52.421  83.767  1.00 28.17           C
ATOM   1683  C   ASP A 419       5.035  53.739  83.085  1.00 28.17           C
ATOM   1684  O   ASP A 419       4.181  53.858  82.211  1.00 28.17           O
ATOM   1685  CB  ASP A 419       4.448  52.451  85.088  1.00 28.17           C
ATOM   1686  CG  ASP A 419       2.956  52.519  84.765  1.00 28.17           C
ATOM   1687  OD1 ASP A 419       2.573  52.211  83.604  1.00 28.17           O
ATOM   1688  OD2 ASP A 419       2.176  52.888  85.684  1.00 28.17           O
ATOM   1689  N   LEU A 420       5.820  54.762  83.467  1.00 89.91           N
ATOM   1690  CA  LEU A 420       5.666  56.057  82.868  1.00 89.91           C
ATOM   1691  C   LEU A 420       5.995  55.942  81.418  1.00 89.91           C
ATOM   1692  O   LEU A 420       5.289  56.476  80.563  1.00 89.91           O
ATOM   1693  CB  LEU A 420       6.609  57.116  83.491  1.00 89.91           C
ATOM   1694  CG  LEU A 420       6.548  58.540  82.882  1.00 89.91           C
ATOM   1695  CD1 LEU A 420       7.200  58.617  81.490  1.00 89.91           C
ATOM   1696  CD2 LEU A 420       5.119  59.105  82.901  1.00 89.91           C
ATOM   1697  N   PHE A 421       7.083  55.217  81.107  1.00 59.03           N
ATOM   1698  CA  PHE A 421       7.543  55.094  79.755  1.00 59.03           C
ATOM   1699  C   PHE A 421       6.528  54.376  78.931  1.00 59.03           C
ATOM   1700  O   PHE A 421       6.283  54.740  77.783  1.00 59.03           O
ATOM   1701  CB  PHE A 421       8.873  54.342  79.621  1.00 59.03           C
ATOM   1702  CG  PHE A 421       9.160  54.333  78.164  1.00 59.03           C
ATOM   1703  CD1 PHE A 421       9.528  55.488  77.518  1.00 59.03           C
ATOM   1704  CD2 PHE A 421       9.059  53.163  77.452  1.00 59.03           C
ATOM   1705  CE1 PHE A 421       9.786  55.473  76.170  1.00 59.03           C
ATOM   1706  CE2 PHE A 421       9.316  53.143  76.105  1.00 59.03           C
ATOM   1707  CZ  PHE A 421       9.683  54.297  75.463  1.00 59.03           C
ATOM   1708  N   ALA A 422       5.904  53.334  79.501  1.00 28.08           N
ATOM   1709  CA  ALA A 422       4.986  52.530  78.752  1.00 28.08           C
ATOM   1710  C   ALA A 422       3.867  53.391  78.261  1.00 28.08           C
ATOM   1711  O   ALA A 422       3.419  53.242  77.126  1.00 28.08           O
ATOM   1712  CB  ALA A 422       4.365  51.395  79.584  1.00 28.08           C
ATOM   1713  N   GLU A 423       3.387  54.323  79.103  1.00 31.95           N
ATOM   1714  CA  GLU A 423       2.289  55.169  78.729  1.00 31.95           C
ATOM   1715  C   GLU A 423       2.688  56.029  77.574  1.00 31.95           C
ATOM   1716  O   GLU A 423       1.905  56.258  76.652  1.00 31.95           O
ATOM   1717  CB  GLU A 423       1.862  56.113  79.868  1.00 31.95           C
ATOM   1718  CG  GLU A 423       0.697  57.042  79.524  1.00 31.95           C
ATOM   1719  CD  GLU A 423       0.363  57.844  80.776  1.00 31.95           C
ATOM   1720  OE1 GLU A 423       1.096  57.696  81.790  1.00 31.95           O
ATOM   1721  OE2 GLU A 423      -0.640  58.606  80.738  1.00 31.95           O
ATOM   1722  N   LEU A 424       3.933  56.523  77.596  1.00 51.30           N
ATOM   1723  CA  LEU A 424       4.391  57.427  76.586  1.00 51.30           C
ATOM   1724  C   LEU A 424       4.393  56.727  75.261  1.00 51.30           C
ATOM   1725  O   LEU A 424       4.068  57.332  74.241  1.00 51.30           O
ATOM   1726  CB  LEU A 424       5.800  57.969  76.888  1.00 51.30           C
ATOM   1727  CG  LEU A 424       5.875  58.765  78.210  1.00 51.30           C
ATOM   1728  CD1 LEU A 424       7.291  59.295  78.460  1.00 51.30           C
ATOM   1729  CD2 LEU A 424       4.808  59.871  78.283  1.00 51.30           C
ATOM   1730  N   GLU A 425       4.736  55.423  75.237  1.00 69.15           N
ATOM   1731  CA  GLU A 425       4.776  54.716  73.988  1.00 69.15           C
ATOM   1732  C   GLU A 425       3.399  54.724  73.396  1.00 69.15           C
ATOM   1733  O   GLU A 425       3.245  54.692  72.177  1.00 69.15           O
ATOM   1734  CB  GLU A 425       5.305  53.269  74.075  1.00 69.15           C
ATOM   1735  CG  GLU A 425       6.819  53.215  74.315  1.00 69.15           C
ATOM   1736  CD  GLU A 425       7.335  51.828  73.932  1.00 69.15           C
ATOM   1737  OE1 GLU A 425       6.745  50.808  74.378  1.00 69.15           O
ATOM   1738  OE2 GLU A 425       8.328  51.772  73.158  1.00 69.15           O
ATOM   1739  N   ASP A 426       2.363  54.797  74.256  1.00 75.62           N
ATOM   1740  CA  ASP A 426       0.995  54.883  73.816  1.00 75.62           C
ATOM   1741  C   ASP A 426       0.626  53.812  72.836  1.00 75.62           C
ATOM   1742  O   ASP A 426       0.563  54.052  71.632  1.00 75.62           O
ATOM   1743  CB  ASP A 426       0.639  56.235  73.178  1.00 75.62           C
ATOM   1744  CG  ASP A 426      -0.862  56.248  72.917  1.00 75.62           C
ATOM   1745  OD1 ASP A 426      -1.566  55.343  73.442  1.00 75.62           O
ATOM   1746  OD2 ASP A 426      -1.324  57.150  72.169  1.00 75.62           O
ATOM   1747  N   TYR A 427       0.408  52.582  73.351  1.00 59.78           N
ATOM   1748  CA  TYR A 427      -0.040  51.471  72.554  1.00 59.78           C
ATOM   1749  C   TYR A 427      -1.540  51.451  72.535  1.00 59.78           C
ATOM   1750  O   TYR A 427      -2.204  51.650  73.552  1.00 59.78           O
ATOM   1751  CB  TYR A 427       0.442  50.103  73.070  1.00 59.78           C
ATOM   1752  CG  TYR A 427       1.893  50.046  72.764  1.00 59.78           C
ATOM   1753  CD1 TYR A 427       2.286  49.765  71.478  1.00 59.78           C
ATOM   1754  CD2 TYR A 427       2.848  50.261  73.730  1.00 59.78           C
ATOM   1755  CE1 TYR A 427       3.616  49.708  71.154  1.00 59.78           C
ATOM   1756  CE2 TYR A 427       4.185  50.204  73.408  1.00 59.78           C
ATOM   1757  CZ  TYR A 427       4.569  49.928  72.115  1.00 59.78           C
ATOM   1758  OH  TYR A 427       5.936  49.867  71.768  1.00 59.78           O
ATOM   1759  N   HIS A 428      -2.106  51.249  71.328  1.00 57.80           N
ATOM   1760  CA  HIS A 428      -3.524  51.231  71.120  1.00 57.80           C
ATOM   1761  C   HIS A 428      -4.149  50.040  71.802  1.00 57.80           C
ATOM   1762  O   HIS A 428      -5.154  50.200  72.494  1.00 57.80           O
ATOM   1763  CB  HIS A 428      -3.870  51.227  69.613  1.00 57.80           C
ATOM   1764  CG  HIS A 428      -5.328  51.396  69.291  1.00 57.80           C
ATOM   1765  CD2 HIS A 428      -6.104  52.514  69.320  1.00 57.80           C
ATOM   1766  ND1 HIS A 428      -6.151  50.377  68.866  1.00 57.80           N
ATOM   1767  CE1 HIS A 428      -7.375  50.926  68.657  1.00 57.80           C
ATOM   1768  NE2 HIS A 428      -7.394  52.220  68.920  1.00 57.80           N
ATOM   1769  N   PRO A 429      -3.616  48.847  71.655  1.00 78.59           N
ATOM   1770  CA  PRO A 429      -4.252  47.711  72.272  1.00 78.59           C
ATOM   1771  C   PRO A 429      -3.824  47.477  73.687  1.00 78.59           C
ATOM   1772  O   PRO A 429      -2.742  47.921  74.068  1.00 78.59           O
ATOM   1773  CB  PRO A 429      -3.971  46.509  71.360  1.00 78.59           C
ATOM   1774  CG  PRO A 429      -2.770  46.940  70.505  1.00 78.59           C
ATOM   1775  CD  PRO A 429      -2.940  48.465  70.423  1.00 78.59           C
ATOM   1776  N   LEU A 430      -4.677  46.784  74.469  1.00 83.71           N
ATOM   1777  CA  LEU A 430      -4.411  46.401  75.826  1.00 83.71           C
ATOM   1778  C   LEU A 430      -3.307  45.391  75.776  1.00 83.71           C
ATOM   1779  O   LEU A 430      -2.406  45.380  76.615  1.00 83.71           O
ATOM   1780  CB  LEU A 430      -5.632  45.726  76.490  1.00 83.71           C
ATOM   1781  CG  LEU A 430      -6.844  46.642  76.786  1.00 83.71           C
ATOM   1782  CD1 LEU A 430      -6.646  47.481  78.058  1.00 83.71           C
ATOM   1783  CD2 LEU A 430      -7.191  47.502  75.562  1.00 83.71           C
ATOM   1784  N   ILE A 431      -3.358  44.526  74.750  1.00139.62           N
ATOM   1785  CA  ILE A 431      -2.450  43.429  74.596  1.00139.62           C
ATOM   1786  C   ILE A 431      -1.075  43.983  74.440  1.00139.62           C
ATOM   1787  O   ILE A 431      -0.138  43.565  75.118  1.00139.62           O
ATOM   1788  CB  ILE A 431      -2.666  42.742  73.280  1.00139.62           C
ATOM   1789  CG1 ILE A 431      -4.146  42.465  73.028  1.00139.62           C
ATOM   1790  CG2 ILE A 431      -1.821  41.466  73.275  1.00139.62           C
ATOM   1791  CD1 ILE A 431      -4.414  42.153  71.558  1.00139.62           C
ATOM   1792  N   ALA A 432      -0.945  44.965  73.529  1.00 36.77           N
ATOM   1793  CA  ALA A 432       0.330  45.523  73.200  1.00 36.77           C
ATOM   1794  C   ALA A 432       0.908  46.196  74.398  1.00 36.77           C
ATOM   1795  O   ALA A 432       2.101  46.073  74.669  1.00 36.77           O
ATOM   1796  CB  ALA A 432       0.268  46.556  72.062  1.00 36.77           C
ATOM   1797  N   LEU A 433       0.071  46.916  75.164  1.00 36.04           N
ATOM   1798  CA  LEU A 433       0.587  47.657  76.278  1.00 36.04           C
ATOM   1799  C   LEU A 433       1.161  46.714  77.286  1.00 36.04           C
ATOM   1800  O   LEU A 433       2.238  46.962  77.825  1.00 36.04           O
ATOM   1801  CB  LEU A 433      -0.482  48.498  76.985  1.00 36.04           C
ATOM   1802  CG  LEU A 433       0.077  49.320  78.158  1.00 36.04           C
ATOM   1803  CD1 LEU A 433       1.094  50.362  77.662  1.00 36.04           C
ATOM   1804  CD2 LEU A 433      -1.052  49.949  78.987  1.00 36.04           C
ATOM   1805  N   LYS A 434       0.459  45.596  77.552  1.00 27.52           N
ATOM   1806  CA  LYS A 434       0.878  44.643  78.543  1.00 27.52           C
ATOM   1807  C   LYS A 434       2.181  44.042  78.130  1.00 27.52           C
ATOM   1808  O   LYS A 434       3.062  43.809  78.956  1.00 27.52           O
ATOM   1809  CB  LYS A 434      -0.126  43.495  78.720  1.00 27.52           C
ATOM   1810  CG  LYS A 434      -1.483  43.937  79.275  1.00 27.52           C
ATOM   1811  CD  LYS A 434      -2.530  42.822  79.256  1.00 27.52           C
ATOM   1812  CE  LYS A 434      -3.892  43.239  79.814  1.00 27.52           C
ATOM   1813  NZ  LYS A 434      -4.834  42.098  79.778  1.00 27.52           N
ATOM   1814  N   TRP A 435       2.336  43.780  76.824  1.00 51.46           N
ATOM   1815  CA  TRP A 435       3.524  43.178  76.301  1.00 51.46           C
ATOM   1816  C   TRP A 435       4.665  44.112  76.587  1.00 51.46           C
ATOM   1817  O   TRP A 435       5.765  43.676  76.919  1.00 51.46           O
ATOM   1818  CB  TRP A 435       3.409  42.965  74.782  1.00 51.46           C
ATOM   1819  CG  TRP A 435       4.604  42.346  74.109  1.00 51.46           C
ATOM   1820  CD1 TRP A 435       4.863  41.046  73.780  1.00 51.46           C
ATOM   1821  CD2 TRP A 435       5.728  43.112  73.650  1.00 51.46           C
ATOM   1822  CE2 TRP A 435       6.619  42.219  73.052  1.00 51.46           C
ATOM   1823  CE3 TRP A 435       5.991  44.450  73.719  1.00 51.46           C
ATOM   1824  NE1 TRP A 435       6.076  40.955  73.139  1.00 51.46           N
ATOM   1825  CZ2 TRP A 435       7.794  42.656  72.511  1.00 51.46           C
ATOM   1826  CZ3 TRP A 435       7.178  44.887  73.176  1.00 51.46           C
ATOM   1827  CH2 TRP A 435       8.060  44.006  72.582  1.00 51.46           C
ATOM   1828  N   LEU A 436       4.405  45.430  76.484  1.00114.80           N
ATOM   1829  CA  LEU A 436       5.363  46.490  76.672  1.00114.80           C
ATOM   1830  C   LEU A 436       5.852  46.412  78.090  1.00114.80           C
ATOM   1831  O   LEU A 436       7.042  46.565  78.364  1.00114.80           O
ATOM   1832  CB  LEU A 436       4.701  47.875  76.485  1.00114.80           C
ATOM   1833  CG  LEU A 436       5.643  49.092  76.333  1.00114.80           C
ATOM   1834  CD1 LEU A 436       4.853  50.405  76.442  1.00114.80           C
ATOM   1835  CD2 LEU A 436       6.859  49.055  77.267  1.00114.80           C
ATOM   1836  N   LEU A 437       4.940  46.057  79.016  1.00132.80           N
ATOM   1837  CA  LEU A 437       5.140  45.993  80.441  1.00132.80           C
ATOM   1838  C   LEU A 437       6.292  45.057  80.685  1.00132.80           C
ATOM   1839  O   LEU A 437       6.970  45.123  81.710  1.00132.80           O
ATOM   1840  CB  LEU A 437       3.870  45.493  81.163  1.00132.80           C
ATOM   1841  CG  LEU A 437       3.944  45.426  82.703  1.00132.80           C
ATOM   1842  CD1 LEU A 437       4.823  44.265  83.186  1.00132.80           C
ATOM   1843  CD2 LEU A 437       4.351  46.785  83.302  1.00132.80           C
ATOM   1844  N   GLY A 438       6.568  44.208  79.682  1.00 59.21           N
ATOM   1845  CA  GLY A 438       7.570  43.179  79.648  1.00 59.21           C
ATOM   1846  C   GLY A 438       8.919  43.756  79.977  1.00 59.21           C
ATOM   1847  O   GLY A 438       9.857  43.019  80.273  1.00 59.21           O
ATOM   1848  N   ARG A 439       9.069  45.092  79.912  1.00155.99           N
ATOM   1849  CA  ARG A 439      10.326  45.742  80.178  1.00155.99           C
ATOM   1850  C   ARG A 439      10.812  45.304  81.528  1.00155.99           C
ATOM   1851  O   ARG A 439      12.006  45.375  81.813  1.00155.99           O
ATOM   1852  CB  ARG A 439      10.248  47.278  80.186  1.00155.99           C
ATOM   1853  CG  ARG A 439      10.173  47.914  78.798  1.00155.99           C
ATOM   1854  CD  ARG A 439      10.488  49.410  78.833  1.00155.99           C
ATOM   1855  NE  ARG A 439      11.624  49.561  79.784  1.00155.99           N
ATOM   1856  CZ  ARG A 439      12.897  49.311  79.365  1.00155.99           C
ATOM   1857  NH1 ARG A 439      13.136  49.013  78.055  1.00155.99           N
ATOM   1858  NH2 ARG A 439      13.927  49.348  80.262  1.00155.99           N
ATOM   1859  N   ILE A 440       9.889  44.851  82.389  1.00 51.49           N
ATOM   1860  CA  ILE A 440      10.175  44.389  83.716  1.00 51.49           C
ATOM   1861  C   ILE A 440      11.183  43.282  83.615  1.00 51.49           C
ATOM   1862  O   ILE A 440      11.992  43.084  84.522  1.00 51.49           O
ATOM   1863  CB  ILE A 440       8.972  43.810  84.404  1.00 51.49           C
ATOM   1864  CG1 ILE A 440       8.518  42.524  83.697  1.00 51.49           C
ATOM   1865  CG2 ILE A 440       7.884  44.896  84.447  1.00 51.49           C
ATOM   1866  CD1 ILE A 440       7.528  41.699  84.520  1.00 51.49           C
ATOM   1867  N   PHE A 441      11.156  42.535  82.498  1.00 57.15           N
ATOM   1868  CA  PHE A 441      12.012  41.402  82.286  1.00 57.15           C
ATOM   1869  C   PHE A 441      13.434  41.826  82.481  1.00 57.15           C
ATOM   1870  O   PHE A 441      14.223  41.066  83.031  1.00 57.15           O
ATOM   1871  CB  PHE A 441      11.910  40.813  80.865  1.00 57.15           C
ATOM   1872  CG  PHE A 441      12.886  39.684  80.764  1.00 57.15           C
ATOM   1873  CD1 PHE A 441      12.527  38.414  81.165  1.00 57.15           C
ATOM   1874  CD2 PHE A 441      14.159  39.888  80.274  1.00 57.15           C
ATOM   1875  CE1 PHE A 441      13.415  37.370  81.075  1.00 57.15           C
ATOM   1876  CE2 PHE A 441      15.056  38.847  80.184  1.00 57.15           C
ATOM   1877  CZ  PHE A 441      14.683  37.587  80.585  1.00 57.15           C
ATOM   1878  N   ALA A 442      13.817  43.032  82.037  1.00 31.07           N
ATOM   1879  CA  ALA A 442      15.185  43.445  82.186  1.00 31.07           C
ATOM   1880  C   ALA A 442      15.517  43.415  83.642  1.00 31.07           C
ATOM   1881  O   ALA A 442      16.602  42.986  84.031  1.00 31.07           O
ATOM   1882  CB  ALA A 442      15.408  44.886  81.700  1.00 31.07           C
ATOM   1883  N   LEU A 443      14.575  43.874  84.490  1.00 46.98           N
ATOM   1884  CA  LEU A 443      14.782  43.911  85.905  1.00 46.98           C
ATOM   1885  C   LEU A 443      14.901  42.491  86.377  1.00 46.98           C
ATOM   1886  O   LEU A 443      15.726  42.162  87.227  1.00 46.98           O
ATOM   1887  CB  LEU A 443      13.579  44.539  86.638  1.00 46.98           C
ATOM   1888  CG  LEU A 443      13.858  44.894  88.106  1.00 46.98           C
ATOM   1889  CD1 LEU A 443      14.834  46.076  88.187  1.00 46.98           C
ATOM   1890  CD2 LEU A 443      12.563  45.156  88.891  1.00 46.98           C
ATOM   1891  N   LEU A 444      14.065  41.618  85.796  1.00115.69           N
ATOM   1892  CA  LEU A 444      13.951  40.225  86.116  1.00115.69           C
ATOM   1893  C   LEU A 444      15.268  39.568  85.832  1.00115.69           C
ATOM   1894  O   LEU A 444      15.760  38.771  86.630  1.00115.69           O
ATOM   1895  CB  LEU A 444      12.919  39.588  85.163  1.00115.69           C
ATOM   1896  CG  LEU A 444      12.483  38.123  85.360  1.00115.69           C
ATOM   1897  CD1 LEU A 444      11.677  37.690  84.127  1.00115.69           C
ATOM   1898  CD2 LEU A 444      13.622  37.139  85.662  1.00115.69           C
ATOM   1899  N   LEU A 445      15.878  39.910  84.684  1.00 54.46           N
ATOM   1900  CA  LEU A 445      17.101  39.306  84.243  1.00 54.46           C
ATOM   1901  C   LEU A 445      18.157  39.567  85.262  1.00 54.46           C
ATOM   1902  O   LEU A 445      18.856  38.657  85.703  1.00 54.46           O
ATOM   1903  CB  LEU A 445      17.619  39.943  82.935  1.00 54.46           C
ATOM   1904  CG  LEU A 445      18.994  39.439  82.457  1.00 54.46           C
ATOM   1905  CD1 LEU A 445      18.922  38.012  81.891  1.00 54.46           C
ATOM   1906  CD2 LEU A 445      19.644  40.449  81.494  1.00 54.46           C
ATOM   1907  N   GLY A 446      18.271  40.831  85.697  1.00 28.05           N
ATOM   1908  CA  GLY A 446      19.336  41.179  86.586  1.00 28.05           C
ATOM   1909  C   GLY A 446      19.205  40.428  87.871  1.00 28.05           C
ATOM   1910  O   GLY A 446      20.184  39.908  88.399  1.00 28.05           O
ATOM   1911  N   ASN A 447      17.988  40.332  88.420  1.00 53.41           N
ATOM   1912  CA  ASN A 447      17.897  39.724  89.713  1.00 53.41           C
ATOM   1913  C   ASN A 447      18.327  38.290  89.654  1.00 53.41           C
ATOM   1914  O   ASN A 447      19.059  37.811  90.519  1.00 53.41           O
ATOM   1915  CB  ASN A 447      16.476  39.756  90.281  1.00 53.41           C
ATOM   1916  CG  ASN A 447      16.605  39.579  91.783  1.00 53.41           C
ATOM   1917  ND2 ASN A 447      16.517  40.717  92.520  1.00 53.41           N
ATOM   1918  OD1 ASN A 447      16.792  38.472  92.284  1.00 53.41           O
ATOM   1919  N   LEU A 448      17.850  37.545  88.643  1.00 83.15           N
ATOM   1920  CA  LEU A 448      18.152  36.143  88.590  1.00 83.15           C
ATOM   1921  C   LEU A 448      19.602  35.854  88.296  1.00 83.15           C
ATOM   1922  O   LEU A 448      20.243  35.083  89.007  1.00 83.15           O
ATOM   1923  CB  LEU A 448      17.348  35.404  87.507  1.00 83.15           C
ATOM   1924  CG  LEU A 448      17.568  33.880  87.541  1.00 83.15           C
ATOM   1925  CD1 LEU A 448      16.846  33.246  88.740  1.00 83.15           C
ATOM   1926  CD2 LEU A 448      17.241  33.210  86.198  1.00 83.15           C
ATOM   1927  N   TYR A 449      20.127  36.444  87.199  1.00 93.82           N
ATOM   1928  CA  TYR A 449      21.432  36.204  86.630  1.00 93.82           C
ATOM   1929  C   TYR A 449      22.615  36.858  87.295  1.00 93.82           C
ATOM   1930  O   TYR A 449      23.682  36.253  87.389  1.00 93.82           O
ATOM   1931  CB  TYR A 449      21.476  36.572  85.147  1.00 93.82           C
ATOM   1932  CG  TYR A 449      20.449  35.713  84.488  1.00 93.82           C
ATOM   1933  CD1 TYR A 449      20.726  34.412  84.144  1.00 93.82           C
ATOM   1934  CD2 TYR A 449      19.195  36.212  84.222  1.00 93.82           C
ATOM   1935  CE1 TYR A 449      19.775  33.622  83.537  1.00 93.82           C
ATOM   1936  CE2 TYR A 449      18.240  35.429  83.617  1.00 93.82           C
ATOM   1937  CZ  TYR A 449      18.529  34.131  83.273  1.00 93.82           C
ATOM   1938  OH  TYR A 449      17.546  33.331  82.651  1.00 93.82           O
ATOM   1939  N   VAL A 450      22.464  38.098  87.786  1.00 62.59           N
ATOM   1940  CA  VAL A 450      23.606  38.903  88.125  1.00 62.59           C
ATOM   1941  C   VAL A 450      24.544  38.247  89.081  1.00 62.59           C
ATOM   1942  O   VAL A 450      25.754  38.370  88.895  1.00 62.59           O
ATOM   1943  CB  VAL A 450      23.248  40.237  88.713  1.00 62.59           C
ATOM   1944  CG1 VAL A 450      24.543  40.886  89.223  1.00 62.59           C
ATOM   1945  CG2 VAL A 450      22.535  41.087  87.646  1.00 62.59           C
ATOM   1946  N   PHE A 451      24.051  37.548  90.113  1.00 71.64           N
ATOM   1947  CA  PHE A 451      24.996  36.993  91.034  1.00 71.64           C
ATOM   1948  C   PHE A 451      25.860  36.019  90.283  1.00 71.64           C
ATOM   1949  O   PHE A 451      27.072  35.968  90.486  1.00 71.64           O
ATOM   1950  CB  PHE A 451      24.330  36.331  92.263  1.00 71.64           C
ATOM   1951  CG  PHE A 451      23.585  37.370  93.061  1.00 71.64           C
ATOM   1952  CD1 PHE A 451      22.339  37.799  92.657  1.00 71.64           C
ATOM   1953  CD2 PHE A 451      24.088  37.893  94.229  1.00 71.64           C
ATOM   1954  CE1 PHE A 451      21.641  38.744  93.381  1.00 71.64           C
ATOM   1955  CE2 PHE A 451      23.391  38.839  94.952  1.00 71.64           C
ATOM   1956  CZ  PHE A 451      22.159  39.277  94.536  1.00 71.64           C
ATOM   1957  N   ILE A 452      25.246  35.243  89.373  1.00 68.48           N
ATOM   1958  CA  ILE A 452      25.888  34.254  88.562  1.00 68.48           C
ATOM   1959  C   ILE A 452      26.888  34.904  87.641  1.00 68.48           C
ATOM   1960  O   ILE A 452      28.014  34.423  87.506  1.00 68.48           O
ATOM   1961  CB  ILE A 452      24.830  33.553  87.753  1.00 68.48           C
ATOM   1962  CG1 ILE A 452      23.859  32.823  88.704  1.00 68.48           C
ATOM   1963  CG2 ILE A 452      25.502  32.656  86.707  1.00 68.48           C
ATOM   1964  CD1 ILE A 452      22.588  32.309  88.037  1.00 68.48           C
ATOM   1965  N   LEU A 453      26.535  36.035  86.995  1.00131.25           N
ATOM   1966  CA  LEU A 453      27.433  36.621  86.036  1.00131.25           C
ATOM   1967  C   LEU A 453      28.653  37.119  86.746  1.00131.25           C
ATOM   1968  O   LEU A 453      29.763  37.037  86.222  1.00131.25           O
ATOM   1969  CB  LEU A 453      26.775  37.770  85.217  1.00131.25           C
ATOM   1970  CG  LEU A 453      27.524  38.189  83.929  1.00131.25           C
ATOM   1971  CD1 LEU A 453      28.698  39.147  84.188  1.00131.25           C
ATOM   1972  CD2 LEU A 453      27.938  36.936  83.141  1.00131.25           C
ATOM   1973  N   ALA A 454      28.479  37.647  87.971  1.00 53.49           N
ATOM   1974  CA  ALA A 454      29.580  38.189  88.722  1.00 53.49           C
ATOM   1975  C   ALA A 454      30.540  37.077  89.000  1.00 53.49           C
ATOM   1976  O   ALA A 454      31.762  37.239  88.968  1.00 53.49           O
ATOM   1977  CB  ALA A 454      29.109  38.809  90.055  1.00 53.49           C
ATOM   1978  N   LEU A 455      29.992  35.897  89.317  1.00106.25           N
ATOM   1979  CA  LEU A 455      30.791  34.727  89.586  1.00106.25           C
ATOM   1980  C   LEU A 455      31.479  34.214  88.349  1.00106.25           C
ATOM   1981  O   LEU A 455      32.685  33.963  88.343  1.00106.25           O
ATOM   1982  CB  LEU A 455      29.892  33.587  90.083  1.00106.25           C
ATOM   1983  CG  LEU A 455      29.034  34.185  91.199  1.00106.25           C
ATOM   1984  CD1 LEU A 455      28.198  33.171  92.004  1.00106.25           C
ATOM   1985  CD2 LEU A 455      29.922  35.115  92.036  1.00106.25           C
ATOM   1986  N   MET A 456      30.704  34.042  87.266  1.00153.84           N
ATOM   1987  CA  MET A 456      31.211  33.409  86.081  1.00153.84           C
ATOM   1988  C   MET A 456      32.267  34.244  85.378  1.00153.84           C
ATOM   1989  O   MET A 456      33.365  33.773  85.071  1.00153.84           O
ATOM   1990  CB  MET A 456      30.046  33.081  85.121  1.00153.84           C
ATOM   1991  CG  MET A 456      29.452  34.314  84.435  1.00153.84           C
ATOM   1992  SD  MET A 456      28.831  33.965  82.765  1.00153.84           S
ATOM   1993  CE  MET A 456      30.432  33.223  82.332  1.00153.84           C
ATOM   1994  N   ASP A 457      31.934  35.513  85.107  1.00 95.20           N
ATOM   1995  CA  ASP A 457      32.810  36.369  84.378  1.00 95.20           C
ATOM   1996  C   ASP A 457      33.915  36.844  85.252  1.00 95.20           C
ATOM   1997  O   ASP A 457      35.055  36.935  84.794  1.00 95.20           O
ATOM   1998  CB  ASP A 457      32.083  37.578  83.758  1.00 95.20           C
ATOM   1999  CG  ASP A 457      31.426  37.245  82.413  1.00 95.20           C
ATOM   2000  OD1 ASP A 457      31.623  36.141  81.830  1.00 95.20           O
ATOM   2001  OD2 ASP A 457      30.734  38.178  81.929  1.00 95.20           O
ATOM   2002  N   GLU A 458      33.608  37.118  86.547  1.00134.26           N
ATOM   2003  CA  GLU A 458      34.599  37.719  87.383  1.00134.26           C
ATOM   2004  C   GLU A 458      34.645  37.052  88.719  1.00134.26           C
ATOM   2005  O   GLU A 458      34.276  35.881  88.823  1.00134.26           O
ATOM   2006  CB  GLU A 458      34.439  39.250  87.479  1.00134.26           C
ATOM   2007  CG  GLU A 458      34.796  39.922  86.124  1.00134.26           C
ATOM   2008  CD  GLU A 458      33.652  40.836  85.655  1.00134.26           C
ATOM   2009  OE1 GLU A 458      32.753  41.037  86.509  1.00134.26           O
ATOM   2010  OE2 GLU A 458      33.627  41.340  84.492  1.00134.26           O
ATOM   2011  N   ILE A 459      35.168  37.799  89.727  1.00181.17           N
ATOM   2012  CA  ILE A 459      35.372  37.436  91.117  1.00181.17           C
ATOM   2013  C   ILE A 459      35.941  36.121  91.313  1.00181.17           C
ATOM   2014  O   ILE A 459      36.984  36.002  92.084  1.00181.17           O
ATOM   2015  CB  ILE A 459      34.260  37.716  92.103  1.00181.17           C
ATOM   2016  CG1 ILE A 459      34.194  39.251  92.254  1.00181.17           C
ATOM   2017  CG2 ILE A 459      34.658  36.980  93.415  1.00181.17           C
ATOM   2018  CD1 ILE A 459      32.942  39.811  92.950  1.00181.17           C
ATOM   2019  OXT ILE A 459      35.503  35.074  90.807  1.00181.17           O
TER    2020      ILE A 459
ATOM   2021  N   PRO A 511      41.144  33.932  97.004  1.00315.92           N
ATOM   2022  CA  PRO A 511      42.143  33.529  98.079  1.00315.92           C
ATOM   2023  C   PRO A 511      40.665  32.849  98.029  1.00315.92           C
ATOM   2024  O   PRO A 511      39.917  32.908  98.971  1.00315.92           O
ATOM   2025  CB  PRO A 511      43.518  33.594  97.630  1.00315.92           C
ATOM   2026  CG  PRO A 511      43.181  33.725  96.102  1.00315.92           C
ATOM   2027  CD  PRO A 511      42.056  34.770  95.992  1.00315.92           C
ATOM   2028  N   CYS A 512      40.294  32.608  96.715  1.00155.24           N
ATOM   2029  CA  CYS A 512      39.032  32.406  96.008  1.00155.24           C
ATOM   2030  C   CYS A 512      38.810  30.971  95.739  1.00155.24           C
ATOM   2031  O   CYS A 512      39.815  30.310  95.435  1.00155.24           O
ATOM   2032  CB  CYS A 512      39.153  33.142  94.616  1.00155.24           C
ATOM   2033  SG  CYS A 512      40.630  32.616  93.619  1.00155.24           S
ATOM   2034  N   TRP A 513      37.525  30.546  95.886  1.00286.19           N
ATOM   2035  CA  TRP A 513      37.519  29.329  95.288  1.00286.19           C
ATOM   2036  C   TRP A 513      36.644  29.459  94.158  1.00286.19           C
ATOM   2037  O   TRP A 513      35.537  30.030  94.267  1.00286.19           O
ATOM   2038  CB  TRP A 513      36.761  28.166  95.841  1.00286.19           C
ATOM   2039  CG  TRP A 513      36.645  28.391  97.258  1.00286.19           C
ATOM   2040  CD1 TRP A 513      35.402  28.484  97.818  1.00286.19           C
ATOM   2041  CD2 TRP A 513      37.680  28.628  98.218  1.00286.19           C
ATOM   2042  CE2 TRP A 513      36.998  28.733  99.406  1.00286.19           C
ATOM   2043  CE3 TRP A 513      39.041  28.897  98.212  1.00286.19           C
ATOM   2044  NE1 TRP A 513      35.633  28.614  99.173  1.00286.19           N
ATOM   2045  CZ2 TRP A 513      37.669  29.082 100.562  1.00286.19           C
ATOM   2046  CZ3 TRP A 513      39.692  29.007  99.455  1.00286.19           C
ATOM   2047  CH2 TRP A 513      39.005  29.136 100.641  1.00286.19           C
ATOM   2048  N   GLU A 514      37.136  28.964  92.985  1.00258.01           N
ATOM   2049  CA  GLU A 514      36.176  29.116  91.957  1.00258.01           C
ATOM   2050  C   GLU A 514      34.953  28.255  92.046  1.00258.01           C
ATOM   2051  O   GLU A 514      34.096  28.464  91.216  1.00258.01           O
ATOM   2052  CB  GLU A 514      36.457  29.231  90.428  1.00258.01           C
ATOM   2053  CG  GLU A 514      37.566  28.441  89.777  1.00258.01           C
ATOM   2054  CD  GLU A 514      38.599  29.501  89.359  1.00258.01           C
ATOM   2055  OE1 GLU A 514      38.311  30.733  89.256  1.00258.01           O
ATOM   2056  OE2 GLU A 514      39.750  29.063  89.112  1.00258.01           O
ATOM   2057  N   THR A 515      34.858  27.241  92.959  1.00238.60           N
ATOM   2058  CA  THR A 515      33.736  26.337  93.215  1.00238.60           C
ATOM   2059  C   THR A 515      32.577  27.065  93.831  1.00238.60           C
ATOM   2060  O   THR A 515      31.575  26.455  94.137  1.00238.60           O
ATOM   2061  CB  THR A 515      34.303  25.296  94.143  1.00238.60           C
ATOM   2062  CG2 THR A 515      35.588  24.761  93.486  1.00238.60           C
ATOM   2063  OG1 THR A 515      34.684  25.957  95.362  1.00238.60           O
ATOM   2064  N   MET A 516      32.648  28.404  94.030  1.00138.81           N
ATOM   2065  CA  MET A 516      31.514  29.087  94.588  1.00138.81           C
ATOM   2066  C   MET A 516      30.332  28.938  93.731  1.00138.81           C
ATOM   2067  O   MET A 516      29.214  28.758  94.221  1.00138.81           O
ATOM   2068  CB  MET A 516      31.749  30.582  94.692  1.00138.81           C
ATOM   2069  CG  MET A 516      32.157  31.199  93.351  1.00138.81           C
ATOM   2070  SD  MET A 516      31.933  33.012  93.129  1.00138.81           S
ATOM   2071  CE  MET A 516      33.336  33.377  94.218  1.00138.81           C
ATOM   2072  N   VAL A 517      30.594  29.034  92.428  1.00 94.12           N
ATOM   2073  CA  VAL A 517      29.578  29.025  91.437  1.00 94.12           C
ATOM   2074  C   VAL A 517      28.796  27.755  91.585  1.00 94.12           C
ATOM   2075  O   VAL A 517      27.587  27.738  91.367  1.00 94.12           O
ATOM   2076  CB  VAL A 517      30.215  29.140  90.090  1.00 94.12           C
ATOM   2077  CG1 VAL A 517      30.838  30.560  89.911  1.00 94.12           C
ATOM   2078  CG2 VAL A 517      31.216  27.973  89.873  1.00 94.12           C
ATOM   2079  N   GLY A 518      29.453  26.639  91.934  1.00 38.68           N
ATOM   2080  CA  GLY A 518      28.712  25.408  92.094  1.00 38.68           C
ATOM   2081  C   GLY A 518      27.681  25.567  93.204  1.00 38.68           C
ATOM   2082  O   GLY A 518      26.546  25.089  93.151  1.00 38.68           O
ATOM   2083  N   GLN A 519      28.073  26.259  94.284  1.00 83.38           N
ATOM   2084  CA  GLN A 519      27.212  26.420  95.423  1.00 83.38           C
ATOM   2085  C   GLN A 519      26.019  27.235  95.064  1.00 83.38           C
ATOM   2086  O   GLN A 519      24.907  26.906  95.468  1.00 83.38           O
ATOM   2087  CB  GLN A 519      27.922  27.060  96.619  1.00 83.38           C
ATOM   2088  CG  GLN A 519      27.039  27.257  97.857  1.00 83.38           C
ATOM   2089  CD  GLN A 519      26.454  28.668  97.805  1.00 83.38           C
ATOM   2090  NE2 GLN A 519      25.772  29.079  98.908  1.00 83.38           N
ATOM   2091  OE1 GLN A 519      26.612  29.396  96.826  1.00 83.38           O
ATOM   2092  N   GLU A 520      26.224  28.294  94.269  1.00 74.82           N
ATOM   2093  CA  GLU A 520      25.145  29.129  93.870  1.00 74.82           C
ATOM   2094  C   GLU A 520      24.155  28.348  93.099  1.00 74.82           C
ATOM   2095  O   GLU A 520      22.958  28.535  93.304  1.00 74.82           O
ATOM   2096  CB  GLU A 520      25.558  30.274  92.965  1.00 74.82           C
ATOM   2097  CG  GLU A 520      24.355  30.817  92.209  1.00 74.82           C
ATOM   2098  CD  GLU A 520      24.776  32.153  91.654  1.00 74.82           C
ATOM   2099  OE1 GLU A 520      25.605  32.175  90.707  1.00 74.82           O
ATOM   2100  OE2 GLU A 520      24.282  33.175  92.194  1.00 74.82           O
ATOM   2101  N   PHE A 521      24.639  27.452  92.220  1.00 76.67           N
ATOM   2102  CA  PHE A 521      23.806  26.656  91.370  1.00 76.67           C
ATOM   2103  C   PHE A 521      22.903  25.781  92.167  1.00 76.67           C
ATOM   2104  O   PHE A 521      21.727  25.636  91.833  1.00 76.67           O
ATOM   2105  CB  PHE A 521      24.598  25.738  90.447  1.00 76.67           C
ATOM   2106  CG  PHE A 521      24.890  26.549  89.248  1.00 76.67           C
ATOM   2107  CD1 PHE A 521      26.006  27.343  89.119  1.00 76.67           C
ATOM   2108  CD2 PHE A 521      23.986  26.479  88.219  1.00 76.67           C
ATOM   2109  CE1 PHE A 521      26.192  28.074  87.967  1.00 76.67           C
ATOM   2110  CE2 PHE A 521      24.165  27.201  87.069  1.00 76.67           C
ATOM   2111  CZ  PHE A 521      25.270  28.005  86.951  1.00 76.67           C
ATOM   2112  N   VAL A 522      23.414  25.144  93.232  1.00109.37           N
ATOM   2113  CA  VAL A 522      22.500  24.268  93.891  1.00109.37           C
ATOM   2114  C   VAL A 522      21.358  25.054  94.469  1.00109.37           C
ATOM   2115  O   VAL A 522      20.223  24.583  94.484  1.00109.37           O
ATOM   2116  CB  VAL A 522      23.058  23.390  94.970  1.00109.37           C
ATOM   2117  CG1 VAL A 522      23.565  24.259  96.126  1.00109.37           C
ATOM   2118  CG2 VAL A 522      21.927  22.421  95.382  1.00109.37           C
ATOM   2119  N   ARG A 523      21.622  26.278  94.963  1.00109.57           N
ATOM   2120  CA  ARG A 523      20.576  27.048  95.566  1.00109.57           C
ATOM   2121  C   ARG A 523      19.486  27.308  94.553  1.00109.57           C
ATOM   2122  O   ARG A 523      18.317  27.029  94.813  1.00109.57           O
ATOM   2123  CB  ARG A 523      21.110  28.396  96.108  1.00109.57           C
ATOM   2124  CG  ARG A 523      22.121  28.236  97.261  1.00109.57           C
ATOM   2125  CD  ARG A 523      22.496  29.526  98.013  1.00109.57           C
ATOM   2126  NE  ARG A 523      23.474  30.303  97.193  1.00109.57           N
ATOM   2127  CZ  ARG A 523      24.198  31.335  97.730  1.00109.57           C
ATOM   2128  NH1 ARG A 523      24.084  31.649  99.056  1.00109.57           N
ATOM   2129  NH2 ARG A 523      25.070  32.037  96.945  1.00109.57           N
ATOM   2130  N   LEU A 524      19.825  27.805  93.348  1.00105.88           N
ATOM   2131  CA  LEU A 524      18.810  28.077  92.364  1.00105.88           C
ATOM   2132  C   LEU A 524      18.168  26.818  91.884  1.00105.88           C
ATOM   2133  O   LEU A 524      17.004  26.807  91.485  1.00105.88           O
ATOM   2134  CB  LEU A 524      19.319  28.877  91.156  1.00105.88           C
ATOM   2135  CG  LEU A 524      19.370  30.376  91.467  1.00105.88           C
ATOM   2136  CD1 LEU A 524      17.970  31.008  91.340  1.00105.88           C
ATOM   2137  CD2 LEU A 524      19.999  30.592  92.852  1.00105.88           C
ATOM   2138  N   THR A 525      18.933  25.725  91.787  1.00 76.98           N
ATOM   2139  CA  THR A 525      18.253  24.547  91.351  1.00 76.98           C
ATOM   2140  C   THR A 525      17.319  24.019  92.409  1.00 76.98           C
ATOM   2141  O   THR A 525      16.114  23.920  92.179  1.00 76.98           O
ATOM   2142  CB  THR A 525      19.227  23.474  90.972  1.00 76.98           C
ATOM   2143  CG2 THR A 525      20.161  24.078  89.912  1.00 76.98           C
ATOM   2144  OG1 THR A 525      19.993  23.057  92.091  1.00 76.98           O
ATOM   2145  N   VAL A 526      17.870  23.601  93.575  1.00131.91           N
ATOM   2146  CA  VAL A 526      17.095  23.033  94.656  1.00131.91           C
ATOM   2147  C   VAL A 526      16.529  24.011  95.668  1.00131.91           C
ATOM   2148  O   VAL A 526      15.350  23.946  96.004  1.00131.91           O
ATOM   2149  CB  VAL A 526      17.847  21.942  95.389  1.00131.91           C
ATOM   2150  CG1 VAL A 526      18.819  22.555  96.414  1.00131.91           C
ATOM   2151  CG2 VAL A 526      16.840  20.922  95.948  1.00131.91           C
ATOM   2152  N   SER A 527      17.357  24.950  96.186  1.00 58.73           N
ATOM   2153  CA  SER A 527      16.969  25.733  97.338  1.00 58.73           C
ATOM   2154  C   SER A 527      15.884  26.721  97.067  1.00 58.73           C
ATOM   2155  O   SER A 527      14.853  26.721  97.739  1.00 58.73           O
ATOM   2156  CB  SER A 527      18.137  26.507  98.000  1.00 58.73           C
ATOM   2157  OG  SER A 527      18.449  27.695  97.288  1.00 58.73           O
ATOM   2158  N   ASP A 528      16.079  27.604  96.072  1.00 54.24           N
ATOM   2159  CA  ASP A 528      15.094  28.625  95.858  1.00 54.24           C
ATOM   2160  C   ASP A 528      13.812  28.027  95.382  1.00 54.24           C
ATOM   2161  O   ASP A 528      12.743  28.535  95.705  1.00 54.24           O
ATOM   2162  CB  ASP A 528      15.508  29.764  94.897  1.00 54.24           C
ATOM   2163  CG  ASP A 528      15.702  29.160  93.527  1.00 54.24           C
ATOM   2164  OD1 ASP A 528      16.009  27.945  93.489  1.00 54.24           O
ATOM   2165  OD2 ASP A 528      15.556  29.884  92.507  1.00 54.24           O
ATOM   2166  N   VAL A 529      13.876  26.929  94.603  1.00 45.04           N
ATOM   2167  CA  VAL A 529      12.686  26.330  94.072  1.00 45.04           C
ATOM   2168  C   VAL A 529      11.868  25.814  95.201  1.00 45.04           C
ATOM   2169  O   VAL A 529      10.644  25.860  95.158  1.00 45.04           O
ATOM   2170  CB  VAL A 529      12.956  25.188  93.146  1.00 45.04           C
ATOM   2171  CG1 VAL A 529      13.822  25.702  91.990  1.00 45.04           C
ATOM   2172  CG2 VAL A 529      13.561  24.024  93.939  1.00 45.04           C
ATOM   2173  N   LEU A 530      12.518  25.276  96.246  1.00 58.44           N
ATOM   2174  CA  LEU A 530      11.753  24.759  97.337  1.00 58.44           C
ATOM   2175  C   LEU A 530      10.987  25.879  97.959  1.00 58.44           C
ATOM   2176  O   LEU A 530       9.797  25.756  98.240  1.00 58.44           O
ATOM   2177  CB  LEU A 530      12.626  24.156  98.436  1.00 58.44           C
ATOM   2178  CG  LEU A 530      11.761  23.676  99.602  1.00 58.44           C
ATOM   2179  CD1 LEU A 530      10.666  22.737  99.082  1.00 58.44           C
ATOM   2180  CD2 LEU A 530      12.614  23.044 100.706  1.00 58.44           C
ATOM   2181  N   THR A 531      11.670  27.015  98.167  1.00 42.82           N
ATOM   2182  CA  THR A 531      11.111  28.176  98.789  1.00 42.82           C
ATOM   2183  C   THR A 531      10.029  28.715  97.914  1.00 42.82           C
ATOM   2184  O   THR A 531       9.062  29.290  98.404  1.00 42.82           O
ATOM   2185  CB  THR A 531      12.125  29.256  99.003  1.00 42.82           C
ATOM   2186  CG2 THR A 531      11.443  30.479  99.633  1.00 42.82           C
ATOM   2187  OG1 THR A 531      13.157  28.774  99.849  1.00 42.82           O
ATOM   2188  N   THR A 532      10.158  28.568  96.586  1.00134.59           N
ATOM   2189  CA  THR A 532       9.137  29.133  95.760  1.00134.59           C
ATOM   2190  C   THR A 532       7.849  28.472  96.092  1.00134.59           C
ATOM   2191  O   THR A 532       6.817  29.132  96.157  1.00134.59           O
ATOM   2192  CB  THR A 532       9.353  29.016  94.269  1.00134.59           C
ATOM   2193  CG2 THR A 532      10.661  29.722  93.908  1.00134.59           C
ATOM   2194  OG1 THR A 532       9.388  27.665  93.839  1.00134.59           O
ATOM   2195  N   TYR A 533       7.873  27.156  96.347  1.00 87.28           N
ATOM   2196  CA  TYR A 533       6.626  26.503  96.597  1.00 87.28           C
ATOM   2197  C   TYR A 533       6.020  27.082  97.831  1.00 87.28           C
ATOM   2198  O   TYR A 533       4.815  27.316  97.870  1.00 87.28           O
ATOM   2199  CB  TYR A 533       6.733  24.980  96.739  1.00 87.28           C
ATOM   2200  CG  TYR A 533       7.315  24.530  95.443  1.00 87.28           C
ATOM   2201  CD1 TYR A 533       6.594  24.613  94.271  1.00 87.28           C
ATOM   2202  CD2 TYR A 533       8.592  24.019  95.404  1.00 87.28           C
ATOM   2203  CE1 TYR A 533       7.138  24.204  93.077  1.00 87.28           C
ATOM   2204  CE2 TYR A 533       9.142  23.610  94.214  1.00 87.28           C
ATOM   2205  CZ  TYR A 533       8.414  23.700  93.053  1.00 87.28           C
ATOM   2206  OH  TYR A 533       8.975  23.281  91.832  1.00 87.28           O
ATOM   2207  N   VAL A 534       6.820  27.332  98.884  1.00114.80           N
ATOM   2208  CA  VAL A 534       6.206  27.857 100.069  1.00114.80           C
ATOM   2209  C   VAL A 534       5.622  29.184  99.727  1.00114.80           C
ATOM   2210  O   VAL A 534       4.479  29.472 100.059  1.00114.80           O
ATOM   2211  CB  VAL A 534       7.135  28.040 101.251  1.00114.80           C
ATOM   2212  CG1 VAL A 534       7.721  26.675 101.632  1.00114.80           C
ATOM   2213  CG2 VAL A 534       8.187  29.120 100.974  1.00114.80           C
ATOM   2214  N   THR A 535       6.365  30.036  99.015  1.00 66.31           N
ATOM   2215  CA  THR A 535       5.863  31.346  98.721  1.00 66.31           C
ATOM   2216  C   THR A 535       4.616  31.260  97.910  1.00 66.31           C
ATOM   2217  O   THR A 535       3.619  31.930  98.172  1.00 66.31           O
ATOM   2218  CB  THR A 535       6.827  32.090  97.863  1.00 66.31           C
ATOM   2219  CG2 THR A 535       6.183  33.398  97.405  1.00 66.31           C
ATOM   2220  OG1 THR A 535       8.044  32.315  98.555  1.00 66.31           O
ATOM   2221  N   ILE A 536       4.675  30.443  96.860  1.00204.75           N
ATOM   2222  CA  ILE A 536       3.627  30.321  95.910  1.00204.75           C
ATOM   2223  C   ILE A 536       2.410  29.647  96.515  1.00204.75           C
ATOM   2224  O   ILE A 536       1.301  30.170  96.408  1.00204.75           O
ATOM   2225  CB  ILE A 536       4.211  29.585  94.744  1.00204.75           C
ATOM   2226  CG1 ILE A 536       3.397  29.786  93.493  1.00204.75           C
ATOM   2227  CG2 ILE A 536       4.482  28.126  95.111  1.00204.75           C
ATOM   2228  CD1 ILE A 536       3.987  28.990  92.330  1.00204.75           C
ATOM   2229  N   LEU A 537       2.584  28.467  97.155  1.00118.79           N
ATOM   2230  CA  LEU A 537       1.529  27.713  97.790  1.00118.79           C
ATOM   2231  C   LEU A 537       1.058  28.353  99.053  1.00118.79           C
ATOM   2232  O   LEU A 537      -0.140  28.557  99.243  1.00118.79           O
ATOM   2233  CB  LEU A 537       1.951  26.303  98.245  1.00118.79           C
ATOM   2234  CG  LEU A 537       2.177  25.232  97.161  1.00118.79           C
ATOM   2235  CD1 LEU A 537       3.474  25.453  96.362  1.00118.79           C
ATOM   2236  CD2 LEU A 537       2.060  23.830  97.788  1.00118.79           C
ATOM   2237  N   ILE A 538       1.997  28.714  99.947  1.00144.49           N
ATOM   2238  CA  ILE A 538       1.562  29.175 101.227  1.00144.49           C
ATOM   2239  C   ILE A 538       1.799  30.632 101.178  1.00144.49           C
ATOM   2240  O   ILE A 538       2.459  31.155 100.286  1.00144.49           O
ATOM   2241  CB  ILE A 538       2.339  28.781 102.456  1.00144.49           C
ATOM   2242  CG1 ILE A 538       3.583  29.653 102.633  1.00144.49           C
ATOM   2243  CG2 ILE A 538       2.713  27.299 102.326  1.00144.49           C
ATOM   2244  CD1 ILE A 538       4.061  29.705 104.080  1.00144.49           C
ATOM   2245  N   GLY A 539       1.186  31.346 102.120  1.00 60.16           N
ATOM   2246  CA  GLY A 539       1.337  32.761 102.137  1.00 60.16           C
ATOM   2247  C   GLY A 539       0.123  33.202 101.419  1.00 60.16           C
ATOM   2248  O   GLY A 539      -0.588  34.122 101.817  1.00 60.16           O
ATOM   2249  N   ASP A 540      -0.127  32.506 100.303  1.00129.63           N
ATOM   2250  CA  ASP A 540      -1.320  32.703  99.563  1.00129.63           C
ATOM   2251  C   ASP A 540      -2.395  32.137 100.425  1.00129.63           C
ATOM   2252  O   ASP A 540      -3.399  32.782 100.718  1.00129.63           O
ATOM   2253  CB  ASP A 540      -1.282  31.858  98.278  1.00129.63           C
ATOM   2254  CG  ASP A 540      -2.157  32.486  97.223  1.00129.63           C
ATOM   2255  OD1 ASP A 540      -3.407  32.336  97.274  1.00129.63           O
ATOM   2256  OD2 ASP A 540      -1.551  33.113  96.315  1.00129.63           O
ATOM   2257  N   PHE A 541      -2.139  30.889 100.867  1.00 71.46           N
ATOM   2258  CA  PHE A 541      -3.013  30.082 101.655  1.00 71.46           C
ATOM   2259  C   PHE A 541      -3.052  30.676 103.014  1.00 71.46           C
ATOM   2260  O   PHE A 541      -4.073  30.641 103.702  1.00 71.46           O
ATOM   2261  CB  PHE A 541      -2.540  28.614 101.716  1.00 71.46           C
ATOM   2262  CG  PHE A 541      -3.466  27.794 102.545  1.00 71.46           C
ATOM   2263  CD1 PHE A 541      -4.635  27.279 102.027  1.00 71.46           C
ATOM   2264  CD2 PHE A 541      -3.147  27.516 103.854  1.00 71.46           C
ATOM   2265  CE1 PHE A 541      -5.465  26.517 102.822  1.00 71.46           C
ATOM   2266  CE2 PHE A 541      -3.973  26.757 104.643  1.00 71.46           C
ATOM   2267  CZ  PHE A 541      -5.141  26.250 104.131  1.00 71.46           C
ATOM   2268  N   LEU A 542      -1.904  31.237 103.437  1.00114.23           N
ATOM   2269  CA  LEU A 542      -1.827  31.770 104.763  1.00114.23           C
ATOM   2270  C   LEU A 542      -2.799  32.905 104.824  1.00114.23           C
ATOM   2271  O   LEU A 542      -3.381  33.167 105.865  1.00114.23           O
ATOM   2272  CB  LEU A 542      -0.432  32.293 105.181  1.00114.23           C
ATOM   2273  CG  LEU A 542      -0.283  32.532 106.717  1.00114.23           C
ATOM   2274  CD1 LEU A 542      -1.083  33.740 107.242  1.00114.23           C
ATOM   2275  CD2 LEU A 542      -0.608  31.259 107.519  1.00114.23           C
ATOM   2276  N   ARG A 543      -2.975  33.656 103.717  1.00177.74           N
ATOM   2277  CA  ARG A 543      -3.908  34.759 103.734  1.00177.74           C
ATOM   2278  C   ARG A 543      -5.311  34.270 103.843  1.00177.74           C
ATOM   2279  O   ARG A 543      -6.140  34.895 104.505  1.00177.74           O
ATOM   2280  CB  ARG A 543      -3.955  35.624 102.471  1.00177.74           C
ATOM   2281  CG  ARG A 543      -2.749  36.523 102.394  1.00177.74           C
ATOM   2282  CD  ARG A 543      -2.882  37.832 103.165  1.00177.74           C
ATOM   2283  NE  ARG A 543      -1.823  38.629 102.515  1.00177.74           N
ATOM   2284  CZ  ARG A 543      -1.102  39.606 103.127  1.00177.74           C
ATOM   2285  NH1 ARG A 543      -1.405  40.054 104.384  1.00177.74           N
ATOM   2286  NH2 ARG A 543      -0.057  40.130 102.418  1.00177.74           N
ATOM   2287  N   ALA A 544      -5.643  33.157 103.166  1.00 51.86           N
ATOM   2288  CA  ALA A 544      -7.006  32.737 103.228  1.00 51.86           C
ATOM   2289  C   ALA A 544      -7.271  32.425 104.649  1.00 51.86           C
ATOM   2290  O   ALA A 544      -8.285  32.826 105.219  1.00 51.86           O
ATOM   2291  CB  ALA A 544      -7.281  31.506 102.327  1.00 51.86           C
ATOM   2292  N   CYS A 545      -6.313  31.734 105.277  1.00110.50           N
ATOM   2293  CA  CYS A 545      -6.556  31.431 106.647  1.00110.50           C
ATOM   2294  C   CYS A 545      -6.440  32.635 107.565  1.00110.50           C
ATOM   2295  O   CYS A 545      -7.317  32.847 108.397  1.00110.50           O
ATOM   2296  CB  CYS A 545      -5.759  30.220 107.190  1.00110.50           C
ATOM   2297  SG  CYS A 545      -3.956  30.310 107.028  1.00110.50           S
ATOM   2298  N   PHE A 546      -5.421  33.495 107.372  1.00 99.34           N
ATOM   2299  CA  PHE A 546      -5.037  34.516 108.307  1.00 99.34           C
ATOM   2300  C   PHE A 546      -6.117  35.507 108.500  1.00 99.34           C
ATOM   2301  O   PHE A 546      -6.326  35.990 109.611  1.00 99.34           O
ATOM   2302  CB  PHE A 546      -3.712  35.276 107.986  1.00 99.34           C
ATOM   2303  CG  PHE A 546      -3.395  35.967 109.279  1.00 99.34           C
ATOM   2304  CD1 PHE A 546      -3.626  35.319 110.477  1.00 99.34           C
ATOM   2305  CD2 PHE A 546      -2.801  37.212 109.324  1.00 99.34           C
ATOM   2306  CE1 PHE A 546      -3.366  35.922 111.683  1.00 99.34           C
ATOM   2307  CE2 PHE A 546      -2.513  37.809 110.529  1.00 99.34           C
ATOM   2308  CZ  PHE A 546      -2.812  37.184 111.717  1.00 99.34           C
ATOM   2309  N   VAL A 547      -6.816  35.899 107.427  1.00 79.47           N
ATOM   2310  CA  VAL A 547      -7.888  36.819 107.631  1.00 79.47           C
ATOM   2311  C   VAL A 547      -8.866  36.169 108.566  1.00 79.47           C
ATOM   2312  O   VAL A 547      -9.022  36.597 109.707  1.00 79.47           O
ATOM   2313  CB  VAL A 547      -8.581  37.059 106.330  1.00 79.47           C
ATOM   2314  CG1 VAL A 547      -7.682  37.975 105.535  1.00 79.47           C
ATOM   2315  CG2 VAL A 547      -8.703  35.729 105.537  1.00 79.47           C
ATOM   2316  N   ARG A 548      -9.474  35.038 108.130  1.00142.94           N
ATOM   2317  CA  ARG A 548     -10.432  34.299 108.914  1.00142.94           C
ATOM   2318  C   ARG A 548     -10.307  32.860 108.395  1.00142.94           C
ATOM   2319  O   ARG A 548      -9.629  32.011 109.006  1.00142.94           O
ATOM   2320  CB  ARG A 548     -11.875  34.587 108.560  1.00142.94           C
ATOM   2321  CG  ARG A 548     -12.234  36.009 108.133  1.00142.94           C
ATOM   2322  CD  ARG A 548     -13.739  36.050 107.853  1.00142.94           C
ATOM   2323  NE  ARG A 548     -14.112  36.971 106.727  1.00142.94           N
ATOM   2324  CZ  ARG A 548     -15.211  36.663 105.955  1.00142.94           C
ATOM   2325  NH1 ARG A 548     -15.853  35.468 106.122  1.00142.94           N
ATOM   2326  NH2 ARG A 548     -15.706  37.529 105.019  1.00142.94           N
ATOM   2327  OXT ARG A 548     -10.714  32.741 107.189  1.00142.94           O
TER    2328      ARG A 548
ATOM   2329  N   PRO A 563     -14.540  35.813  98.611  1.00174.11           N
ATOM   2330  CA  PRO A 563     -15.290  36.134  97.316  1.00174.11           C
ATOM   2331  C   PRO A 563     -14.798  37.413  96.539  1.00174.11           C
ATOM   2332  O   PRO A 563     -15.429  37.880  95.586  1.00174.11           O
ATOM   2333  CB  PRO A 563     -16.763  35.948  97.753  1.00174.11           C
ATOM   2334  CG  PRO A 563     -16.646  34.974  99.013  1.00174.11           C
ATOM   2335  CD  PRO A 563     -15.187  34.902  99.572  1.00174.11           C
ATOM   2336  N   SER A 564     -13.613  37.775  96.877  1.00245.38           N
ATOM   2337  CA  SER A 564     -12.674  38.703  96.277  1.00245.38           C
ATOM   2338  C   SER A 564     -11.353  38.385  96.754  1.00245.38           C
ATOM   2339  O   SER A 564     -10.848  38.849  97.781  1.00245.38           O
ATOM   2340  CB  SER A 564     -12.346  39.388  94.880  1.00245.38           C
ATOM   2341  OG  SER A 564     -13.406  39.800  94.016  1.00245.38           O
ATOM   2342  N   TYR A 565     -10.786  37.804  95.688  1.00312.10           N
ATOM   2343  CA  TYR A 565      -9.460  37.290  95.636  1.00312.10           C
ATOM   2344  C   TYR A 565      -8.852  37.662  94.398  1.00312.10           C
ATOM   2345  O   TYR A 565      -9.382  37.222  93.401  1.00312.10           O
ATOM   2346  CB  TYR A 565      -9.203  35.726  95.874  1.00312.10           C
ATOM   2347  CG  TYR A 565      -8.350  36.085  96.926  1.00312.10           C
ATOM   2348  CD1 TYR A 565      -8.317  37.321  97.553  1.00312.10           C
ATOM   2349  CD2 TYR A 565      -7.434  35.222  97.279  1.00312.10           C
ATOM   2350  CE1 TYR A 565      -7.350  37.661  98.435  1.00312.10           C
ATOM   2351  CE2 TYR A 565      -6.411  35.559  98.135  1.00312.10           C
ATOM   2352  CZ  TYR A 565      -6.393  36.858  98.682  1.00312.10           C
ATOM   2353  OH  TYR A 565      -5.353  37.188  99.541  1.00312.10           O
ATOM   2354  N   THR A 566      -7.608  38.174  94.501  1.00204.74           N
ATOM   2355  CA  THR A 566      -6.666  38.551  93.507  1.00204.74           C
ATOM   2356  C   THR A 566      -6.671  37.805  92.215  1.00204.74           C
ATOM   2357  O   THR A 566      -6.107  36.729  92.143  1.00204.74           O
ATOM   2358  CB  THR A 566      -5.331  38.291  94.172  1.00204.74           C
ATOM   2359  CG2 THR A 566      -4.806  39.589  94.751  1.00204.74           C
ATOM   2360  OG1 THR A 566      -5.431  37.215  95.131  1.00204.74           O
ATOM   2361  N   GLU A 567      -7.058  38.497  91.106  1.00136.67           N
ATOM   2362  CA  GLU A 567      -7.056  37.992  89.753  1.00136.67           C
ATOM   2363  C   GLU A 567      -5.800  37.202  89.297  1.00136.67           C
ATOM   2364  O   GLU A 567      -4.643  37.563  89.501  1.00136.67           O
ATOM   2365  CB  GLU A 567      -7.422  39.166  88.864  1.00136.67           C
ATOM   2366  CG  GLU A 567      -6.538  40.399  88.887  1.00136.67           C
ATOM   2367  CD  GLU A 567      -6.982  40.772  87.516  1.00136.67           C
ATOM   2368  OE1 GLU A 567      -7.657  39.895  86.903  1.00136.67           O
ATOM   2369  OE2 GLU A 567      -6.662  41.905  87.063  1.00136.67           O
ATOM   2370  N   PHE A 568      -6.054  36.015  88.669  1.00122.39           N
ATOM   2371  CA  PHE A 568      -5.002  35.137  88.256  1.00122.39           C
ATOM   2372  C   PHE A 568      -4.186  35.936  87.325  1.00122.39           C
ATOM   2373  O   PHE A 568      -4.710  36.754  86.586  1.00122.39           O
ATOM   2374  CB  PHE A 568      -5.435  33.915  87.407  1.00122.39           C
ATOM   2375  CG  PHE A 568      -4.327  33.021  86.994  1.00122.39           C
ATOM   2376  CD1 PHE A 568      -3.792  32.216  87.955  1.00122.39           C
ATOM   2377  CD2 PHE A 568      -3.877  32.957  85.696  1.00122.39           C
ATOM   2378  CE1 PHE A 568      -2.794  31.348  87.625  1.00122.39           C
ATOM   2379  CE2 PHE A 568      -2.868  32.082  85.374  1.00122.39           C
ATOM   2380  CZ  PHE A 568      -2.320  31.273  86.343  1.00122.39           C
ATOM   2381  N   ASP A 569      -2.870  35.778  87.434  1.00 97.22           N
ATOM   2382  CA  ASP A 569      -1.972  36.510  86.649  1.00 97.22           C
ATOM   2383  C   ASP A 569      -1.121  35.479  85.961  1.00 97.22           C
ATOM   2384  O   ASP A 569      -0.336  34.786  86.604  1.00 97.22           O
ATOM   2385  CB  ASP A 569      -1.143  37.387  87.568  1.00 97.22           C
ATOM   2386  CG  ASP A 569       0.010  37.960  86.795  1.00 97.22           C
ATOM   2387  OD1 ASP A 569      -0.113  38.508  85.668  1.00 97.22           O
ATOM   2388  OD2 ASP A 569       1.103  37.791  87.383  1.00 97.22           O
ATOM   2389  N   ILE A 570      -1.298  35.333  84.632  1.00107.11           N
ATOM   2390  CA  ILE A 570      -0.614  34.377  83.816  1.00107.11           C
ATOM   2391  C   ILE A 570       0.847  34.695  83.843  1.00107.11           C
ATOM   2392  O   ILE A 570       1.692  33.799  83.918  1.00107.11           O
ATOM   2393  CB  ILE A 570      -0.990  34.455  82.368  1.00107.11           C
ATOM   2394  CG1 ILE A 570      -2.498  34.307  82.094  1.00107.11           C
ATOM   2395  CG2 ILE A 570      -0.199  33.310  81.714  1.00107.11           C
ATOM   2396  CD1 ILE A 570      -2.998  32.876  82.179  1.00107.11           C
ATOM   2397  N   SER A 571       1.170  36.006  83.792  1.00 45.28           N
ATOM   2398  CA  SER A 571       2.515  36.494  83.687  1.00 45.28           C
ATOM   2399  C   SER A 571       3.341  36.105  84.864  1.00 45.28           C
ATOM   2400  O   SER A 571       4.532  35.835  84.700  1.00 45.28           O
ATOM   2401  CB  SER A 571       2.591  38.019  83.525  1.00 45.28           C
ATOM   2402  OG  SER A 571       3.947  38.428  83.394  1.00 45.28           O
ATOM   2403  N   GLY A 572       2.776  36.031  86.086  1.00 29.39           N
ATOM   2404  CA  GLY A 572       3.648  35.676  87.182  1.00 29.39           C
ATOM   2405  C   GLY A 572       4.224  34.297  86.959  1.00 29.39           C
ATOM   2406  O   GLY A 572       5.418  34.058  87.148  1.00 29.39           O
ATOM   2407  N   ASN A 573       3.359  33.350  86.550  1.00 67.66           N
ATOM   2408  CA  ASN A 573       3.717  31.974  86.342  1.00 67.66           C
ATOM   2409  C   ASN A 573       4.626  31.860  85.163  1.00 67.66           C
ATOM   2410  O   ASN A 573       5.532  31.031  85.170  1.00 67.66           O
ATOM   2411  CB  ASN A 573       2.505  31.045  86.092  1.00 67.66           C
ATOM   2412  CG  ASN A 573       1.700  30.882  87.390  1.00 67.66           C
ATOM   2413  ND2 ASN A 573       2.033  29.844  88.204  1.00 67.66           N
ATOM   2414  OD1 ASN A 573       0.797  31.660  87.692  1.00 67.66           O
ATOM   2415  N   VAL A 574       4.404  32.667  84.107  1.00 51.63           N
ATOM   2416  CA  VAL A 574       5.190  32.473  82.918  1.00 51.63           C
ATOM   2417  C   VAL A 574       6.620  32.807  83.182  1.00 51.63           C
ATOM   2418  O   VAL A 574       7.528  32.109  82.731  1.00 51.63           O
ATOM   2419  CB  VAL A 574       4.732  33.272  81.724  1.00 51.63           C
ATOM   2420  CG1 VAL A 574       3.226  33.015  81.504  1.00 51.63           C
ATOM   2421  CG2 VAL A 574       5.156  34.735  81.883  1.00 51.63           C
ATOM   2422  N   LEU A 575       6.849  33.879  83.958  1.00 98.26           N
ATOM   2423  CA  LEU A 575       8.154  34.378  84.226  1.00 98.26           C
ATOM   2424  C   LEU A 575       8.919  33.317  84.938  1.00 98.26           C
ATOM   2425  O   LEU A 575      10.089  33.099  84.636  1.00 98.26           O
ATOM   2426  CB  LEU A 575       8.045  35.640  85.102  1.00 98.26           C
ATOM   2427  CG  LEU A 575       9.360  36.393  85.393  1.00 98.26           C
ATOM   2428  CD1 LEU A 575       9.078  37.692  86.161  1.00 98.26           C
ATOM   2429  CD2 LEU A 575      10.400  35.545  86.138  1.00 98.26           C
ATOM   2430  N   ALA A 576       8.269  32.602  85.874  1.00 34.75           N
ATOM   2431  CA  ALA A 576       8.970  31.654  86.687  1.00 34.75           C
ATOM   2432  C   ALA A 576       9.589  30.624  85.804  1.00 34.75           C
ATOM   2433  O   ALA A 576      10.735  30.240  86.017  1.00 34.75           O
ATOM   2434  CB  ALA A 576       8.033  30.908  87.644  1.00 34.75           C
ATOM   2435  N   LEU A 577       8.844  30.134  84.801  1.00128.33           N
ATOM   2436  CA  LEU A 577       9.382  29.134  83.921  1.00128.33           C
ATOM   2437  C   LEU A 577      10.469  29.752  83.106  1.00128.33           C
ATOM   2438  O   LEU A 577      11.531  29.162  82.906  1.00128.33           O
ATOM   2439  CB  LEU A 577       8.325  28.633  82.910  1.00128.33           C
ATOM   2440  CG  LEU A 577       8.664  27.375  82.062  1.00128.33           C
ATOM   2441  CD1 LEU A 577      10.007  27.459  81.327  1.00128.33           C
ATOM   2442  CD2 LEU A 577       8.471  26.080  82.861  1.00128.33           C
ATOM   2443  N   ILE A 578      10.217  30.984  82.617  1.00122.25           N
ATOM   2444  CA  ILE A 578      11.103  31.610  81.680  1.00122.25           C
ATOM   2445  C   ILE A 578      12.432  31.883  82.313  1.00122.25           C
ATOM   2446  O   ILE A 578      13.468  31.618  81.706  1.00122.25           O
ATOM   2447  CB  ILE A 578      10.522  32.872  81.094  1.00122.25           C
ATOM   2448  CG1 ILE A 578      11.144  33.149  79.713  1.00122.25           C
ATOM   2449  CG2 ILE A 578      10.687  34.034  82.092  1.00122.25           C
ATOM   2450  CD1 ILE A 578      12.656  33.341  79.691  1.00122.25           C
ATOM   2451  N   PHE A 579      12.458  32.401  83.557  1.00 68.15           N
ATOM   2452  CA  PHE A 579      13.736  32.721  84.129  1.00 68.15           C
ATOM   2453  C   PHE A 579      14.460  31.435  84.324  1.00 68.15           C
ATOM   2454  O   PHE A 579      15.673  31.349  84.131  1.00 68.15           O
ATOM   2455  CB  PHE A 579      13.682  33.486  85.472  1.00 68.15           C
ATOM   2456  CG  PHE A 579      13.274  32.644  86.642  1.00 68.15           C
ATOM   2457  CD1 PHE A 579      14.214  31.893  87.314  1.00 68.15           C
ATOM   2458  CD2 PHE A 579      11.976  32.614  87.101  1.00 68.15           C
ATOM   2459  CE1 PHE A 579      13.872  31.128  88.403  1.00 68.15           C
ATOM   2460  CE2 PHE A 579      11.630  31.847  88.191  1.00 68.15           C
ATOM   2461  CZ  PHE A 579      12.576  31.099  88.854  1.00 68.15           C
ATOM   2462  N   ASN A 580      13.699  30.391  84.697  1.00 49.53           N
ATOM   2463  CA  ASN A 580      14.233  29.094  84.986  1.00 49.53           C
ATOM   2464  C   ASN A 580      14.951  28.576  83.777  1.00 49.53           C
ATOM   2465  O   ASN A 580      16.053  28.037  83.884  1.00 49.53           O
ATOM   2466  CB  ASN A 580      13.121  28.080  85.314  1.00 49.53           C
ATOM   2467  CG  ASN A 580      13.757  26.783  85.794  1.00 49.53           C
ATOM   2468  ND2 ASN A 580      12.925  25.713  85.896  1.00 49.53           N
ATOM   2469  OD1 ASN A 580      14.957  26.718  86.060  1.00 49.53           O
ATOM   2470  N   GLN A 581      14.350  28.746  82.586  1.00125.56           N
ATOM   2471  CA  GLN A 581      14.928  28.239  81.373  1.00125.56           C
ATOM   2472  C   GLN A 581      16.225  28.928  81.087  1.00125.56           C
ATOM   2473  O   GLN A 581      17.150  28.323  80.549  1.00125.56           O
ATOM   2474  CB  GLN A 581      13.960  28.255  80.170  1.00125.56           C
ATOM   2475  CG  GLN A 581      13.384  29.609  79.774  1.00125.56           C
ATOM   2476  CD  GLN A 581      12.342  29.336  78.696  1.00125.56           C
ATOM   2477  NE2 GLN A 581      11.045  29.281  79.100  1.00125.56           N
ATOM   2478  OE1 GLN A 581      12.672  29.183  77.523  1.00125.56           O
ATOM   2479  N   GLY A 582      16.340  30.213  81.466  1.00 24.36           N
ATOM   2480  CA  GLY A 582      17.558  30.933  81.230  1.00 24.36           C
ATOM   2481  C   GLY A 582      18.663  30.237  81.956  1.00 24.36           C
ATOM   2482  O   GLY A 582      19.785  30.153  81.461  1.00 24.36           O
ATOM   2483  N   MET A 583      18.368  29.712  83.157  1.00 51.95           N
ATOM   2484  CA  MET A 583      19.370  29.065  83.948  1.00 51.95           C
ATOM   2485  C   MET A 583      19.918  27.919  83.174  1.00 51.95           C
ATOM   2486  O   MET A 583      21.131  27.719  83.144  1.00 51.95           O
ATOM   2487  CB  MET A 583      18.798  28.430  85.217  1.00 51.95           C
ATOM   2488  CG  MET A 583      18.241  29.428  86.226  1.00 51.95           C
ATOM   2489  SD  MET A 583      17.395  28.629  87.618  1.00 51.95           S
ATOM   2490  CE  MET A 583      16.969  30.193  88.432  1.00 51.95           C
ATOM   2491  N   ILE A 584      19.050  27.119  82.532  1.00 92.24           N
ATOM   2492  CA  ILE A 584      19.619  26.001  81.856  1.00 92.24           C
ATOM   2493  C   ILE A 584      20.445  26.447  80.704  1.00 92.24           C
ATOM   2494  O   ILE A 584      21.536  25.927  80.486  1.00 92.24           O
ATOM   2495  CB  ILE A 584      18.665  24.990  81.322  1.00 92.24           C
ATOM   2496  CG1 ILE A 584      19.531  23.802  80.893  1.00 92.24           C
ATOM   2497  CG2 ILE A 584      17.819  25.583  80.177  1.00 92.24           C
ATOM   2498  CD1 ILE A 584      18.755  22.604  80.391  1.00 92.24           C
ATOM   2499  N   TRP A 585      19.948  27.419  79.924  1.00101.83           N
ATOM   2500  CA  TRP A 585      20.679  27.769  78.750  1.00101.83           C
ATOM   2501  C   TRP A 585      22.035  28.280  79.095  1.00101.83           C
ATOM   2502  O   TRP A 585      23.030  27.838  78.529  1.00101.83           O
ATOM   2503  CB  TRP A 585      19.967  28.844  77.942  1.00101.83           C
ATOM   2504  CG  TRP A 585      18.747  28.227  77.335  1.00101.83           C
ATOM   2505  CD1 TRP A 585      18.528  26.908  77.055  1.00101.83           C
ATOM   2506  CD2 TRP A 585      17.551  28.929  76.985  1.00101.83           C
ATOM   2507  CE2 TRP A 585      16.650  27.977  76.504  1.00101.83           C
ATOM   2508  CE3 TRP A 585      17.226  30.251  77.069  1.00101.83           C
ATOM   2509  NE1 TRP A 585      17.261  26.741  76.557  1.00101.83           N
ATOM   2510  CZ2 TRP A 585      15.405  28.342  76.094  1.00101.83           C
ATOM   2511  CZ3 TRP A 585      15.971  30.619  76.643  1.00101.83           C
ATOM   2512  CH2 TRP A 585      15.082  29.678  76.166  1.00101.83           C
ATOM   2513  N   MET A 586      22.088  29.312  79.944  1.00 99.52           N
ATOM   2514  CA  MET A 586      23.298  29.965  80.337  1.00 99.52           C
ATOM   2515  C   MET A 586      24.165  29.214  81.316  1.00 99.52           C
ATOM   2516  O   MET A 586      25.307  28.859  81.035  1.00 99.52           O
ATOM   2517  CB  MET A 586      22.946  31.286  81.024  1.00 99.52           C
ATOM   2518  CG  MET A 586      24.113  32.234  81.261  1.00 99.52           C
ATOM   2519  SD  MET A 586      23.543  33.887  81.756  1.00 99.52           S
ATOM   2520  CE  MET A 586      25.188  34.595  82.032  1.00 99.52           C
ATOM   2521  N   GLY A 587      23.583  28.966  82.508  1.00 76.19           N
ATOM   2522  CA  GLY A 587      24.186  28.465  83.722  1.00 76.19           C
ATOM   2523  C   GLY A 587      24.486  27.000  83.816  1.00 76.19           C
ATOM   2524  O   GLY A 587      25.418  26.612  84.518  1.00 76.19           O
ATOM   2525  N   SER A 588      23.681  26.147  83.163  1.00116.26           N
ATOM   2526  CA  SER A 588      23.688  24.721  83.371  1.00116.26           C
ATOM   2527  C   SER A 588      25.023  24.106  83.093  1.00116.26           C
ATOM   2528  O   SER A 588      25.300  22.985  83.518  1.00116.26           O
ATOM   2529  CB  SER A 588      22.674  24.030  82.440  1.00116.26           C
ATOM   2530  OG  SER A 588      22.730  22.623  82.593  1.00116.26           O
ATOM   2531  N   PHE A 589      25.877  24.834  82.371  1.00 78.41           N
ATOM   2532  CA  PHE A 589      27.167  24.384  81.950  1.00 78.41           C
ATOM   2533  C   PHE A 589      27.945  24.067  83.191  1.00 78.41           C
ATOM   2534  O   PHE A 589      28.661  23.067  83.248  1.00 78.41           O
ATOM   2535  CB  PHE A 589      27.858  25.550  81.215  1.00 78.41           C
ATOM   2536  CG  PHE A 589      29.021  25.097  80.405  1.00 78.41           C
ATOM   2537  CD1 PHE A 589      28.832  24.712  79.097  1.00 78.41           C
ATOM   2538  CD2 PHE A 589      30.295  25.087  80.922  1.00 78.41           C
ATOM   2539  CE1 PHE A 589      29.883  24.294  78.322  1.00 78.41           C
ATOM   2540  CE2 PHE A 589      31.353  24.669  80.151  1.00 78.41           C
ATOM   2541  CZ  PHE A 589      31.146  24.266  78.854  1.00 78.41           C
ATOM   2542  N   PHE A 590      27.849  24.947  84.209  1.00 98.29           N
ATOM   2543  CA  PHE A 590      28.539  24.753  85.460  1.00 98.29           C
ATOM   2544  C   PHE A 590      27.947  23.596  86.198  1.00 98.29           C
ATOM   2545  O   PHE A 590      28.668  22.849  86.858  1.00 98.29           O
ATOM   2546  CB  PHE A 590      28.432  25.916  86.462  1.00 98.29           C
ATOM   2547  CG  PHE A 590      29.460  25.601  87.503  1.00 98.29           C
ATOM   2548  CD1 PHE A 590      30.770  25.926  87.238  1.00 98.29           C
ATOM   2549  CD2 PHE A 590      29.170  24.995  88.708  1.00 98.29           C
ATOM   2550  CE1 PHE A 590      31.774  25.651  88.141  1.00 98.29           C
ATOM   2551  CE2 PHE A 590      30.169  24.722  89.618  1.00 98.29           C
ATOM   2552  CZ  PHE A 590      31.477  25.054  89.337  1.00 98.29           C
ATOM   2553  N   ALA A 591      26.605  23.467  86.203  1.00 57.16           N
ATOM   2554  CA  ALA A 591      26.073  22.338  86.901  1.00 57.16           C
ATOM   2555  C   ALA A 591      25.077  21.679  86.013  1.00 57.16           C
ATOM   2556  O   ALA A 591      23.995  22.193  85.739  1.00 57.16           O
ATOM   2557  CB  ALA A 591      25.341  22.699  88.207  1.00 57.16           C
ATOM   2558  N   PRO A 592      25.461  20.521  85.579  1.00 89.77           N
ATOM   2559  CA  PRO A 592      24.649  19.714  84.716  1.00 89.77           C
ATOM   2560  C   PRO A 592      23.442  19.167  85.411  1.00 89.77           C
ATOM   2561  O   PRO A 592      22.447  18.877  84.756  1.00 89.77           O
ATOM   2562  CB  PRO A 592      25.589  18.625  84.183  1.00 89.77           C
ATOM   2563  CG  PRO A 592      26.869  18.740  85.024  1.00 89.77           C
ATOM   2564  CD  PRO A 592      26.870  20.205  85.465  1.00 89.77           C
ATOM   2565  N   SER A 593      23.487  19.018  86.740  1.00 54.11           N
ATOM   2566  CA  SER A 593      22.403  18.397  87.440  1.00 54.11           C
ATOM   2567  C   SER A 593      21.197  19.281  87.378  1.00 54.11           C
ATOM   2568  O   SER A 593      20.112  18.889  87.803  1.00 54.11           O
ATOM   2569  CB  SER A 593      22.735  18.176  88.927  1.00 54.11           C
ATOM   2570  OG  SER A 593      21.629  17.607  89.610  1.00 54.11           O
ATOM   2571  N   LEU A 594      21.355  20.503  86.839  1.00 97.84           N
ATOM   2572  CA  LEU A 594      20.287  21.459  86.856  1.00 97.84           C
ATOM   2573  C   LEU A 594      19.059  21.009  86.135  1.00 97.84           C
ATOM   2574  O   LEU A 594      17.966  21.205  86.659  1.00 97.84           O
ATOM   2575  CB  LEU A 594      20.680  22.813  86.255  1.00 97.84           C
ATOM   2576  CG  LEU A 594      19.451  23.693  85.992  1.00 97.84           C
ATOM   2577  CD1 LEU A 594      18.580  23.854  87.237  1.00 97.84           C
ATOM   2578  CD2 LEU A 594      19.865  25.053  85.433  1.00 97.84           C
ATOM   2579  N   PRO A 595      19.147  20.430  84.975  1.00 77.13           N
ATOM   2580  CA  PRO A 595      17.947  20.068  84.277  1.00 77.13           C
ATOM   2581  C   PRO A 595      17.148  19.044  85.004  1.00 77.13           C
ATOM   2582  O   PRO A 595      15.923  19.060  84.887  1.00 77.13           O
ATOM   2583  CB  PRO A 595      18.397  19.632  82.886  1.00 77.13           C
ATOM   2584  CG  PRO A 595      19.685  20.449  82.656  1.00 77.13           C
ATOM   2585  CD  PRO A 595      20.251  20.683  84.066  1.00 77.13           C
ATOM   2586  N   GLY A 596      17.816  18.141  85.737  1.00 23.24           N
ATOM   2587  CA  GLY A 596      17.114  17.122  86.451  1.00 23.24           C
ATOM   2588  C   GLY A 596      16.297  17.751  87.529  1.00 23.24           C
ATOM   2589  O   GLY A 596      15.150  17.364  87.737  1.00 23.24           O
ATOM   2590  N   ILE A 597      16.870  18.735  88.251  1.00 76.66           N
ATOM   2591  CA  ILE A 597      16.174  19.333  89.350  1.00 76.66           C
ATOM   2592  C   ILE A 597      14.963  20.041  88.831  1.00 76.66           C
ATOM   2593  O   ILE A 597      13.891  19.989  89.432  1.00 76.66           O
ATOM   2594  CB  ILE A 597      17.042  20.278  90.154  1.00 76.66           C
ATOM   2595  CG1 ILE A 597      17.519  21.502  89.351  1.00 76.66           C
ATOM   2596  CG2 ILE A 597      18.198  19.453  90.739  1.00 76.66           C
ATOM   2597  CD1 ILE A 597      16.472  22.613  89.244  1.00 76.66           C
ATOM   2598  N   ASN A 598      15.109  20.724  87.684  1.00 62.61           N
ATOM   2599  CA  ASN A 598      14.031  21.469  87.110  1.00 62.61           C
ATOM   2600  C   ASN A 598      12.941  20.528  86.710  1.00 62.61           C
ATOM   2601  O   ASN A 598      11.766  20.786  86.966  1.00 62.61           O
ATOM   2602  CB  ASN A 598      14.458  22.215  85.836  1.00 62.61           C
ATOM   2603  CG  ASN A 598      15.364  23.366  86.231  1.00 62.61           C
ATOM   2604  ND2 ASN A 598      14.967  24.100  87.306  1.00 62.61           N
ATOM   2605  OD1 ASN A 598      16.377  23.625  85.585  1.00 62.61           O
ATOM   2606  N   ILE A 599      13.308  19.382  86.107  1.00 46.52           N
ATOM   2607  CA  ILE A 599      12.297  18.515  85.582  1.00 46.52           C
ATOM   2608  C   ILE A 599      11.426  18.073  86.702  1.00 46.52           C
ATOM   2609  O   ILE A 599      10.210  17.981  86.547  1.00 46.52           O
ATOM   2610  CB  ILE A 599      12.816  17.316  84.839  1.00 46.52           C
ATOM   2611  CG1 ILE A 599      13.630  17.778  83.620  1.00 46.52           C
ATOM   2612  CG2 ILE A 599      11.600  16.466  84.427  1.00 46.52           C
ATOM   2613  CD1 ILE A 599      14.344  16.639  82.893  1.00 46.52           C
ATOM   2614  N   LEU A 600      12.027  17.794  87.867  1.00 39.20           N
ATOM   2615  CA  LEU A 600      11.249  17.375  88.994  1.00 39.20           C
ATOM   2616  C   LEU A 600      10.329  18.499  89.378  1.00 39.20           C
ATOM   2617  O   LEU A 600       9.150  18.280  89.651  1.00 39.20           O
ATOM   2618  CB  LEU A 600      12.145  17.052  90.203  1.00 39.20           C
ATOM   2619  CG  LEU A 600      11.407  16.488  91.432  1.00 39.20           C
ATOM   2620  CD1 LEU A 600      10.837  15.092  91.143  1.00 39.20           C
ATOM   2621  CD2 LEU A 600      12.307  16.504  92.681  1.00 39.20           C
ATOM   2622  N   ARG A 601      10.844  19.747  89.402  1.00217.48           N
ATOM   2623  CA  ARG A 601      10.045  20.863  89.824  1.00217.48           C
ATOM   2624  C   ARG A 601       8.946  21.152  88.840  1.00217.48           C
ATOM   2625  O   ARG A 601       7.848  21.538  89.234  1.00217.48           O
ATOM   2626  CB  ARG A 601      10.845  22.151  90.119  1.00217.48           C
ATOM   2627  CG  ARG A 601      11.565  22.818  88.950  1.00217.48           C
ATOM   2628  CD  ARG A 601      10.669  23.686  88.066  1.00217.48           C
ATOM   2629  NE  ARG A 601       9.967  24.669  88.945  1.00217.48           N
ATOM   2630  CZ  ARG A 601      10.612  25.781  89.405  1.00217.48           C
ATOM   2631  NH1 ARG A 601      11.965  25.887  89.257  1.00217.48           N
ATOM   2632  NH2 ARG A 601       9.913  26.781  90.021  1.00217.48           N
ATOM   2633  N   LEU A 602       9.188  20.989  87.527  1.00105.92           N
ATOM   2634  CA  LEU A 602       8.124  21.294  86.612  1.00105.92           C
ATOM   2635  C   LEU A 602       6.989  20.352  86.811  1.00105.92           C
ATOM   2636  O   LEU A 602       5.829  20.731  86.653  1.00105.92           O
ATOM   2637  CB  LEU A 602       8.496  21.235  85.123  1.00105.92           C
ATOM   2638  CG  LEU A 602       9.248  22.482  84.628  1.00105.92           C
ATOM   2639  CD1 LEU A 602       8.401  23.744  84.860  1.00105.92           C
ATOM   2640  CD2 LEU A 602      10.647  22.587  85.229  1.00105.92           C
ATOM   2641  N   HIS A 603       7.280  19.086  87.139  1.00 43.38           N
ATOM   2642  CA  HIS A 603       6.210  18.152  87.305  1.00 43.38           C
ATOM   2643  C   HIS A 603       5.319  18.680  88.377  1.00 43.38           C
ATOM   2644  O   HIS A 603       4.118  18.813  88.160  1.00 43.38           O
ATOM   2645  CB  HIS A 603       6.724  16.764  87.733  1.00 43.38           C
ATOM   2646  CG  HIS A 603       5.660  15.710  87.837  1.00 43.38           C
ATOM   2647  CD2 HIS A 603       5.085  14.946  86.868  1.00 43.38           C
ATOM   2648  ND1 HIS A 603       5.055  15.335  89.016  1.00 43.38           N
ATOM   2649  CE1 HIS A 603       4.150  14.374  88.704  1.00 43.38           C
ATOM   2650  NE2 HIS A 603       4.132  14.104  87.411  1.00 43.38           N
ATOM   2651  N   THR A 604       5.886  19.060  89.537  1.00103.36           N
ATOM   2652  CA  THR A 604       5.093  19.559  90.629  1.00103.36           C
ATOM   2653  C   THR A 604       4.487  20.859  90.224  1.00103.36           C
ATOM   2654  O   THR A 604       3.358  21.169  90.602  1.00103.36           O
ATOM   2655  CB  THR A 604       5.883  19.797  91.894  1.00103.36           C
ATOM   2656  CG2 THR A 604       6.816  21.005  91.709  1.00103.36           C
ATOM   2657  OG1 THR A 604       5.008  20.055  92.980  1.00103.36           O
ATOM   2658  N   SER A 605       5.225  21.658  89.426  1.00 83.85           N
ATOM   2659  CA  SER A 605       4.778  22.975  89.078  1.00 83.85           C
ATOM   2660  C   SER A 605       3.462  22.880  88.376  1.00 83.85           C
ATOM   2661  O   SER A 605       2.615  23.758  88.534  1.00 83.85           O
ATOM   2662  CB  SER A 605       5.735  23.739  88.136  1.00 83.85           C
ATOM   2663  OG  SER A 605       5.603  23.285  86.796  1.00 83.85           O
ATOM   2664  N   MET A 606       3.248  21.828  87.571  1.00 38.98           N
ATOM   2665  CA  MET A 606       1.992  21.750  86.887  1.00 38.98           C
ATOM   2666  C   MET A 606       0.922  21.611  87.919  1.00 38.98           C
ATOM   2667  O   MET A 606      -0.112  22.272  87.847  1.00 38.98           O
ATOM   2668  CB  MET A 606       1.886  20.539  85.941  1.00 38.98           C
ATOM   2669  CG  MET A 606       2.798  20.620  84.712  1.00 38.98           C
ATOM   2670  SD  MET A 606       2.878  19.086  83.738  1.00 38.98           S
ATOM   2671  CE  MET A 606       3.542  18.116  85.122  1.00 38.98           C
ATOM   2672  N   TYR A 607       1.161  20.742  88.922  1.00 53.01           N
ATOM   2673  CA  TYR A 607       0.194  20.476  89.949  1.00 53.01           C
ATOM   2674  C   TYR A 607      -0.001  21.695  90.792  1.00 53.01           C
ATOM   2675  O   TYR A 607      -1.120  22.073  91.127  1.00 53.01           O
ATOM   2676  CB  TYR A 607       0.643  19.376  90.924  1.00 53.01           C
ATOM   2677  CG  TYR A 607       0.749  18.110  90.155  1.00 53.01           C
ATOM   2678  CD1 TYR A 607       1.828  17.912  89.333  1.00 53.01           C
ATOM   2679  CD2 TYR A 607      -0.207  17.129  90.260  1.00 53.01           C
ATOM   2680  CE1 TYR A 607       1.966  16.758  88.607  1.00 53.01           C
ATOM   2681  CE2 TYR A 607      -0.077  15.967  89.535  1.00 53.01           C
ATOM   2682  CZ  TYR A 607       1.007  15.780  88.708  1.00 53.01           C
ATOM   2683  OH  TYR A 607       1.144  14.591  87.964  1.00 53.01           O
ATOM   2684  N   PHE A 608       1.099  22.354  91.191  1.00 87.50           N
ATOM   2685  CA  PHE A 608       0.923  23.457  92.085  1.00 87.50           C
ATOM   2686  C   PHE A 608       0.178  24.582  91.441  1.00 87.50           C
ATOM   2687  O   PHE A 608      -0.738  25.144  92.041  1.00 87.50           O
ATOM   2688  CB  PHE A 608       2.214  24.075  92.654  1.00 87.50           C
ATOM   2689  CG  PHE A 608       1.695  25.317  93.284  1.00 87.50           C
ATOM   2690  CD1 PHE A 608       0.941  25.242  94.432  1.00 87.50           C
ATOM   2691  CD2 PHE A 608       1.933  26.546  92.718  1.00 87.50           C
ATOM   2692  CE1 PHE A 608       0.435  26.380  95.013  1.00 87.50           C
ATOM   2693  CE2 PHE A 608       1.419  27.672  93.301  1.00 87.50           C
ATOM   2694  CZ  PHE A 608       0.671  27.603  94.445  1.00 87.50           C
ATOM   2695  N   GLN A 609       0.549  24.946  90.203  1.00 58.90           N
ATOM   2696  CA  GLN A 609      -0.058  26.103  89.609  1.00 58.90           C
ATOM   2697  C   GLN A 609      -1.528  25.877  89.508  1.00 58.90           C
ATOM   2698  O   GLN A 609      -2.318  26.788  89.754  1.00 58.90           O
ATOM   2699  CB  GLN A 609       0.439  26.415  88.193  1.00 58.90           C
ATOM   2700  CG  GLN A 609       0.094  25.305  87.206  1.00 58.90           C
ATOM   2701  CD  GLN A 609       0.235  25.857  85.795  1.00 58.90           C
ATOM   2702  NE2 GLN A 609       0.836  25.051  84.882  1.00 58.90           N
ATOM   2703  OE1 GLN A 609      -0.204  26.969  85.502  1.00 58.90           O
ATOM   2704  N   CYS A 610      -1.937  24.653  89.138  1.00 95.22           N
ATOM   2705  CA  CYS A 610      -3.340  24.406  89.019  1.00 95.22           C
ATOM   2706  C   CYS A 610      -3.960  24.493  90.375  1.00 95.22           C
ATOM   2707  O   CYS A 610      -5.106  24.910  90.513  1.00 95.22           O
ATOM   2708  CB  CYS A 610      -3.700  23.087  88.311  1.00 95.22           C
ATOM   2709  SG  CYS A 610      -2.994  21.590  89.040  1.00 95.22           S
ATOM   2710  N   TRP A 611      -3.219  24.104  91.424  1.00 54.40           N
ATOM   2711  CA  TRP A 611      -3.744  24.166  92.757  1.00 54.40           C
ATOM   2712  C   TRP A 611      -3.995  25.607  93.119  1.00 54.40           C
ATOM   2713  O   TRP A 611      -5.038  25.945  93.674  1.00 54.40           O
ATOM   2714  CB  TRP A 611      -2.767  23.559  93.781  1.00 54.40           C
ATOM   2715  CG  TRP A 611      -3.332  23.447  95.171  1.00 54.40           C
ATOM   2716  CD1 TRP A 611      -4.509  23.934  95.665  1.00 54.40           C
ATOM   2717  CD2 TRP A 611      -2.693  22.747  96.251  1.00 54.40           C
ATOM   2718  CE2 TRP A 611      -3.540  22.845  97.356  1.00 54.40           C
ATOM   2719  CE3 TRP A 611      -1.503  22.074  96.315  1.00 54.40           C
ATOM   2720  NE1 TRP A 611      -4.649  23.575  96.978  1.00 54.40           N
ATOM   2721  CZ2 TRP A 611      -3.213  22.264  98.550  1.00 54.40           C
ATOM   2722  CZ3 TRP A 611      -1.177  21.499  97.524  1.00 54.40           C
ATOM   2723  CH2 TRP A 611      -2.014  21.590  98.618  1.00 54.40           C
ATOM   2724  N   ALA A 612      -3.042  26.502  92.791  1.00 43.83           N
ATOM   2725  CA  ALA A 612      -3.116  27.894  93.141  1.00 43.83           C
ATOM   2726  C   ALA A 612      -4.296  28.539  92.491  1.00 43.83           C
ATOM   2727  O   ALA A 612      -4.986  29.353  93.101  1.00 43.83           O
ATOM   2728  CB  ALA A 612      -1.873  28.681  92.686  1.00 43.83           C
ATOM   2729  N   VAL A 613      -4.575  28.204  91.225  1.00 57.41           N
ATOM   2730  CA  VAL A 613      -5.683  28.861  90.598  1.00 57.41           C
ATOM   2731  C   VAL A 613      -6.939  28.544  91.355  1.00 57.41           C
ATOM   2732  O   VAL A 613      -7.763  29.434  91.571  1.00 57.41           O
ATOM   2733  CB  VAL A 613      -5.920  28.443  89.168  1.00 57.41           C
ATOM   2734  CG1 VAL A 613      -4.705  28.846  88.324  1.00 57.41           C
ATOM   2735  CG2 VAL A 613      -6.253  26.948  89.101  1.00 57.41           C
ATOM   2736  N   MET A 614      -7.129  27.264  91.754  1.00152.15           N
ATOM   2737  CA  MET A 614      -8.388  26.882  92.338  1.00152.15           C
ATOM   2738  C   MET A 614      -8.680  27.564  93.657  1.00152.15           C
ATOM   2739  O   MET A 614      -9.717  28.211  93.802  1.00152.15           O
ATOM   2740  CB  MET A 614      -8.524  25.348  92.553  1.00152.15           C
ATOM   2741  CG  MET A 614      -7.651  24.771  93.678  1.00152.15           C
ATOM   2742  SD  MET A 614      -8.258  23.217  94.389  1.00152.15           S
ATOM   2743  CE  MET A 614      -6.966  22.219  93.611  1.00152.15           C
ATOM   2744  N   CYS A 615      -7.820  27.377  94.679  1.00 97.44           N
ATOM   2745  CA  CYS A 615      -8.018  27.941  95.991  1.00 97.44           C
ATOM   2746  C   CYS A 615      -7.477  29.316  96.119  1.00 97.44           C
ATOM   2747  O   CYS A 615      -8.131  30.239  96.606  1.00 97.44           O
ATOM   2748  CB  CYS A 615      -7.364  27.045  97.086  1.00 97.44           C
ATOM   2749  SG  CYS A 615      -7.593  27.617  98.804  1.00 97.44           S
ATOM   2750  N   CYS A 616      -6.223  29.447  95.648  1.00143.75           N
ATOM   2751  CA  CYS A 616      -5.395  30.605  95.842  1.00143.75           C
ATOM   2752  C   CYS A 616      -5.920  31.826  95.137  1.00143.75           C
ATOM   2753  O   CYS A 616      -5.881  32.927  95.680  1.00143.75           O
ATOM   2754  CB  CYS A 616      -3.921  30.267  95.541  1.00143.75           C
ATOM   2755  SG  CYS A 616      -3.356  29.053  96.778  1.00143.75           S
ATOM   2756  N   ASN A 617      -6.466  31.711  93.913  1.00102.68           N
ATOM   2757  CA  ASN A 617      -6.925  32.908  93.245  1.00102.68           C
ATOM   2758  C   ASN A 617      -8.369  32.697  92.857  1.00102.68           C
ATOM   2759  O   ASN A 617      -8.841  31.562  92.801  1.00102.68           O
ATOM   2760  CB  ASN A 617      -6.155  33.163  91.928  1.00102.68           C
ATOM   2761  CG  ASN A 617      -4.668  33.487  92.109  1.00102.68           C
ATOM   2762  ND2 ASN A 617      -3.956  32.792  93.038  1.00102.68           N
ATOM   2763  OD1 ASN A 617      -4.132  34.318  91.378  1.00102.68           O
ATOM   2764  N   VAL A 618      -9.117  33.799  92.604  1.00122.30           N
ATOM   2765  CA  VAL A 618     -10.482  33.695  92.161  1.00122.30           C
ATOM   2766  C   VAL A 618     -10.337  33.262  90.752  1.00122.30           C
ATOM   2767  O   VAL A 618      -9.229  33.313  90.224  1.00122.30           O
ATOM   2768  CB  VAL A 618     -11.250  34.993  92.182  1.00122.30           C
ATOM   2769  CG1 VAL A 618     -10.681  35.863  91.066  1.00122.30           C
ATOM   2770  CG2 VAL A 618     -12.758  34.745  92.010  1.00122.30           C
ATOM   2771  N   PRO A 619     -11.356  32.797  90.103  1.00 89.24           N
ATOM   2772  CA  PRO A 619     -11.140  32.369  88.751  1.00 89.24           C
ATOM   2773  C   PRO A 619     -10.744  33.537  87.939  1.00 89.24           C
ATOM   2774  O   PRO A 619     -11.236  34.632  88.212  1.00 89.24           O
ATOM   2775  CB  PRO A 619     -12.446  31.747  88.299  1.00 89.24           C
ATOM   2776  CG  PRO A 619     -13.014  31.181  89.616  1.00 89.24           C
ATOM   2777  CD  PRO A 619     -12.428  32.051  90.736  1.00 89.24           C
ATOM   2778  N   GLU A 620      -9.856  33.331  86.945  1.00 75.86           N
ATOM   2779  CA  GLU A 620      -9.522  34.464  86.143  1.00 75.86           C
ATOM   2780  C   GLU A 620     -10.806  34.876  85.533  1.00 75.86           C
ATOM   2781  O   GLU A 620     -11.415  34.154  84.744  1.00 75.86           O
ATOM   2782  CB  GLU A 620      -8.498  34.182  85.015  1.00 75.86           C
ATOM   2783  CG  GLU A 620      -8.063  35.442  84.259  1.00 75.86           C
ATOM   2784  CD  GLU A 620      -7.023  35.091  83.198  1.00 75.86           C
ATOM   2785  OE1 GLU A 620      -7.429  34.712  82.066  1.00 75.86           O
ATOM   2786  OE2 GLU A 620      -5.808  35.216  83.509  1.00 75.86           O
ATOM   2787  N   ALA A 621     -11.272  36.070  85.921  1.00 51.08           N
ATOM   2788  CA  ALA A 621     -12.536  36.444  85.388  1.00 51.08           C
ATOM   2789  C   ALA A 621     -12.335  36.768  83.951  1.00 51.08           C
ATOM   2790  O   ALA A 621     -11.308  37.316  83.553  1.00 51.08           O
ATOM   2791  CB  ALA A 621     -13.203  37.638  86.087  1.00 51.08           C
ATOM   2792  N   ARG A 622     -13.335  36.407  83.133  1.00160.44           N
ATOM   2793  CA  ARG A 622     -13.301  36.649  81.725  1.00160.44           C
ATOM   2794  C   ARG A 622     -12.239  35.826  81.093  1.00160.44           C
ATOM   2795  O   ARG A 622     -11.130  35.692  81.607  1.00160.44           O
ATOM   2796  CB  ARG A 622     -13.071  38.123  81.335  1.00160.44           C
ATOM   2797  CG  ARG A 622     -12.910  38.324  79.822  1.00160.44           C
ATOM   2798  CD  ARG A 622     -12.841  39.791  79.364  1.00160.44           C
ATOM   2799  NE  ARG A 622     -11.944  40.537  80.298  1.00160.44           N
ATOM   2800  CZ  ARG A 622     -11.743  41.883  80.153  1.00160.44           C
ATOM   2801  NH1 ARG A 622     -12.263  42.545  79.077  1.00160.44           N
ATOM   2802  NH2 ARG A 622     -11.044  42.577  81.100  1.00160.44           N
ATOM   2803  N   VAL A 623     -12.590  35.229  79.941  1.00 99.10           N
ATOM   2804  CA  VAL A 623     -11.654  34.451  79.189  1.00 99.10           C
ATOM   2805  C   VAL A 623     -10.804  35.423  78.432  1.00 99.10           C
ATOM   2806  O   VAL A 623     -11.316  36.348  77.806  1.00 99.10           O
ATOM   2807  CB  VAL A 623     -12.317  33.561  78.172  1.00 99.10           C
ATOM   2808  CG1 VAL A 623     -13.224  34.413  77.264  1.00 99.10           C
ATOM   2809  CG2 VAL A 623     -11.226  32.837  77.367  1.00 99.10           C
ATOM   2810  N   PHE A 624      -9.472  35.237  78.475  1.00 48.84           N
ATOM   2811  CA  PHE A 624      -8.610  36.108  77.730  1.00 48.84           C
ATOM   2812  C   PHE A 624      -8.056  35.256  76.645  1.00 48.84           C
ATOM   2813  O   PHE A 624      -7.739  34.089  76.868  1.00 48.84           O
ATOM   2814  CB  PHE A 624      -7.408  36.633  78.540  1.00 48.84           C
ATOM   2815  CG  PHE A 624      -6.603  37.549  77.671  1.00 48.84           C
ATOM   2816  CD1 PHE A 624      -6.893  38.896  77.606  1.00 48.84           C
ATOM   2817  CD2 PHE A 624      -5.559  37.063  76.919  1.00 48.84           C
ATOM   2818  CE1 PHE A 624      -6.150  39.737  76.808  1.00 48.84           C
ATOM   2819  CE2 PHE A 624      -4.812  37.897  76.119  1.00 48.84           C
ATOM   2820  CZ  PHE A 624      -5.107  39.236  76.063  1.00 48.84           C
ATOM   2821  N   LYS A 625      -7.940  35.808  75.427  1.00 76.10           N
ATOM   2822  CA  LYS A 625      -7.462  34.983  74.365  1.00 76.10           C
ATOM   2823  C   LYS A 625      -6.192  35.562  73.850  1.00 76.10           C
ATOM   2824  O   LYS A 625      -6.077  36.773  73.663  1.00 76.10           O
ATOM   2825  CB  LYS A 625      -8.428  34.901  73.177  1.00 76.10           C
ATOM   2826  CG  LYS A 625      -9.762  34.261  73.551  1.00 76.10           C
ATOM   2827  CD  LYS A 625     -10.779  34.278  72.412  1.00 76.10           C
ATOM   2828  CE  LYS A 625     -11.255  35.680  72.040  1.00 76.10           C
ATOM   2829  NZ  LYS A 625     -11.844  35.657  70.685  1.00 76.10           N
ATOM   2830  N   ALA A 626      -5.191  34.687  73.628  1.00 36.48           N
ATOM   2831  CA  ALA A 626      -3.940  35.107  73.075  1.00 36.48           C
ATOM   2832  C   ALA A 626      -3.498  34.016  72.150  1.00 36.48           C
ATOM   2833  O   ALA A 626      -3.680  32.834  72.434  1.00 36.48           O
ATOM   2834  CB  ALA A 626      -2.836  35.277  74.138  1.00 36.48           C
ATOM   2835  N   SER A 627      -2.936  34.400  70.991  1.00 90.62           N
ATOM   2836  CA  SER A 627      -2.464  33.446  70.033  1.00 90.62           C
ATOM   2837  C   SER A 627      -1.185  32.852  70.522  1.00 90.62           C
ATOM   2838  O   SER A 627      -0.862  31.712  70.195  1.00 90.62           O
ATOM   2839  CB  SER A 627      -2.140  34.070  68.671  1.00 90.62           C
ATOM   2840  OG  SER A 627      -3.302  34.664  68.120  1.00 90.62           O
ATOM   2841  N   ARG A 628      -0.416  33.618  71.315  1.00179.78           N
ATOM   2842  CA  ARG A 628       0.870  33.141  71.701  1.00179.78           C
ATOM   2843  C   ARG A 628       1.185  33.528  73.110  1.00179.78           C
ATOM   2844  O   ARG A 628       0.401  34.191  73.786  1.00179.78           O
ATOM   2845  CB  ARG A 628       1.956  33.592  70.700  1.00179.78           C
ATOM   2846  CG  ARG A 628       1.909  35.072  70.299  1.00179.78           C
ATOM   2847  CD  ARG A 628       2.643  36.047  71.208  1.00179.78           C
ATOM   2848  NE  ARG A 628       3.826  36.552  70.451  1.00179.78           N
ATOM   2849  CZ  ARG A 628       3.737  37.681  69.687  1.00179.78           C
ATOM   2850  NH1 ARG A 628       2.557  38.360  69.603  1.00179.78           N
ATOM   2851  NH2 ARG A 628       4.838  38.131  69.016  1.00179.78           N
ATOM   2852  N   SER A 629       2.346  33.044  73.599  1.00 73.92           N
ATOM   2853  CA  SER A 629       2.768  33.298  74.940  1.00 73.92           C
ATOM   2854  C   SER A 629       3.070  34.751  75.067  1.00 73.92           C
ATOM   2855  O   SER A 629       3.042  35.288  76.174  1.00 73.92           O
ATOM   2856  CB  SER A 629       4.009  32.486  75.352  1.00 73.92           C
ATOM   2857  OG  SER A 629       5.138  32.865  74.582  1.00 73.92           O
ATOM   2858  N   ASN A 630       3.408  35.397  73.931  1.00212.08           N
ATOM   2859  CA  ASN A 630       3.637  36.814  73.855  1.00212.08           C
ATOM   2860  C   ASN A 630       5.096  37.107  73.870  1.00212.08           C
ATOM   2861  O   ASN A 630       5.898  36.463  73.194  1.00212.08           O
ATOM   2862  CB  ASN A 630       2.946  37.689  74.919  1.00212.08           C
ATOM   2863  CG  ASN A 630       1.483  37.802  74.532  1.00212.08           C
ATOM   2864  ND2 ASN A 630       0.573  37.601  75.522  1.00212.08           N
ATOM   2865  OD1 ASN A 630       1.161  38.072  73.377  1.00212.08           O
ATOM   2866  N   ASN A 631       5.443  38.127  74.674  1.00 75.19           N
ATOM   2867  CA  ASN A 631       6.747  38.689  74.846  1.00 75.19           C
ATOM   2868  C   ASN A 631       7.654  37.608  75.350  1.00 75.19           C
ATOM   2869  O   ASN A 631       8.872  37.697  75.221  1.00 75.19           O
ATOM   2870  CB  ASN A 631       6.773  39.823  75.883  1.00 75.19           C
ATOM   2871  CG  ASN A 631       6.438  39.224  77.244  1.00 75.19           C
ATOM   2872  ND2 ASN A 631       7.176  39.664  78.298  1.00 75.19           N
ATOM   2873  OD1 ASN A 631       5.543  38.391  77.374  1.00 75.19           O
ATOM   2874  N   PHE A 632       7.064  36.562  75.942  1.00132.59           N
ATOM   2875  CA  PHE A 632       7.775  35.459  76.528  1.00132.59           C
ATOM   2876  C   PHE A 632       8.680  34.867  75.477  1.00132.59           C
ATOM   2877  O   PHE A 632       9.822  34.510  75.763  1.00132.59           O
ATOM   2878  CB  PHE A 632       6.783  34.361  76.961  1.00132.59           C
ATOM   2879  CG  PHE A 632       7.416  33.319  77.817  1.00132.59           C
ATOM   2880  CD1 PHE A 632       8.166  32.293  77.288  1.00132.59           C
ATOM   2881  CD2 PHE A 632       7.225  33.360  79.179  1.00132.59           C
ATOM   2882  CE1 PHE A 632       8.720  31.340  78.115  1.00132.59           C
ATOM   2883  CE2 PHE A 632       7.774  32.412  80.008  1.00132.59           C
ATOM   2884  CZ  PHE A 632       8.527  31.393  79.475  1.00132.59           C
ATOM   2885  N   TYR A 633       8.198  34.763  74.221  1.00 65.20           N
ATOM   2886  CA  TYR A 633       8.976  34.143  73.178  1.00 65.20           C
ATOM   2887  C   TYR A 633      10.260  34.875  72.981  1.00 65.20           C
ATOM   2888  O   TYR A 633      11.312  34.249  72.868  1.00 65.20           O
ATOM   2889  CB  TYR A 633       8.306  34.132  71.790  1.00 65.20           C
ATOM   2890  CG  TYR A 633       7.084  33.274  71.798  1.00 65.20           C
ATOM   2891  CD1 TYR A 633       7.175  31.902  71.727  1.00 65.20           C
ATOM   2892  CD2 TYR A 633       5.838  33.852  71.851  1.00 65.20           C
ATOM   2893  CE1 TYR A 633       6.041  31.123  71.723  1.00 65.20           C
ATOM   2894  CE2 TYR A 633       4.702  33.081  71.846  1.00 65.20           C
ATOM   2895  CZ  TYR A 633       4.804  31.713  71.785  1.00 65.20           C
ATOM   2896  OH  TYR A 633       3.645  30.909  71.781  1.00 65.20           O
ATOM   2897  N   LEU A 634      10.226  36.219  72.927  1.00 79.01           N
ATOM   2898  CA  LEU A 634      11.447  36.924  72.691  1.00 79.01           C
ATOM   2899  C   LEU A 634      12.380  36.669  73.830  1.00 79.01           C
ATOM   2900  O   LEU A 634      13.582  36.511  73.626  1.00 79.01           O
ATOM   2901  CB  LEU A 634      11.266  38.442  72.515  1.00 79.01           C
ATOM   2902  CG  LEU A 634      10.544  38.799  71.204  1.00 79.01           C
ATOM   2903  CD1 LEU A 634       9.088  38.306  71.222  1.00 79.01           C
ATOM   2904  CD2 LEU A 634      10.696  40.291  70.865  1.00 79.01           C
ATOM   2905  N   GLY A 635      11.855  36.605  75.066  1.00 18.08           N
ATOM   2906  CA  GLY A 635      12.720  36.406  76.189  1.00 18.08           C
ATOM   2907  C   GLY A 635      13.421  35.098  76.034  1.00 18.08           C
ATOM   2908  O   GLY A 635      14.618  34.996  76.301  1.00 18.08           O
ATOM   2909  N   MET A 636      12.693  34.054  75.604  1.00 43.61           N
ATOM   2910  CA  MET A 636      13.301  32.765  75.463  1.00 43.61           C
ATOM   2911  C   MET A 636      14.353  32.855  74.407  1.00 43.61           C
ATOM   2912  O   MET A 636      15.444  32.306  74.555  1.00 43.61           O
ATOM   2913  CB  MET A 636      12.291  31.686  75.031  1.00 43.61           C
ATOM   2914  CG  MET A 636      11.183  31.436  76.062  1.00 43.61           C
ATOM   2915  SD  MET A 636       9.997  30.129  75.611  1.00 43.61           S
ATOM   2916  CE  MET A 636       8.993  31.118  74.464  1.00 43.61           C
ATOM   2917  N   LEU A 637      14.055  33.565  73.301  1.00 92.35           N
ATOM   2918  CA  LEU A 637      14.973  33.633  72.206  1.00 92.35           C
ATOM   2919  C   LEU A 637      16.195  34.370  72.660  1.00 92.35           C
ATOM   2920  O   LEU A 637      17.315  33.987  72.331  1.00 92.35           O
ATOM   2921  CB  LEU A 637      14.367  34.326  70.968  1.00 92.35           C
ATOM   2922  CG  LEU A 637      15.186  34.198  69.660  1.00 92.35           C
ATOM   2923  CD1 LEU A 637      14.463  34.888  68.493  1.00 92.35           C
ATOM   2924  CD2 LEU A 637      16.632  34.699  69.791  1.00 92.35           C
ATOM   2925  N   LEU A 638      16.016  35.450  73.437  1.00 64.95           N
ATOM   2926  CA  LEU A 638      17.148  36.220  73.865  1.00 64.95           C
ATOM   2927  C   LEU A 638      18.023  35.333  74.693  1.00 64.95           C
ATOM   2928  O   LEU A 638      19.237  35.285  74.501  1.00 64.95           O
ATOM   2929  CB  LEU A 638      16.771  37.341  74.845  1.00 64.95           C
ATOM   2930  CG  LEU A 638      17.987  38.178  75.294  1.00 64.95           C
ATOM   2931  CD1 LEU A 638      18.294  39.307  74.292  1.00 64.95           C
ATOM   2932  CD2 LEU A 638      17.889  38.618  76.758  1.00 64.95           C
ATOM   2933  N   LEU A 639      17.411  34.605  75.640  1.00109.12           N
ATOM   2934  CA  LEU A 639      18.164  33.764  76.509  1.00109.12           C
ATOM   2935  C   LEU A 639      18.827  32.677  75.732  1.00109.12           C
ATOM   2936  O   LEU A 639      19.995  32.397  75.970  1.00109.12           O
ATOM   2937  CB  LEU A 639      17.312  33.145  77.630  1.00109.12           C
ATOM   2938  CG  LEU A 639      17.036  34.110  78.797  1.00109.12           C
ATOM   2939  CD1 LEU A 639      16.453  35.445  78.319  1.00109.12           C
ATOM   2940  CD2 LEU A 639      16.146  33.431  79.846  1.00109.12           C
ATOM   2941  N   ILE A 640      18.153  32.049  74.751  1.00 99.35           N
ATOM   2942  CA  ILE A 640      18.835  30.973  74.085  1.00 99.35           C
ATOM   2943  C   ILE A 640      20.076  31.465  73.403  1.00 99.35           C
ATOM   2944  O   ILE A 640      21.128  30.839  73.514  1.00 99.35           O
ATOM   2945  CB  ILE A 640      18.006  30.277  73.028  1.00 99.35           C
ATOM   2946  CG1 ILE A 640      18.763  29.075  72.444  1.00 99.35           C
ATOM   2947  CG2 ILE A 640      17.614  31.291  71.944  1.00 99.35           C
ATOM   2948  CD1 ILE A 640      18.931  27.915  73.418  1.00 99.35           C
ATOM   2949  N   LEU A 641      20.012  32.592  72.665  1.00 80.32           N
ATOM   2950  CA  LEU A 641      21.191  32.985  71.943  1.00 80.32           C
ATOM   2951  C   LEU A 641      22.302  33.433  72.837  1.00 80.32           C
ATOM   2952  O   LEU A 641      23.454  33.055  72.637  1.00 80.32           O
ATOM   2953  CB  LEU A 641      20.996  34.080  70.894  1.00 80.32           C
ATOM   2954  CG  LEU A 641      22.350  34.404  70.234  1.00 80.32           C
ATOM   2955  CD1 LEU A 641      23.018  33.130  69.695  1.00 80.32           C
ATOM   2956  CD2 LEU A 641      22.219  35.481  69.153  1.00 80.32           C
ATOM   2957  N   PHE A 642      21.991  34.250  73.851  1.00 72.17           N
ATOM   2958  CA  PHE A 642      23.028  34.764  74.692  1.00 72.17           C
ATOM   2959  C   PHE A 642      23.659  33.618  75.412  1.00 72.17           C
ATOM   2960  O   PHE A 642      24.864  33.565  75.627  1.00 72.17           O
ATOM   2961  CB  PHE A 642      22.515  35.831  75.683  1.00 72.17           C
ATOM   2962  CG  PHE A 642      22.295  37.084  74.892  1.00 72.17           C
ATOM   2963  CD1 PHE A 642      21.153  37.277  74.151  1.00 72.17           C
ATOM   2964  CD2 PHE A 642      23.249  38.077  74.886  1.00 72.17           C
ATOM   2965  CE1 PHE A 642      20.967  38.438  73.432  1.00 72.17           C
ATOM   2966  CE2 PHE A 642      23.071  39.235  74.168  1.00 72.17           C
ATOM   2967  CZ  PHE A 642      21.925  39.422  73.435  1.00 72.17           C
ATOM   2968  N   LEU A 643      22.845  32.644  75.801  1.00115.54           N
ATOM   2969  CA  LEU A 643      23.336  31.525  76.525  1.00115.54           C
ATOM   2970  C   LEU A 643      24.200  30.681  75.636  1.00115.54           C
ATOM   2971  O   LEU A 643      24.886  29.773  76.085  1.00115.54           O
ATOM   2972  CB  LEU A 643      22.201  30.842  77.287  1.00115.54           C
ATOM   2973  CG  LEU A 643      21.575  31.976  78.141  1.00115.54           C
ATOM   2974  CD1 LEU A 643      20.549  31.502  79.179  1.00115.54           C
ATOM   2975  CD2 LEU A 643      22.645  32.965  78.646  1.00115.54           C
ATOM   2976  N   SER A 644      24.138  30.864  74.311  1.00 55.51           N
ATOM   2977  CA  SER A 644      25.129  30.159  73.551  1.00 55.51           C
ATOM   2978  C   SER A 644      26.467  30.747  73.911  1.00 55.51           C
ATOM   2979  O   SER A 644      27.434  30.021  74.125  1.00 55.51           O
ATOM   2980  CB  SER A 644      24.945  30.285  72.023  1.00 55.51           C
ATOM   2981  OG  SER A 644      25.299  31.586  71.580  1.00 55.51           O
ATOM   2982  N   THR A 645      26.568  32.091  73.984  1.00132.58           N
ATOM   2983  CA  THR A 645      27.826  32.702  74.310  1.00132.58           C
ATOM   2984  C   THR A 645      28.179  32.481  75.753  1.00132.58           C
ATOM   2985  O   THR A 645      29.343  32.237  76.066  1.00132.58           O
ATOM   2986  CB  THR A 645      27.903  34.184  74.034  1.00132.58           C
ATOM   2987  CG2 THR A 645      27.124  34.976  75.083  1.00132.58           C
ATOM   2988  OG1 THR A 645      29.254  34.600  74.097  1.00132.58           O
ATOM   2989  N   MET A 646      27.202  32.571  76.679  1.00124.47           N
ATOM   2990  CA  MET A 646      27.593  32.484  78.055  1.00124.47           C
ATOM   2991  C   MET A 646      28.169  31.150  78.428  1.00124.47           C
ATOM   2992  O   MET A 646      29.255  31.131  78.997  1.00124.47           O
ATOM   2993  CB  MET A 646      26.488  32.855  79.066  1.00124.47           C
ATOM   2994  CG  MET A 646      26.311  34.370  79.247  1.00124.47           C
ATOM   2995  SD  MET A 646      25.462  35.243  77.901  1.00124.47           S
ATOM   2996  CE  MET A 646      25.969  36.920  78.379  1.00124.47           C
ATOM   2997  N   PRO A 647      27.567  30.029  78.143  1.00100.62           N
ATOM   2998  CA  PRO A 647      28.260  28.851  78.574  1.00100.62           C
ATOM   2999  C   PRO A 647      29.570  28.593  77.924  1.00100.62           C
ATOM   3000  O   PRO A 647      30.410  27.952  78.554  1.00100.62           O
ATOM   3001  CB  PRO A 647      27.264  27.691  78.538  1.00100.62           C
ATOM   3002  CG  PRO A 647      25.906  28.383  78.310  1.00100.62           C
ATOM   3003  CD  PRO A 647      26.184  29.886  78.547  1.00100.62           C
ATOM   3004  N   VAL A 648      29.778  29.052  76.683  1.00114.49           N
ATOM   3005  CA  VAL A 648      31.038  28.786  76.073  1.00114.49           C
ATOM   3006  C   VAL A 648      32.048  29.548  76.866  1.00114.49           C
ATOM   3007  O   VAL A 648      33.135  29.053  77.159  1.00114.49           O
ATOM   3008  CB  VAL A 648      31.142  29.311  74.681  1.00114.49           C
ATOM   3009  CG1 VAL A 648      32.457  28.801  74.108  1.00114.49           C
ATOM   3010  CG2 VAL A 648      29.908  28.909  73.878  1.00114.49           C
ATOM   3011  N   LEU A 649      31.693  30.788  77.244  1.00110.66           N
ATOM   3012  CA  LEU A 649      32.600  31.620  77.978  1.00110.66           C
ATOM   3013  C   LEU A 649      32.860  30.947  79.284  1.00110.66           C
ATOM   3014  O   LEU A 649      33.993  30.919  79.760  1.00110.66           O
ATOM   3015  CB  LEU A 649      32.035  33.018  78.302  1.00110.66           C
ATOM   3016  CG  LEU A 649      33.028  34.015  78.963  1.00110.66           C
ATOM   3017  CD1 LEU A 649      33.519  33.587  80.357  1.00110.66           C
ATOM   3018  CD2 LEU A 649      34.197  34.342  78.024  1.00110.66           C
ATOM   3019  N   TYR A 650      31.809  30.376  79.899  1.00 93.16           N
ATOM   3020  CA  TYR A 650      31.965  29.767  81.189  1.00 93.16           C
ATOM   3021  C   TYR A 650      33.022  28.712  81.088  1.00 93.16           C
ATOM   3022  O   TYR A 650      33.931  28.643  81.918  1.00 93.16           O
ATOM   3023  CB  TYR A 650      30.737  28.945  81.647  1.00 93.16           C
ATOM   3024  CG  TYR A 650      29.595  29.702  82.254  1.00 93.16           C
ATOM   3025  CD1 TYR A 650      28.592  30.290  81.514  1.00 93.16           C
ATOM   3026  CD2 TYR A 650      29.515  29.775  83.626  1.00 93.16           C
ATOM   3027  CE1 TYR A 650      27.552  30.954  82.132  1.00 93.16           C
ATOM   3028  CE2 TYR A 650      28.482  30.434  84.252  1.00 93.16           C
ATOM   3029  CZ  TYR A 650      27.492  31.026  83.506  1.00 93.16           C
ATOM   3030  OH  TYR A 650      26.433  31.700  84.153  1.00 93.16           O
ATOM   3031  N   MET A 651      32.930  27.872  80.041  1.00 98.90           N
ATOM   3032  CA  MET A 651      33.778  26.723  79.923  1.00 98.90           C
ATOM   3033  C   MET A 651      35.189  27.175  79.888  1.00 98.90           C
ATOM   3034  O   MET A 651      36.047  26.647  80.596  1.00 98.90           O
ATOM   3035  CB  MET A 651      33.526  25.975  78.597  1.00 98.90           C
ATOM   3036  CG  MET A 651      34.144  24.574  78.481  1.00 98.90           C
ATOM   3037  SD  MET A 651      35.923  24.482  78.123  1.00 98.90           S
ATOM   3038  CE  MET A 651      35.880  22.688  77.838  1.00 98.90           C
ATOM   3039  N   ILE A 652      35.450  28.196  79.056  1.00172.18           N
ATOM   3040  CA  ILE A 652      36.763  28.710  78.861  1.00172.18           C
ATOM   3041  C   ILE A 652      37.283  29.310  80.119  1.00172.18           C
ATOM   3042  O   ILE A 652      38.393  28.993  80.530  1.00172.18           O
ATOM   3043  CB  ILE A 652      36.759  29.767  77.805  1.00172.18           C
ATOM   3044  CG1 ILE A 652      36.855  29.158  76.405  1.00172.18           C
ATOM   3045  CG2 ILE A 652      37.811  30.823  78.140  1.00172.18           C
ATOM   3046  CD1 ILE A 652      38.172  28.423  76.159  1.00172.18           C
ATOM   3047  N   VAL A 653      36.513  30.203  80.767  1.00126.95           N
ATOM   3048  CA  VAL A 653      37.044  30.825  81.946  1.00126.95           C
ATOM   3049  C   VAL A 653      37.221  29.848  83.069  1.00126.95           C
ATOM   3050  O   VAL A 653      38.280  29.794  83.690  1.00126.95           O
ATOM   3051  CB  VAL A 653      36.217  31.965  82.465  1.00126.95           C
ATOM   3052  CG1 VAL A 653      34.768  31.495  82.667  1.00126.95           C
ATOM   3053  CG2 VAL A 653      36.899  32.449  83.754  1.00126.95           C
ATOM   3054  N   SER A 654      36.194  29.029  83.348  1.00 80.99           N
ATOM   3055  CA  SER A 654      36.229  28.099  84.450  1.00 80.99           C
ATOM   3056  C   SER A 654      37.223  26.997  84.240  1.00 80.99           C
ATOM   3057  O   SER A 654      37.724  26.452  85.221  1.00 80.99           O
ATOM   3058  CB  SER A 654      34.931  27.332  84.688  1.00 80.99           C
ATOM   3059  OG  SER A 654      33.968  28.181  85.279  1.00 80.99           O
ATOM   3060  N   LEU A 655      37.534  26.630  82.983  1.00 71.86           N
ATOM   3061  CA  LEU A 655      38.346  25.464  82.736  1.00 71.86           C
ATOM   3062  C   LEU A 655      39.738  25.573  83.290  1.00 71.86           C
ATOM   3063  O   LEU A 655      40.253  24.565  83.775  1.00 71.86           O
ATOM   3064  CB  LEU A 655      38.514  25.084  81.250  1.00 71.86           C
ATOM   3065  CG  LEU A 655      39.375  23.808  81.076  1.00 71.86           C
ATOM   3066  CD1 LEU A 655      38.702  22.589  81.731  1.00 71.86           C
ATOM   3067  CD2 LEU A 655      39.720  23.558  79.601  1.00 71.86           C
ATOM   3068  N   PRO A 656      40.384  26.705  83.205  1.00147.24           N
ATOM   3069  CA  PRO A 656      41.727  26.791  83.735  1.00147.24           C
ATOM   3070  C   PRO A 656      41.786  27.004  85.216  1.00147.24           C
ATOM   3071  O   PRO A 656      40.784  27.348  85.835  1.00147.24           O
ATOM   3072  CB  PRO A 656      42.428  27.894  82.936  1.00147.24           C
ATOM   3073  CG  PRO A 656      41.664  27.948  81.603  1.00147.24           C
ATOM   3074  CD  PRO A 656      40.253  27.488  81.984  1.00147.24           C
ATOM   3075  N   PRO A 657      42.939  26.769  85.779  1.00 84.97           N
ATOM   3076  CA  PRO A 657      43.149  27.034  87.199  1.00 84.97           C
ATOM   3077  C   PRO A 657      43.308  28.518  87.460  1.00 84.97           C
ATOM   3078  O   PRO A 657      43.643  29.232  86.520  1.00 84.97           O
ATOM   3079  CB  PRO A 657      44.408  26.249  87.564  1.00 84.97           C
ATOM   3080  CG  PRO A 657      44.450  25.084  86.547  1.00 84.97           C
ATOM   3081  CD  PRO A 657      43.716  25.616  85.313  1.00 84.97           C
ATOM   3082  N   SER A 658      43.097  29.027  88.706  1.00 75.48           N
ATOM   3083  CA  SER A 658      43.227  30.443  88.939  1.00 75.48           C
ATOM   3084  C   SER A 658      44.063  30.658  90.174  1.00 75.48           C
ATOM   3085  O   SER A 658      44.336  29.740  90.946  1.00 75.48           O
ATOM   3086  CB  SER A 658      41.865  31.134  89.097  1.00 75.48           C
ATOM   3087  OG  SER A 658      41.141  31.149  87.880  1.00 75.48           O
ATOM   3088  N   PHE A 659      44.498  31.915  90.384  1.00113.05           N
ATOM   3089  CA  PHE A 659      45.416  32.257  91.433  1.00113.05           C
ATOM   3090  C   PHE A 659      44.963  33.544  92.079  1.00113.05           C
ATOM   3091  O   PHE A 659      44.126  33.531  92.976  1.00113.05           O
ATOM   3092  CB  PHE A 659      46.853  32.534  90.922  1.00113.05           C
ATOM   3093  CG  PHE A 659      47.630  31.296  90.665  1.00113.05           C
ATOM   3094  CD1 PHE A 659      47.423  30.479  89.576  1.00113.05           C
ATOM   3095  CD2 PHE A 659      48.628  30.999  91.557  1.00113.05           C
ATOM   3096  CE1 PHE A 659      48.203  29.362  89.398  1.00113.05           C
ATOM   3097  CE2 PHE A 659      49.405  29.884  91.373  1.00113.05           C
ATOM   3098  CZ  PHE A 659      49.193  29.059  90.304  1.00113.05           C
ATOM   3099  N   ASP A 660      45.542  34.696  91.653  1.00110.70           N
ATOM   3100  CA  ASP A 660      45.295  36.001  92.243  1.00110.70           C
ATOM   3101  C   ASP A 660      43.833  36.297  92.166  1.00110.70           C
ATOM   3102  O   ASP A 660      43.292  36.484  91.077  1.00110.70           O
ATOM   3103  CB  ASP A 660      45.931  37.158  91.438  1.00110.70           C
ATOM   3104  CG  ASP A 660      46.799  36.503  90.398  1.00110.70           C
ATOM   3105  OD1 ASP A 660      47.977  36.162  90.699  1.00110.70           O
ATOM   3106  OD2 ASP A 660      46.273  36.322  89.265  1.00110.70           O
ATOM   3107  N   CYS A 661      43.107  36.366  93.302  1.00141.02           N
ATOM   3108  CA  CYS A 661      41.728  36.694  92.998  1.00141.02           C
ATOM   3109  C   CYS A 661      41.253  38.011  93.652  1.00141.02           C
ATOM   3110  O   CYS A 661      40.907  37.950  94.863  1.00141.02           O
ATOM   3111  CB  CYS A 661      40.618  35.732  93.484  1.00141.02           C
ATOM   3112  SG  CYS A 661      40.403  34.210  92.418  1.00141.02           S
ATOM   3113  OXT CYS A 661      41.196  39.101  93.003  1.00141.02           O
TER    3114      CYS A 661
ATOM   3115  N   LEU A 693      50.226  34.422  80.713  1.00132.98           N
ATOM   3116  CA  LEU A 693      49.545  33.555  81.698  1.00132.98           C
ATOM   3117  C   LEU A 693      48.667  32.561  81.011  1.00132.98           C
ATOM   3118  O   LEU A 693      48.657  32.463  79.784  1.00132.98           O
ATOM   3119  CB  LEU A 693      48.721  34.411  82.679  1.00132.98           C
ATOM   3120  CG  LEU A 693      47.394  34.970  82.132  1.00132.98           C
ATOM   3121  CD1 LEU A 693      46.861  36.092  83.037  1.00132.98           C
ATOM   3122  CD2 LEU A 693      47.484  35.364  80.648  1.00132.98           C
ATOM   3123  N   SER A 694      47.919  31.778  81.807  1.00 44.10           N
ATOM   3124  CA  SER A 694      47.058  30.769  81.274  1.00 44.10           C
ATOM   3125  C   SER A 694      45.827  31.435  80.750  1.00 44.10           C
ATOM   3126  O   SER A 694      45.548  32.581  81.096  1.00 44.10           O
ATOM   3127  CB  SER A 694      46.610  29.765  82.349  1.00 44.10           C
ATOM   3128  OG  SER A 694      45.609  28.904  81.833  1.00 44.10           O
ATOM   3129  N   ASN A 695      45.077  30.714  79.884  1.00104.45           N
ATOM   3130  CA  ASN A 695      43.825  31.150  79.323  1.00104.45           C
ATOM   3131  C   ASN A 695      43.884  32.593  78.933  1.00104.45           C
ATOM   3132  O   ASN A 695      43.386  33.460  79.649  1.00104.45           O
ATOM   3133  CB  ASN A 695      42.602  30.951  80.245  1.00104.45           C
ATOM   3134  CG  ASN A 695      41.306  31.253  79.486  1.00104.45           C
ATOM   3135  ND2 ASN A 695      40.346  31.934  80.172  1.00104.45           N
ATOM   3136  OD1 ASN A 695      41.154  30.898  78.319  1.00104.45           O
ATOM   3137  N   PRO A 696      44.505  32.886  77.828  1.00236.05           N
ATOM   3138  CA  PRO A 696      44.608  34.259  77.431  1.00236.05           C
ATOM   3139  C   PRO A 696      43.293  34.967  77.307  1.00236.05           C
ATOM   3140  O   PRO A 696      43.125  36.103  77.702  1.00236.05           O
ATOM   3141  CB  PRO A 696      45.512  34.249  76.201  1.00236.05           C
ATOM   3142  CG  PRO A 696      46.466  33.069  76.494  1.00236.05           C
ATOM   3143  CD  PRO A 696      45.647  32.106  77.375  1.00236.05           C
ATOM   3144  N   GLY A 697      42.246  34.430  76.756  1.00259.07           N
ATOM   3145  CA  GLY A 697      41.189  35.380  76.978  1.00259.07           C
ATOM   3146  C   GLY A 697      41.000  36.247  75.784  1.00259.07           C
ATOM   3147  O   GLY A 697      39.893  36.352  75.262  1.00259.07           O
ATOM   3148  N   LEU A 698      42.062  36.928  75.312  1.00135.74           N
ATOM   3149  CA  LEU A 698      41.794  37.719  74.152  1.00135.74           C
ATOM   3150  C   LEU A 698      41.495  36.757  73.064  1.00135.74           C
ATOM   3151  O   LEU A 698      40.433  36.787  72.445  1.00135.74           O
ATOM   3152  CB  LEU A 698      42.994  38.561  73.691  1.00135.74           C
ATOM   3153  CG  LEU A 698      43.380  39.666  74.686  1.00135.74           C
ATOM   3154  CD1 LEU A 698      43.850  39.085  76.027  1.00135.74           C
ATOM   3155  CD2 LEU A 698      44.399  40.628  74.066  1.00135.74           C
ATOM   3156  N   VAL A 699      42.458  35.850  72.829  1.00 93.70           N
ATOM   3157  CA  VAL A 699      42.325  34.898  71.771  1.00 93.70           C
ATOM   3158  C   VAL A 699      41.361  33.817  72.184  1.00 93.70           C
ATOM   3159  O   VAL A 699      40.430  33.493  71.446  1.00 93.70           O
ATOM   3160  CB  VAL A 699      43.667  34.296  71.406  1.00 93.70           C
ATOM   3161  CG1 VAL A 699      44.696  35.418  71.508  1.00 93.70           C
ATOM   3162  CG2 VAL A 699      44.078  33.077  72.236  1.00 93.70           C
ATOM   3163  N   ILE A 700      41.554  33.270  73.411  1.00107.93           N
ATOM   3164  CA  ILE A 700      40.848  32.089  73.824  1.00107.93           C
ATOM   3165  C   ILE A 700      39.394  32.340  74.020  1.00107.93           C
ATOM   3166  O   ILE A 700      38.556  31.589  73.517  1.00107.93           O
ATOM   3167  CB  ILE A 700      41.319  31.504  75.129  1.00107.93           C
ATOM   3168  CG1 ILE A 700      42.746  30.940  75.030  1.00107.93           C
ATOM   3169  CG2 ILE A 700      40.269  30.474  75.577  1.00107.93           C
ATOM   3170  CD1 ILE A 700      43.813  32.024  74.964  1.00107.93           C
ATOM   3171  N   ALA A 701      39.046  33.406  74.759  1.00 39.51           N
ATOM   3172  CA  ALA A 701      37.658  33.579  75.061  1.00 39.51           C
ATOM   3173  C   ALA A 701      36.885  33.783  73.801  1.00 39.51           C
ATOM   3174  O   ALA A 701      35.805  33.220  73.622  1.00 39.51           O
ATOM   3175  CB  ALA A 701      37.397  34.775  75.989  1.00 39.51           C
ATOM   3176  N   VAL A 702      37.445  34.585  72.882  1.00 55.69           N
ATOM   3177  CA  VAL A 702      36.787  34.920  71.649  1.00 55.69           C
ATOM   3178  C   VAL A 702      36.542  33.694  70.834  1.00 55.69           C
ATOM   3179  O   VAL A 702      35.462  33.500  70.274  1.00 55.69           O
ATOM   3180  CB  VAL A 702      37.654  35.762  70.774  1.00 55.69           C
ATOM   3181  CG1 VAL A 702      37.003  35.771  69.385  1.00 55.69           C
ATOM   3182  CG2 VAL A 702      37.881  37.141  71.415  1.00 55.69           C
ATOM   3183  N   ILE A 703      37.563  32.831  70.745  1.00 44.94           N
ATOM   3184  CA  ILE A 703      37.463  31.702  69.872  1.00 44.94           C
ATOM   3185  C   ILE A 703      36.311  30.862  70.297  1.00 44.94           C
ATOM   3186  O   ILE A 703      35.466  30.494  69.481  1.00 44.94           O
ATOM   3187  CB  ILE A 703      38.688  30.837  69.948  1.00 44.94           C
ATOM   3188  CG1 ILE A 703      39.929  31.601  69.458  1.00 44.94           C
ATOM   3189  CG2 ILE A 703      38.394  29.541  69.176  1.00 44.94           C
ATOM   3190  CD1 ILE A 703      41.249  30.918  69.816  1.00 44.94           C
ATOM   3191  N   LEU A 704      36.223  30.548  71.598  1.00121.51           N
ATOM   3192  CA  LEU A 704      35.155  29.673  71.965  1.00121.51           C
ATOM   3193  C   LEU A 704      33.833  30.337  71.785  1.00121.51           C
ATOM   3194  O   LEU A 704      32.863  29.683  71.409  1.00121.51           O
ATOM   3195  CB  LEU A 704      35.292  29.021  73.345  1.00121.51           C
ATOM   3196  CG  LEU A 704      36.350  27.905  73.306  1.00121.51           C
ATOM   3197  CD1 LEU A 704      37.762  28.491  73.174  1.00121.51           C
ATOM   3198  CD2 LEU A 704      36.175  26.903  74.461  1.00121.51           C
ATOM   3199  N   VAL A 705      33.727  31.645  72.064  1.00127.21           N
ATOM   3200  CA  VAL A 705      32.435  32.228  71.854  1.00127.21           C
ATOM   3201  C   VAL A 705      32.088  32.214  70.402  1.00127.21           C
ATOM   3202  O   VAL A 705      30.967  31.876  70.023  1.00127.21           O
ATOM   3203  CB  VAL A 705      32.299  33.632  72.367  1.00127.21           C
ATOM   3204  CG1 VAL A 705      33.433  34.502  71.822  1.00127.21           C
ATOM   3205  CG2 VAL A 705      30.919  34.133  71.927  1.00127.21           C
ATOM   3206  N   MET A 706      33.061  32.558  69.539  1.00 44.08           N
ATOM   3207  CA  MET A 706      32.780  32.697  68.139  1.00 44.08           C
ATOM   3208  C   MET A 706      32.322  31.399  67.571  1.00 44.08           C
ATOM   3209  O   MET A 706      31.334  31.343  66.843  1.00 44.08           O
ATOM   3210  CB  MET A 706      34.020  33.148  67.356  1.00 44.08           C
ATOM   3211  CG  MET A 706      33.793  33.336  65.859  1.00 44.08           C
ATOM   3212  SD  MET A 706      35.273  33.931  64.988  1.00 44.08           S
ATOM   3213  CE  MET A 706      35.275  35.569  65.772  1.00 44.08           C
ATOM   3214  N   VAL A 707      33.029  30.306  67.896  1.00110.72           N
ATOM   3215  CA  VAL A 707      32.709  29.037  67.323  1.00110.72           C
ATOM   3216  C   VAL A 707      31.360  28.557  67.776  1.00110.72           C
ATOM   3217  O   VAL A 707      30.521  28.195  66.952  1.00110.72           O
ATOM   3218  CB  VAL A 707      33.796  28.039  67.623  1.00110.72           C
ATOM   3219  CG1 VAL A 707      34.059  28.000  69.138  1.00110.72           C
ATOM   3220  CG2 VAL A 707      33.419  26.698  66.990  1.00110.72           C
ATOM   3221  N   LEU A 708      31.093  28.581  69.094  1.00 98.47           N
ATOM   3222  CA  LEU A 708      29.847  28.075  69.601  1.00 98.47           C
ATOM   3223  C   LEU A 708      28.695  28.952  69.209  1.00 98.47           C
ATOM   3224  O   LEU A 708      27.593  28.454  68.985  1.00 98.47           O
ATOM   3225  CB  LEU A 708      29.859  27.826  71.120  1.00 98.47           C
ATOM   3226  CG  LEU A 708      30.785  26.648  71.497  1.00 98.47           C
ATOM   3227  CD1 LEU A 708      32.254  26.992  71.232  1.00 98.47           C
ATOM   3228  CD2 LEU A 708      30.548  26.152  72.932  1.00 98.47           C
ATOM   3229  N   THR A 709      28.892  30.284  69.140  1.00101.70           N
ATOM   3230  CA  THR A 709      27.787  31.125  68.763  1.00101.70           C
ATOM   3231  C   THR A 709      27.403  30.802  67.355  1.00101.70           C
ATOM   3232  O   THR A 709      26.223  30.682  67.032  1.00101.70           O
ATOM   3233  CB  THR A 709      28.073  32.600  68.839  1.00101.70           C
ATOM   3234  CG2 THR A 709      29.240  32.936  67.896  1.00101.70           C
ATOM   3235  OG1 THR A 709      26.914  33.338  68.476  1.00101.70           O
ATOM   3236  N   ILE A 710      28.413  30.630  66.487  1.00 32.38           N
ATOM   3237  CA  ILE A 710      28.201  30.350  65.098  1.00 32.38           C
ATOM   3238  C   ILE A 710      27.512  29.039  64.982  1.00 32.38           C
ATOM   3239  O   ILE A 710      26.632  28.864  64.141  1.00 32.38           O
ATOM   3240  CB  ILE A 710      29.483  30.310  64.315  1.00 32.38           C
ATOM   3241  CG1 ILE A 710      30.111  31.716  64.291  1.00 32.38           C
ATOM   3242  CG2 ILE A 710      29.184  29.743  62.918  1.00 32.38           C
ATOM   3243  CD1 ILE A 710      31.542  31.783  63.753  1.00 32.38           C
ATOM   3244  N   TYR A 711      27.894  28.076  65.835  1.00 42.81           N
ATOM   3245  CA  TYR A 711      27.293  26.779  65.785  1.00 42.81           C
ATOM   3246  C   TYR A 711      25.830  26.958  66.069  1.00 42.81           C
ATOM   3247  O   TYR A 711      24.987  26.321  65.440  1.00 42.81           O
ATOM   3248  CB  TYR A 711      27.884  25.823  66.826  1.00 42.81           C
ATOM   3249  CG  TYR A 711      27.293  24.480  66.596  1.00 42.81           C
ATOM   3250  CD1 TYR A 711      27.681  23.738  65.510  1.00 42.81           C
ATOM   3251  CD2 TYR A 711      26.373  23.952  67.469  1.00 42.81           C
ATOM   3252  CE1 TYR A 711      27.145  22.494  65.290  1.00 42.81           C
ATOM   3253  CE2 TYR A 711      25.835  22.705  67.252  1.00 42.81           C
ATOM   3254  CZ  TYR A 711      26.221  21.969  66.158  1.00 42.81           C
ATOM   3255  OH  TYR A 711      25.682  20.686  65.916  1.00 42.81           O
ATOM   3256  N   TYR A 712      25.493  27.841  67.026  1.00 68.68           N
ATOM   3257  CA  TYR A 712      24.123  28.061  67.389  1.00 68.68           C
ATOM   3258  C   TYR A 712      23.385  28.563  66.191  1.00 68.68           C
ATOM   3259  O   TYR A 712      22.291  28.090  65.887  1.00 68.68           O
ATOM   3260  CB  TYR A 712      23.968  29.133  68.488  1.00 68.68           C
ATOM   3261  CG  TYR A 712      22.527  29.471  68.646  1.00 68.68           C
ATOM   3262  CD1 TYR A 712      21.730  28.725  69.479  1.00 68.68           C
ATOM   3263  CD2 TYR A 712      21.970  30.536  67.974  1.00 68.68           C
ATOM   3264  CE1 TYR A 712      20.401  29.029  69.636  1.00 68.68           C
ATOM   3265  CE2 TYR A 712      20.637  30.842  68.128  1.00 68.68           C
ATOM   3266  CZ  TYR A 712      19.847  30.087  68.961  1.00 68.68           C
ATOM   3267  OH  TYR A 712      18.476  30.382  69.136  1.00 68.68           O
ATOM   3268  N   LEU A 713      23.974  29.530  65.465  1.00 47.68           N
ATOM   3269  CA  LEU A 713      23.293  30.112  64.349  1.00 47.68           C
ATOM   3270  C   LEU A 713      23.102  29.075  63.283  1.00 47.68           C
ATOM   3271  O   LEU A 713      22.037  28.990  62.677  1.00 47.68           O
ATOM   3272  CB  LEU A 713      24.055  31.309  63.745  1.00 47.68           C
ATOM   3273  CG  LEU A 713      24.313  32.446  64.761  1.00 47.68           C
ATOM   3274  CD1 LEU A 713      24.900  33.683  64.066  1.00 47.68           C
ATOM   3275  CD2 LEU A 713      23.074  32.762  65.616  1.00 47.68           C
ATOM   3276  N   ASN A 714      24.125  28.243  63.022  1.00 30.71           N
ATOM   3277  CA  ASN A 714      23.971  27.278  61.968  1.00 30.71           C
ATOM   3278  C   ASN A 714      22.903  26.297  62.338  1.00 30.71           C
ATOM   3279  O   ASN A 714      22.084  25.909  61.507  1.00 30.71           O
ATOM   3280  CB  ASN A 714      25.256  26.484  61.656  1.00 30.71           C
ATOM   3281  CG  ASN A 714      25.002  25.638  60.411  1.00 30.71           C
ATOM   3282  ND2 ASN A 714      25.705  25.978  59.297  1.00 30.71           N
ATOM   3283  OD1 ASN A 714      24.195  24.710  60.428  1.00 30.71           O
ATOM   3284  N   ALA A 715      22.875  25.876  63.615  1.00 24.14           N
ATOM   3285  CA  ALA A 715      21.928  24.899  64.063  1.00 24.14           C
ATOM   3286  C   ALA A 715      20.561  25.454  63.860  1.00 24.14           C
ATOM   3287  O   ALA A 715      19.642  24.739  63.461  1.00 24.14           O
ATOM   3288  CB  ALA A 715      22.080  24.583  65.559  1.00 24.14           C
ATOM   3289  N   THR A 716      20.391  26.758  64.135  1.00129.57           N
ATOM   3290  CA  THR A 716      19.084  27.315  64.013  1.00129.57           C
ATOM   3291  C   THR A 716      18.652  27.216  62.586  1.00129.57           C
ATOM   3292  O   THR A 716      17.522  26.836  62.306  1.00129.57           O
ATOM   3293  CB  THR A 716      18.984  28.737  64.478  1.00129.57           C
ATOM   3294  CG2 THR A 716      19.525  28.801  65.912  1.00129.57           C
ATOM   3295  OG1 THR A 716      19.742  29.602  63.653  1.00129.57           O
ATOM   3296  N   ALA A 717      19.546  27.507  61.625  1.00 29.69           N
ATOM   3297  CA  ALA A 717      19.125  27.459  60.252  1.00 29.69           C
ATOM   3298  C   ALA A 717      18.677  26.068  59.944  1.00 29.69           C
ATOM   3299  O   ALA A 717      17.633  25.872  59.324  1.00 29.69           O
ATOM   3300  CB  ALA A 717      20.256  27.793  59.262  1.00 29.69           C
ATOM   3301  N   LYS A 718      19.455  25.059  60.377  1.00131.48           N
ATOM   3302  CA  LYS A 718      19.099  23.710  60.060  1.00131.48           C
ATOM   3303  C   LYS A 718      17.823  23.299  60.735  1.00131.48           C
ATOM   3304  O   LYS A 718      16.974  22.664  60.113  1.00131.48           O
ATOM   3305  CB  LYS A 718      20.213  22.682  60.342  1.00131.48           C
ATOM   3306  CG  LYS A 718      21.166  22.510  59.149  1.00131.48           C
ATOM   3307  CD  LYS A 718      21.955  23.763  58.753  1.00131.48           C
ATOM   3308  CE  LYS A 718      22.636  23.652  57.385  1.00131.48           C
ATOM   3309  NZ  LYS A 718      23.537  22.480  57.354  1.00131.48           N
ATOM   3310  N   GLY A 719      17.623  23.671  62.012  1.00 15.57           N
ATOM   3311  CA  GLY A 719      16.438  23.239  62.697  1.00 15.57           C
ATOM   3312  C   GLY A 719      15.233  23.784  62.000  1.00 15.57           C
ATOM   3313  O   GLY A 719      14.225  23.094  61.847  1.00 15.57           O
ATOM   3314  N   GLN A 720      15.309  25.047  61.553  1.00 43.21           N
ATOM   3315  CA  GLN A 720      14.169  25.669  60.949  1.00 43.21           C
ATOM   3316  C   GLN A 720      13.818  24.955  59.683  1.00 43.21           C
ATOM   3317  O   GLN A 720      12.643  24.721  59.399  1.00 43.21           O
ATOM   3318  CB  GLN A 720      14.413  27.148  60.616  1.00 43.21           C
ATOM   3319  CG  GLN A 720      13.168  27.854  60.081  1.00 43.21           C
ATOM   3320  CD  GLN A 720      13.467  29.343  59.997  1.00 43.21           C
ATOM   3321  NE2 GLN A 720      14.725  29.739  60.327  1.00 43.21           N
ATOM   3322  OE1 GLN A 720      12.591  30.137  59.660  1.00 43.21           O
ATOM   3323  N   LYS A 721      14.834  24.573  58.888  1.00110.80           N
ATOM   3324  CA  LYS A 721      14.582  23.937  57.626  1.00110.80           C
ATOM   3325  C   LYS A 721      13.845  22.653  57.853  1.00110.80           C
ATOM   3326  O   LYS A 721      12.848  22.384  57.187  1.00110.80           O
ATOM   3327  CB  LYS A 721      15.877  23.590  56.861  1.00110.80           C
ATOM   3328  CG  LYS A 721      16.575  24.780  56.186  1.00110.80           C
ATOM   3329  CD  LYS A 721      15.802  25.358  54.995  1.00110.80           C
ATOM   3330  CE  LYS A 721      16.606  26.362  54.162  1.00110.80           C
ATOM   3331  NZ  LYS A 721      16.775  27.627  54.913  1.00110.80           N
ATOM   3332  N   ALA A 722      14.297  21.844  58.827  1.00 27.25           N
ATOM   3333  CA  ALA A 722      13.699  20.559  59.066  1.00 27.25           C
ATOM   3334  C   ALA A 722      12.275  20.768  59.466  1.00 27.25           C
ATOM   3335  O   ALA A 722      11.378  20.044  59.036  1.00 27.25           O
ATOM   3336  CB  ALA A 722      14.386  19.789  60.207  1.00 27.25           C
ATOM   3337  N   ALA A 723      12.040  21.795  60.295  1.00 32.65           N
ATOM   3338  CA  ALA A 723      10.736  22.071  60.824  1.00 32.65           C
ATOM   3339  C   ALA A 723       9.796  22.388  59.706  1.00 32.65           C
ATOM   3340  O   ALA A 723       8.638  21.980  59.726  1.00 32.65           O
ATOM   3341  CB  ALA A 723      10.728  23.280  61.774  1.00 32.65           C
ATOM   3342  N   ASN A 724      10.287  23.106  58.683  1.00140.78           N
ATOM   3343  CA  ASN A 724       9.452  23.578  57.620  1.00140.78           C
ATOM   3344  C   ASN A 724       8.745  22.432  57.011  1.00140.78           C
ATOM   3345  O   ASN A 724       7.551  22.512  56.728  1.00140.78           O
ATOM   3346  CB  ASN A 724      10.270  24.174  56.473  1.00140.78           C
ATOM   3347  CG  ASN A 724      10.896  25.416  57.044  1.00140.78           C
ATOM   3348  ND2 ASN A 724      10.178  26.017  58.027  1.00140.78           N
ATOM   3349  OD1 ASN A 724      11.978  25.843  56.643  1.00140.78           O
ATOM   3350  N   LEU A 725       9.470  21.324  56.817  1.00103.05           N
ATOM   3351  CA  LEU A 725       8.882  20.224  56.126  1.00103.05           C
ATOM   3352  C   LEU A 725       7.689  19.752  56.890  1.00103.05           C
ATOM   3353  O   LEU A 725       6.679  19.379  56.297  1.00103.05           O
ATOM   3354  CB  LEU A 725       9.813  19.006  55.975  1.00103.05           C
ATOM   3355  CG  LEU A 725      11.139  19.296  55.244  1.00103.05           C
ATOM   3356  CD1 LEU A 725      10.885  20.049  53.933  1.00103.05           C
ATOM   3357  CD2 LEU A 725      12.187  19.939  56.156  1.00103.05           C
ATOM   3358  N   ASP A 726       7.760  19.769  58.231  1.00 38.26           N
ATOM   3359  CA  ASP A 726       6.695  19.203  59.009  1.00 38.26           C
ATOM   3360  C   ASP A 726       5.413  19.937  58.741  1.00 38.26           C
ATOM   3361  O   ASP A 726       5.401  21.114  58.384  1.00 38.26           O
ATOM   3362  CB  ASP A 726       6.989  19.227  60.515  1.00 38.26           C
ATOM   3363  CG  ASP A 726       8.152  18.278  60.764  1.00 38.26           C
ATOM   3364  OD1 ASP A 726       8.563  17.578  59.800  1.00 38.26           O
ATOM   3365  OD2 ASP A 726       8.635  18.239  61.926  1.00 38.26           O
ATOM   3366  N   LEU A 727       4.284  19.208  58.877  1.00 70.72           N
ATOM   3367  CA  LEU A 727       2.958  19.708  58.643  1.00 70.72           C
ATOM   3368  C   LEU A 727       2.498  20.409  59.885  1.00 70.72           C
ATOM   3369  O   LEU A 727       2.979  20.115  60.978  1.00 70.72           O
ATOM   3370  CB  LEU A 727       1.944  18.589  58.400  1.00 70.72           C
ATOM   3371  CG  LEU A 727       0.598  19.107  57.878  1.00 70.72           C
ATOM   3372  CD1 LEU A 727       0.706  19.471  56.389  1.00 70.72           C
ATOM   3373  CD2 LEU A 727      -0.549  18.153  58.234  1.00 70.72           C
ATOM   3374  N   LYS A 728       1.545  21.361  59.752  1.00125.16           N
ATOM   3375  CA  LYS A 728       1.091  22.047  60.927  1.00125.16           C
ATOM   3376  C   LYS A 728      -0.252  22.664  60.687  1.00125.16           C
ATOM   3377  O   LYS A 728      -0.983  22.289  59.771  1.00125.16           O
ATOM   3378  CB  LYS A 728       2.049  23.151  61.408  1.00125.16           C
ATOM   3379  CG  LYS A 728       2.224  24.306  60.427  1.00125.16           C
ATOM   3380  CD  LYS A 728       2.967  25.495  61.039  1.00125.16           C
ATOM   3381  CE  LYS A 728       2.268  26.103  62.257  1.00125.16           C
ATOM   3382  NZ  LYS A 728       3.151  27.108  62.889  1.00125.16           N
ATOM   3383  N   LYS A 729      -0.607  23.617  61.572  1.00145.61           N
ATOM   3384  CA  LYS A 729      -1.843  24.343  61.547  1.00145.61           C
ATOM   3385  C   LYS A 729      -1.884  25.134  60.281  1.00145.61           C
ATOM   3386  O   LYS A 729      -2.944  25.341  59.692  1.00145.61           O
ATOM   3387  CB  LYS A 729      -1.972  25.304  62.748  1.00145.61           C
ATOM   3388  CG  LYS A 729      -0.928  26.425  62.794  1.00145.61           C
ATOM   3389  CD  LYS A 729      -1.228  27.592  61.854  1.00145.61           C
ATOM   3390  CE  LYS A 729      -2.577  28.258  62.156  1.00145.61           C
ATOM   3391  NZ  LYS A 729      -2.773  29.461  61.319  1.00145.61           N
ATOM   3392  N   LYS A 730      -0.706  25.579  59.818  1.00 45.86           N
ATOM   3393  CA  LYS A 730      -0.620  26.387  58.646  1.00 45.86           C
ATOM   3394  C   LYS A 730      -1.209  25.618  57.507  1.00 45.86           C
ATOM   3395  O   LYS A 730      -1.837  26.202  56.627  1.00 45.86           O
ATOM   3396  CB  LYS A 730       0.832  26.746  58.286  1.00 45.86           C
ATOM   3397  CG  LYS A 730       1.516  27.642  59.326  1.00 45.86           C
ATOM   3398  CD  LYS A 730       3.018  27.830  59.082  1.00 45.86           C
ATOM   3399  CE  LYS A 730       3.683  28.811  60.050  1.00 45.86           C
ATOM   3400  NZ  LYS A 730       5.083  29.063  59.636  1.00 45.86           N
ATOM   3401  N   MET A 731      -1.039  24.285  57.486  1.00 40.63           N
ATOM   3402  CA  MET A 731      -1.566  23.554  56.371  1.00 40.63           C
ATOM   3403  C   MET A 731      -3.047  23.737  56.341  1.00 40.63           C
ATOM   3404  O   MET A 731      -3.634  23.933  55.278  1.00 40.63           O
ATOM   3405  CB  MET A 731      -1.362  22.035  56.447  1.00 40.63           C
ATOM   3406  CG  MET A 731      -1.952  21.351  55.210  1.00 40.63           C
ATOM   3407  SD  MET A 731      -2.130  19.544  55.277  1.00 40.63           S
ATOM   3408  CE  MET A 731      -2.787  19.437  53.586  1.00 40.63           C
ATOM   3409  N   LYS A 732      -3.696  23.676  57.515  1.00 30.49           N
ATOM   3410  CA  LYS A 732      -5.124  23.771  57.535  1.00 30.49           C
ATOM   3411  C   LYS A 732      -5.527  25.117  57.013  1.00 30.49           C
ATOM   3412  O   LYS A 732      -6.438  25.225  56.194  1.00 30.49           O
ATOM   3413  CB  LYS A 732      -5.712  23.608  58.948  1.00 30.49           C
ATOM   3414  CG  LYS A 732      -5.354  22.267  59.600  1.00 30.49           C
ATOM   3415  CD  LYS A 732      -5.692  22.212  61.092  1.00 30.49           C
ATOM   3416  CE  LYS A 732      -5.274  20.913  61.783  1.00 30.49           C
ATOM   3417  NZ  LYS A 732      -5.788  20.896  63.172  1.00 30.49           N
ATOM   3418  N   GLN A 733      -4.832  26.181  57.459  1.00 33.83           N
ATOM   3419  CA  GLN A 733      -5.162  27.509  57.032  1.00 33.83           C
ATOM   3420  C   GLN A 733      -4.934  27.585  55.562  1.00 33.83           C
ATOM   3421  O   GLN A 733      -5.717  28.182  54.825  1.00 33.83           O
ATOM   3422  CB  GLN A 733      -4.253  28.585  57.652  1.00 33.83           C
ATOM   3423  CG  GLN A 733      -4.541  29.999  57.139  1.00 33.83           C
ATOM   3424  CD  GLN A 733      -3.522  30.933  57.774  1.00 33.83           C
ATOM   3425  NE2 GLN A 733      -3.545  32.232  57.374  1.00 33.83           N
ATOM   3426  OE1 GLN A 733      -2.721  30.519  58.609  1.00 33.83           O
ATOM   3427  N   GLN A 734      -3.838  26.954  55.108  1.00 34.33           N
ATOM   3428  CA  GLN A 734      -3.442  26.983  53.734  1.00 34.33           C
ATOM   3429  C   GLN A 734      -4.514  26.349  52.910  1.00 34.33           C
ATOM   3430  O   GLN A 734      -4.807  26.799  51.803  1.00 34.33           O
ATOM   3431  CB  GLN A 734      -2.155  26.183  53.472  1.00 34.33           C
ATOM   3432  CG  GLN A 734      -1.712  26.208  52.008  1.00 34.33           C
ATOM   3433  CD  GLN A 734      -0.511  25.282  51.866  1.00 34.33           C
ATOM   3434  NE2 GLN A 734       0.468  25.678  51.012  1.00 34.33           N
ATOM   3435  OE1 GLN A 734      -0.446  24.230  52.501  1.00 34.33           O
ATOM   3436  N   ALA A 735      -5.135  25.281  53.441  1.00 27.52           N
ATOM   3437  CA  ALA A 735      -6.113  24.542  52.699  1.00 27.52           C
ATOM   3438  C   ALA A 735      -7.266  25.434  52.340  1.00 27.52           C
ATOM   3439  O   ALA A 735      -7.734  25.411  51.203  1.00 27.52           O
ATOM   3440  CB  ALA A 735      -6.686  23.357  53.501  1.00 27.52           C
ATOM   3441  N   LEU A 736      -7.751  26.268  53.285  1.00157.72           N
ATOM   3442  CA  LEU A 736      -8.882  27.102  52.967  1.00157.72           C
ATOM   3443  C   LEU A 736      -8.504  28.016  51.860  1.00157.72           C
ATOM   3444  O   LEU A 736      -9.255  28.211  50.906  1.00157.72           O
ATOM   3445  CB  LEU A 736      -9.315  28.079  54.077  1.00157.72           C
ATOM   3446  CG  LEU A 736     -10.170  27.501  55.211  1.00157.72           C
ATOM   3447  CD1 LEU A 736     -11.564  27.102  54.697  1.00157.72           C
ATOM   3448  CD2 LEU A 736      -9.443  26.382  55.959  1.00157.72           C
ATOM   3449  N   GLU A 737      -7.302  28.598  51.974  1.00 47.82           N
ATOM   3450  CA  GLU A 737      -6.864  29.561  51.014  1.00 47.82           C
ATOM   3451  C   GLU A 737      -6.800  28.880  49.688  1.00 47.82           C
ATOM   3452  O   GLU A 737      -7.174  29.452  48.666  1.00 47.82           O
ATOM   3453  CB  GLU A 737      -5.477  30.153  51.339  1.00 47.82           C
ATOM   3454  CG  GLU A 737      -5.115  31.362  50.474  1.00 47.82           C
ATOM   3455  CD  GLU A 737      -3.780  31.892  50.960  1.00 47.82           C
ATOM   3456  OE1 GLU A 737      -3.049  31.116  51.632  1.00 47.82           O
ATOM   3457  OE2 GLU A 737      -3.479  33.082  50.676  1.00 47.82           O
ATOM   3458  N   ASN A 738      -6.339  27.618  49.681  1.00 40.59           N
ATOM   3459  CA  ASN A 738      -6.220  26.866  48.471  1.00 40.59           C
ATOM   3460  C   ASN A 738      -7.589  26.679  47.889  1.00 40.59           C
ATOM   3461  O   ASN A 738      -7.780  26.789  46.679  1.00 40.59           O
ATOM   3462  CB  ASN A 738      -5.607  25.477  48.729  1.00 40.59           C
ATOM   3463  CG  ASN A 738      -5.328  24.810  47.391  1.00 40.59           C
ATOM   3464  ND2 ASN A 738      -6.375  24.173  46.803  1.00 40.59           N
ATOM   3465  OD1 ASN A 738      -4.213  24.854  46.876  1.00 40.59           O
ATOM   3466  N   LYS A 739      -8.585  26.401  48.747  1.00 94.79           N
ATOM   3467  CA  LYS A 739      -9.921  26.162  48.288  1.00 94.79           C
ATOM   3468  C   LYS A 739     -10.456  27.400  47.644  1.00 94.79           C
ATOM   3469  O   LYS A 739     -11.108  27.321  46.603  1.00 94.79           O
ATOM   3470  CB  LYS A 739     -10.881  25.791  49.428  1.00 94.79           C
ATOM   3471  CG  LYS A 739     -12.256  25.361  48.921  1.00 94.79           C
ATOM   3472  CD  LYS A 739     -12.202  24.068  48.110  1.00 94.79           C
ATOM   3473  CE  LYS A 739     -13.579  23.472  47.815  1.00 94.79           C
ATOM   3474  NZ  LYS A 739     -14.247  23.106  49.085  1.00 94.79           N
ATOM   3475  N   MET A 740     -10.189  28.588  48.230  1.00 47.99           N
ATOM   3476  CA  MET A 740     -10.733  29.784  47.651  1.00 47.99           C
ATOM   3477  C   MET A 740     -10.179  29.880  46.275  1.00 47.99           C
ATOM   3478  O   MET A 740     -10.883  30.211  45.323  1.00 47.99           O
ATOM   3479  CB  MET A 740     -10.299  31.095  48.329  1.00 47.99           C
ATOM   3480  CG  MET A 740     -10.960  32.335  47.704  1.00 47.99           C
ATOM   3481  SD  MET A 740     -10.190  33.931  48.121  1.00 47.99           S
ATOM   3482  CE  MET A 740     -11.745  34.875  48.113  1.00 47.99           C
ATOM   3483  N   ARG A 741      -8.878  29.573  46.144  1.00 64.40           N
ATOM   3484  CA  ARG A 741      -8.251  29.636  44.861  1.00 64.40           C
ATOM   3485  C   ARG A 741      -8.930  28.642  43.973  1.00 64.40           C
ATOM   3486  O   ARG A 741      -9.183  28.916  42.802  1.00 64.40           O
ATOM   3487  CB  ARG A 741      -6.748  29.303  44.900  1.00 64.40           C
ATOM   3488  CG  ARG A 741      -5.932  30.415  45.551  1.00 64.40           C
ATOM   3489  CD  ARG A 741      -4.418  30.216  45.529  1.00 64.40           C
ATOM   3490  NE  ARG A 741      -3.854  31.428  46.184  1.00 64.40           N
ATOM   3491  CZ  ARG A 741      -2.598  31.425  46.717  1.00 64.40           C
ATOM   3492  NH1 ARG A 741      -1.801  30.325  46.597  1.00 64.40           N
ATOM   3493  NH2 ARG A 741      -2.146  32.526  47.385  1.00 64.40           N
ATOM   3494  N   ASN A 742      -9.273  27.467  44.529  1.00 32.66           N
ATOM   3495  CA  ASN A 742      -9.892  26.406  43.781  1.00 32.66           C
ATOM   3496  C   ASN A 742     -11.191  26.894  43.232  1.00 32.66           C
ATOM   3497  O   ASN A 742     -11.558  26.581  42.100  1.00 32.66           O
ATOM   3498  CB  ASN A 742     -10.238  25.179  44.648  1.00 32.66           C
ATOM   3499  CG  ASN A 742      -8.943  24.530  45.117  1.00 32.66           C
ATOM   3500  ND2 ASN A 742      -9.058  23.475  45.969  1.00 32.66           N
ATOM   3501  OD1 ASN A 742      -7.853  24.945  44.732  1.00 32.66           O
ATOM   3502  N   LYS A 743     -11.923  27.690  44.028  1.00 31.01           N
ATOM   3503  CA  LYS A 743     -13.227  28.127  43.635  1.00 31.01           C
ATOM   3504  C   LYS A 743     -13.118  28.909  42.367  1.00 31.01           C
ATOM   3505  O   LYS A 743     -13.916  28.732  41.448  1.00 31.01           O
ATOM   3506  CB  LYS A 743     -13.865  29.038  44.689  1.00 31.01           C
ATOM   3507  CG  LYS A 743     -14.037  28.366  46.050  1.00 31.01           C
ATOM   3508  CD  LYS A 743     -14.313  29.362  47.177  1.00 31.01           C
ATOM   3509  CE  LYS A 743     -14.405  28.727  48.564  1.00 31.01           C
ATOM   3510  NZ  LYS A 743     -14.578  29.781  49.587  1.00 31.01           N
ATOM   3511  N   LYS A 744     -12.109  29.794  42.269  1.00 52.78           N
ATOM   3512  CA  LYS A 744     -12.006  30.604  41.088  1.00 52.78           C
ATOM   3513  C   LYS A 744     -11.787  29.700  39.925  1.00 52.78           C
ATOM   3514  O   LYS A 744     -12.322  29.929  38.841  1.00 52.78           O
ATOM   3515  CB  LYS A 744     -10.860  31.635  41.111  1.00 52.78           C
ATOM   3516  CG  LYS A 744     -10.825  32.507  39.850  1.00 52.78           C
ATOM   3517  CD  LYS A 744     -10.023  33.800  40.020  1.00 52.78           C
ATOM   3518  CE  LYS A 744      -8.509  33.595  40.019  1.00 52.78           C
ATOM   3519  NZ  LYS A 744      -7.833  34.885  40.286  1.00 52.78           N
ATOM   3520  N   MET A 745     -11.002  28.629  40.130  1.00 26.42           N
ATOM   3521  CA  MET A 745     -10.703  27.724  39.058  1.00 26.42           C
ATOM   3522  C   MET A 745     -11.993  27.133  38.586  1.00 26.42           C
ATOM   3523  O   MET A 745     -12.237  27.012  37.386  1.00 26.42           O
ATOM   3524  CB  MET A 745      -9.803  26.565  39.515  1.00 26.42           C
ATOM   3525  CG  MET A 745      -8.429  27.033  39.990  1.00 26.42           C
ATOM   3526  SD  MET A 745      -7.483  25.764  40.881  1.00 26.42           S
ATOM   3527  CE  MET A 745      -6.056  26.840  41.200  1.00 26.42           C
ATOM   3528  N   ALA A 746     -12.871  26.768  39.534  1.00 17.55           N
ATOM   3529  CA  ALA A 746     -14.107  26.144  39.174  1.00 17.55           C
ATOM   3530  C   ALA A 746     -14.906  27.092  38.340  1.00 17.55           C
ATOM   3531  O   ALA A 746     -15.514  26.688  37.354  1.00 17.55           O
ATOM   3532  CB  ALA A 746     -14.963  25.745  40.388  1.00 17.55           C
ATOM   3533  N   ALA A 747     -14.934  28.385  38.705  1.00 23.42           N
ATOM   3534  CA  ALA A 747     -15.730  29.301  37.938  1.00 23.42           C
ATOM   3535  C   ALA A 747     -15.191  29.408  36.544  1.00 23.42           C
ATOM   3536  O   ALA A 747     -15.949  29.380  35.575  1.00 23.42           O
ATOM   3537  CB  ALA A 747     -15.770  30.716  38.537  1.00 23.42           C
ATOM   3538  N   ALA A 748     -13.856  29.508  36.398  1.00 26.34           N
ATOM   3539  CA  ALA A 748     -13.327  29.706  35.082  1.00 26.34           C
ATOM   3540  C   ALA A 748     -13.702  28.536  34.235  1.00 26.34           C
ATOM   3541  O   ALA A 748     -14.222  28.693  33.131  1.00 26.34           O
ATOM   3542  CB  ALA A 748     -11.794  29.796  35.074  1.00 26.34           C
ATOM   3543  N   ARG A 749     -13.455  27.317  34.745  1.00102.11           N
ATOM   3544  CA  ARG A 749     -13.864  26.142  34.034  1.00102.11           C
ATOM   3545  C   ARG A 749     -14.692  25.384  35.006  1.00102.11           C
ATOM   3546  O   ARG A 749     -14.204  24.956  36.052  1.00102.11           O
ATOM   3547  CB  ARG A 749     -12.699  25.245  33.591  1.00102.11           C
ATOM   3548  CG  ARG A 749     -11.817  25.890  32.521  1.00102.11           C
ATOM   3549  CD  ARG A 749     -10.551  25.093  32.209  1.00102.11           C
ATOM   3550  NE  ARG A 749     -10.954  23.839  31.516  1.00102.11           N
ATOM   3551  CZ  ARG A 749     -10.101  23.281  30.612  1.00102.11           C
ATOM   3552  NH1 ARG A 749      -8.916  23.902  30.338  1.00102.11           N
ATOM   3553  NH2 ARG A 749     -10.419  22.102  30.000  1.00102.11           N
ATOM   3554  N   ALA A 750     -15.977  25.178  34.666  1.00 31.36           N
ATOM   3555  CA  ALA A 750     -16.856  24.572  35.612  1.00 31.36           C
ATOM   3556  C   ALA A 750     -16.324  23.228  35.966  1.00 31.36           C
ATOM   3557  O   ALA A 750     -16.010  22.415  35.098  1.00 31.36           O
ATOM   3558  CB  ALA A 750     -18.294  24.384  35.101  1.00 31.36           C
ATOM   3559  N   ALA A 751     -16.219  22.987  37.286  1.00 36.19           N
ATOM   3560  CA  ALA A 751     -15.772  21.733  37.813  1.00 36.19           C
ATOM   3561  C   ALA A 751     -14.501  21.372  37.135  1.00 36.19           C
ATOM   3562  O   ALA A 751     -14.279  20.208  36.807  1.00 36.19           O
ATOM   3563  CB  ALA A 751     -16.765  20.580  37.584  1.00 36.19           C
ATOM   3564  N   ALA A 752     -13.619  22.360  36.922  1.00 22.06           N
ATOM   3565  CA  ALA A 752     -12.408  22.044  36.237  1.00 22.06           C
ATOM   3566  C   ALA A 752     -11.623  21.133  37.116  1.00 22.06           C
ATOM   3567  O   ALA A 752     -11.775  21.130  38.337  1.00 22.06           O
ATOM   3568  CB  ALA A 752     -11.544  23.270  35.902  1.00 22.06           C
ATOM   3569  N   ALA A 753     -10.779  20.302  36.484  1.00 20.38           N
ATOM   3570  CA  ALA A 753      -9.982  19.362  37.199  1.00 20.38           C
ATOM   3571  C   ALA A 753      -8.940  20.127  37.940  1.00 20.38           C
ATOM   3572  O   ALA A 753      -8.612  21.260  37.588  1.00 20.38           O
ATOM   3573  CB  ALA A 753      -9.267  18.354  36.283  1.00 20.38           C
ATOM   3574  N   ALA A 754      -8.414  19.525  39.024  1.00 13.88           N
ATOM   3575  CA  ALA A 754      -7.399  20.193  39.772  1.00 13.88           C
ATOM   3576  C   ALA A 754      -6.235  20.350  38.814  1.00 13.88           C
ATOM   3577  O   ALA A 754      -6.205  19.616  37.789  1.00 13.88           O
ATOM   3578  CB  ALA A 754      -6.894  19.401  40.992  1.00 13.88           C
ATOM   3579  OXT ALA A 754      -5.363  21.218  39.086  1.00 13.88           O
TER    3580      ALA A 754
ATOM   3581  N   LYS B 145       7.367  41.908  22.296  1.00136.14           N
ATOM   3582  CA  LYS B 145       6.681  41.626  21.011  1.00136.14           C
ATOM   3583  C   LYS B 145       6.477  42.927  20.296  1.00136.14           C
ATOM   3584  O   LYS B 145       6.506  43.001  19.067  1.00136.14           O
ATOM   3585  CB  LYS B 145       5.268  41.047  21.274  1.00136.14           C
ATOM   3586  CG  LYS B 145       5.201  39.595  21.774  1.00136.14           C
ATOM   3587  CD  LYS B 145       5.609  38.550  20.725  1.00136.14           C
ATOM   3588  CE  LYS B 145       6.008  37.178  21.293  1.00136.14           C
ATOM   3589  NZ  LYS B 145       4.993  36.677  22.244  1.00136.14           N
ATOM   3590  N   LYS B 146       6.276  44.007  21.074  1.00 89.50           N
ATOM   3591  CA  LYS B 146       6.011  45.283  20.485  1.00 89.50           C
ATOM   3592  C   LYS B 146       7.322  45.946  20.201  1.00 89.50           C
ATOM   3593  O   LYS B 146       8.052  46.319  21.119  1.00 89.50           O
ATOM   3594  CB  LYS B 146       5.205  46.239  21.396  1.00 89.50           C
ATOM   3595  CG  LYS B 146       3.810  45.717  21.786  1.00 89.50           C
ATOM   3596  CD  LYS B 146       2.980  46.655  22.683  1.00 89.50           C
ATOM   3597  CE  LYS B 146       3.675  47.095  23.975  1.00 89.50           C
ATOM   3598  NZ  LYS B 146       2.779  47.934  24.811  1.00 89.50           N
ATOM   3599  N   TRP B 147       7.643  46.116  18.904  1.00 53.03           N
ATOM   3600  CA  TRP B 147       8.871  46.729  18.500  1.00 53.03           C
ATOM   3601  C   TRP B 147       8.807  48.127  18.991  1.00 53.03           C
ATOM   3602  O   TRP B 147       9.777  48.680  19.513  1.00 53.03           O
ATOM   3603  CB  TRP B 147       9.008  46.871  16.976  1.00 53.03           C
ATOM   3604  CG  TRP B 147       9.027  45.563  16.244  1.00 53.03           C
ATOM   3605  CD1 TRP B 147      10.072  44.763  15.897  1.00 53.03           C
ATOM   3606  CD2 TRP B 147       7.840  44.919  15.781  1.00 53.03           C
ATOM   3607  CE2 TRP B 147       8.228  43.726  15.178  1.00 53.03           C
ATOM   3608  CE3 TRP B 147       6.533  45.295  15.858  1.00 53.03           C
ATOM   3609  NE1 TRP B 147       9.603  43.639  15.261  1.00 53.03           N
ATOM   3610  CZ2 TRP B 147       7.300  42.882  14.643  1.00 53.03           C
ATOM   3611  CZ3 TRP B 147       5.600  44.448  15.310  1.00 53.03           C
ATOM   3612  CH2 TRP B 147       5.977  43.263  14.716  1.00 53.03           C
ATOM   3613  N   ALA B 148       7.621  48.730  18.818  1.00 28.07           N
ATOM   3614  CA  ALA B 148       7.405  50.095  19.165  1.00 28.07           C
ATOM   3615  C   ALA B 148       7.604  50.267  20.633  1.00 28.07           C
ATOM   3616  O   ALA B 148       8.238  51.229  21.066  1.00 28.07           O
ATOM   3617  CB  ALA B 148       5.972  50.546  18.844  1.00 28.07           C
ATOM   3618  N   LYS B 149       7.077  49.341  21.456  1.00 62.36           N
ATOM   3619  CA  LYS B 149       7.242  49.579  22.860  1.00 62.36           C
ATOM   3620  C   LYS B 149       8.689  49.495  23.205  1.00 62.36           C
ATOM   3621  O   LYS B 149       9.186  50.291  23.997  1.00 62.36           O
ATOM   3622  CB  LYS B 149       6.466  48.650  23.806  1.00 62.36           C
ATOM   3623  CG  LYS B 149       6.468  49.189  25.245  1.00 62.36           C
ATOM   3624  CD  LYS B 149       5.356  48.633  26.137  1.00 62.36           C
ATOM   3625  CE  LYS B 149       5.321  49.258  27.532  1.00 62.36           C
ATOM   3626  NZ  LYS B 149       4.126  48.780  28.259  1.00 62.36           N
ATOM   3627  N   PHE B 150       9.416  48.537  22.601  1.00127.70           N
ATOM   3628  CA  PHE B 150      10.803  48.412  22.933  1.00127.70           C
ATOM   3629  C   PHE B 150      11.579  49.640  22.562  1.00127.70           C
ATOM   3630  O   PHE B 150      12.400  50.098  23.356  1.00127.70           O
ATOM   3631  CB  PHE B 150      11.535  47.213  22.297  1.00127.70           C
ATOM   3632  CG  PHE B 150      11.291  46.005  23.124  1.00127.70           C
ATOM   3633  CD1 PHE B 150      11.852  45.945  24.377  1.00127.70           C
ATOM   3634  CD2 PHE B 150      10.525  44.957  22.679  1.00127.70           C
ATOM   3635  CE1 PHE B 150      11.651  44.856  25.184  1.00127.70           C
ATOM   3636  CE2 PHE B 150      10.320  43.863  23.488  1.00127.70           C
ATOM   3637  CZ  PHE B 150      10.881  43.810  24.739  1.00127.70           C
ATOM   3638  N   LEU B 151      11.353  50.229  21.369  1.00 53.80           N
ATOM   3639  CA  LEU B 151      12.175  51.348  20.972  1.00 53.80           C
ATOM   3640  C   LEU B 151      12.034  52.470  21.957  1.00 53.80           C
ATOM   3641  O   LEU B 151      13.011  53.084  22.382  1.00 53.80           O
ATOM   3642  CB  LEU B 151      11.772  52.009  19.639  1.00 53.80           C
ATOM   3643  CG  LEU B 151      11.813  51.157  18.361  1.00 53.80           C
ATOM   3644  CD1 LEU B 151      11.680  52.071  17.130  1.00 53.80           C
ATOM   3645  CD2 LEU B 151      13.046  50.243  18.296  1.00 53.80           C
ATOM   3646  N   ARG B 152      10.788  52.777  22.334  1.00126.19           N
ATOM   3647  CA  ARG B 152      10.527  53.867  23.216  1.00126.19           C
ATOM   3648  C   ARG B 152      11.110  53.554  24.551  1.00126.19           C
ATOM   3649  O   ARG B 152      11.618  54.440  25.236  1.00126.19           O
ATOM   3650  CB  ARG B 152       9.021  54.082  23.384  1.00126.19           C
ATOM   3651  CG  ARG B 152       8.643  55.345  24.144  1.00126.19           C
ATOM   3652  CD  ARG B 152       7.137  55.433  24.375  1.00126.19           C
ATOM   3653  NE  ARG B 152       6.777  54.294  25.266  1.00126.19           N
ATOM   3654  CZ  ARG B 152       6.710  54.472  26.618  1.00126.19           C
ATOM   3655  NH1 ARG B 152       6.921  55.712  27.147  1.00126.19           N
ATOM   3656  NH2 ARG B 152       6.434  53.413  27.435  1.00126.19           N
ATOM   3657  N   ASP B 153      11.046  52.268  24.947  1.00 53.57           N
ATOM   3658  CA  ASP B 153      11.488  51.863  26.246  1.00 53.57           C
ATOM   3659  C   ASP B 153      12.932  52.194  26.400  1.00 53.57           C
ATOM   3660  O   ASP B 153      13.321  52.853  27.361  1.00 53.57           O
ATOM   3661  CB  ASP B 153      11.372  50.338  26.442  1.00 53.57           C
ATOM   3662  CG  ASP B 153      11.611  49.950  27.897  1.00 53.57           C
ATOM   3663  OD1 ASP B 153      12.433  50.615  28.581  1.00 53.57           O
ATOM   3664  OD2 ASP B 153      10.969  48.956  28.337  1.00 53.57           O
ATOM   3665  N   PHE B 154      13.775  51.768  25.444  1.00 64.98           N
ATOM   3666  CA  PHE B 154      15.174  51.981  25.652  1.00 64.98           C
ATOM   3667  C   PHE B 154      15.486  53.443  25.599  1.00 64.98           C
ATOM   3668  O   PHE B 154      16.233  53.951  26.432  1.00 64.98           O
ATOM   3669  CB  PHE B 154      16.092  51.172  24.699  1.00 64.98           C
ATOM   3670  CG  PHE B 154      15.984  51.619  23.284  1.00 64.98           C
ATOM   3671  CD1 PHE B 154      16.670  52.736  22.874  1.00 64.98           C
ATOM   3672  CD2 PHE B 154      15.237  50.923  22.362  1.00 64.98           C
ATOM   3673  CE1 PHE B 154      16.603  53.160  21.570  1.00 64.98           C
ATOM   3674  CE2 PHE B 154      15.165  51.348  21.054  1.00 64.98           C
ATOM   3675  CZ  PHE B 154      15.845  52.473  20.656  1.00 64.98           C
ATOM   3676  N   GLU B 155      14.890  54.178  24.643  1.00 45.13           N
ATOM   3677  CA  GLU B 155      15.240  55.565  24.522  1.00 45.13           C
ATOM   3678  C   GLU B 155      14.848  56.330  25.752  1.00 45.13           C
ATOM   3679  O   GLU B 155      15.626  57.146  26.244  1.00 45.13           O
ATOM   3680  CB  GLU B 155      14.608  56.264  23.311  1.00 45.13           C
ATOM   3681  CG  GLU B 155      13.082  56.264  23.342  1.00 45.13           C
ATOM   3682  CD  GLU B 155      12.632  56.792  21.992  1.00 45.13           C
ATOM   3683  OE1 GLU B 155      13.480  57.425  21.312  1.00 45.13           O
ATOM   3684  OE2 GLU B 155      11.448  56.575  21.616  1.00 45.13           O
ATOM   3685  N   ASN B 156      13.647  56.069  26.307  1.00 52.44           N
ATOM   3686  CA  ASN B 156      13.200  56.844  27.433  1.00 52.44           C
ATOM   3687  C   ASN B 156      14.168  56.693  28.565  1.00 52.44           C
ATOM   3688  O   ASN B 156      14.546  57.666  29.213  1.00 52.44           O
ATOM   3689  CB  ASN B 156      11.821  56.412  27.976  1.00 52.44           C
ATOM   3690  CG  ASN B 156      10.748  56.881  27.000  1.00 52.44           C
ATOM   3691  ND2 ASN B 156      10.962  58.074  26.388  1.00 52.44           N
ATOM   3692  OD1 ASN B 156       9.747  56.203  26.778  1.00 52.44           O
ATOM   3693  N   PHE B 157      14.604  55.453  28.832  1.00 55.11           N
ATOM   3694  CA  PHE B 157      15.512  55.217  29.912  1.00 55.11           C
ATOM   3695  C   PHE B 157      16.815  55.886  29.632  1.00 55.11           C
ATOM   3696  O   PHE B 157      17.432  56.448  30.534  1.00 55.11           O
ATOM   3697  CB  PHE B 157      15.737  53.724  30.187  1.00 55.11           C
ATOM   3698  CG  PHE B 157      14.474  53.253  30.827  1.00 55.11           C
ATOM   3699  CD1 PHE B 157      13.326  53.094  30.085  1.00 55.11           C
ATOM   3700  CD2 PHE B 157      14.444  52.967  32.173  1.00 55.11           C
ATOM   3701  CE1 PHE B 157      12.160  52.662  30.671  1.00 55.11           C
ATOM   3702  CE2 PHE B 157      13.286  52.531  32.771  1.00 55.11           C
ATOM   3703  CZ  PHE B 157      12.148  52.379  32.015  1.00 55.11           C
ATOM   3704  N   LYS B 158      17.267  55.857  28.368  1.00 32.77           N
ATOM   3705  CA  LYS B 158      18.528  56.457  28.046  1.00 32.77           C
ATOM   3706  C   LYS B 158      18.495  57.907  28.405  1.00 32.77           C
ATOM   3707  O   LYS B 158      19.448  58.427  28.986  1.00 32.77           O
ATOM   3708  CB  LYS B 158      18.846  56.379  26.545  1.00 32.77           C
ATOM   3709  CG  LYS B 158      20.159  57.070  26.178  1.00 32.77           C
ATOM   3710  CD  LYS B 158      20.636  56.809  24.749  1.00 32.77           C
ATOM   3711  CE  LYS B 158      21.902  57.592  24.384  1.00 32.77           C
ATOM   3712  NZ  LYS B 158      22.332  57.253  23.009  1.00 32.77           N
ATOM   3713  N   ALA B 159      17.392  58.600  28.063  1.00 30.02           N
ATOM   3714  CA  ALA B 159      17.309  60.009  28.312  1.00 30.02           C
ATOM   3715  C   ALA B 159      17.332  60.292  29.786  1.00 30.02           C
ATOM   3716  O   ALA B 159      18.058  61.173  30.241  1.00 30.02           O
ATOM   3717  CB  ALA B 159      16.021  60.634  27.737  1.00 30.02           C
ATOM   3718  N   ALA B 160      16.564  59.530  30.584  1.00 38.37           N
ATOM   3719  CA  ALA B 160      16.458  59.878  31.967  1.00 38.37           C
ATOM   3720  C   ALA B 160      17.692  59.528  32.731  1.00 38.37           C
ATOM   3721  O   ALA B 160      18.330  58.501  32.497  1.00 38.37           O
ATOM   3722  CB  ALA B 160      15.269  59.227  32.691  1.00 38.37           C
ATOM   3723  N   CYS B 161      18.069  60.438  33.654  1.00 35.60           N
ATOM   3724  CA  CYS B 161      19.161  60.213  34.559  1.00 35.60           C
ATOM   3725  C   CYS B 161      18.748  59.149  35.525  1.00 35.60           C
ATOM   3726  O   CYS B 161      19.501  58.221  35.815  1.00 35.60           O
ATOM   3727  CB  CYS B 161      19.513  61.443  35.417  1.00 35.60           C
ATOM   3728  SG  CYS B 161      20.170  62.830  34.447  1.00 35.60           S
ATOM   3729  N   VAL B 162      17.514  59.272  36.055  1.00104.04           N
ATOM   3730  CA  VAL B 162      17.034  58.348  37.042  1.00104.04           C
ATOM   3731  C   VAL B 162      15.716  57.817  36.594  1.00104.04           C
ATOM   3732  O   VAL B 162      14.955  58.477  35.890  1.00104.04           O
ATOM   3733  CB  VAL B 162      16.779  58.972  38.377  1.00104.04           C
ATOM   3734  CG1 VAL B 162      18.117  59.415  38.973  1.00104.04           C
ATOM   3735  CG2 VAL B 162      15.775  60.124  38.190  1.00104.04           C
ATOM   3736  N   PRO B 163      15.465  56.598  36.987  1.00 76.77           N
ATOM   3737  CA  PRO B 163      14.207  55.971  36.687  1.00 76.77           C
ATOM   3738  C   PRO B 163      13.158  56.385  37.673  1.00 76.77           C
ATOM   3739  O   PRO B 163      13.502  56.877  38.748  1.00 76.77           O
ATOM   3740  CB  PRO B 163      14.474  54.461  36.679  1.00 76.77           C
ATOM   3741  CG  PRO B 163      15.823  54.299  37.399  1.00 76.77           C
ATOM   3742  CD  PRO B 163      16.540  55.629  37.123  1.00 76.77           C
ATOM   3743  N   TRP B 164      11.871  56.203  37.319  1.00 59.30           N
ATOM   3744  CA  TRP B 164      10.809  56.512  38.226  1.00 59.30           C
ATOM   3745  C   TRP B 164      10.007  55.257  38.359  1.00 59.30           C
ATOM   3746  O   TRP B 164      10.110  54.345  37.539  1.00 59.30           O
ATOM   3747  CB  TRP B 164       9.878  57.657  37.766  1.00 59.30           C
ATOM   3748  CG  TRP B 164       8.820  58.046  38.781  1.00 59.30           C
ATOM   3749  CD1 TRP B 164       7.501  57.703  38.828  1.00 59.30           C
ATOM   3750  CD2 TRP B 164       9.064  58.860  39.946  1.00 59.30           C
ATOM   3751  CE2 TRP B 164       7.861  58.962  40.647  1.00 59.30           C
ATOM   3752  CE3 TRP B 164      10.206  59.462  40.393  1.00 59.30           C
ATOM   3753  NE1 TRP B 164       6.907  58.245  39.948  1.00 59.30           N
ATOM   3754  CZ2 TRP B 164       7.776  59.676  41.816  1.00 59.30           C
ATOM   3755  CZ3 TRP B 164      10.119  60.185  41.563  1.00 59.30           C
ATOM   3756  CH2 TRP B 164       8.930  60.288  42.259  1.00 59.30           C
ATOM   3757  N   GLU B 165       9.193  55.192  39.425  1.00104.52           N
ATOM   3758  CA  GLU B 165       8.411  54.035  39.750  1.00104.52           C
ATOM   3759  C   GLU B 165       7.455  53.757  38.643  1.00104.52           C
ATOM   3760  O   GLU B 165       7.204  52.602  38.304  1.00104.52           O
ATOM   3761  CB  GLU B 165       7.611  54.225  41.047  1.00104.52           C
ATOM   3762  CG  GLU B 165       6.517  53.176  41.249  1.00104.52           C
ATOM   3763  CD  GLU B 165       7.142  51.793  41.287  1.00104.52           C
ATOM   3764  OE1 GLU B 165       7.786  51.459  42.315  1.00104.52           O
ATOM   3765  OE2 GLU B 165       6.969  51.044  40.289  1.00104.52           O
ATOM   3766  N   ASN B 166       6.915  54.814  38.026  1.00 49.25           N
ATOM   3767  CA  ASN B 166       5.945  54.623  36.993  1.00 49.25           C
ATOM   3768  C   ASN B 166       6.571  53.831  35.894  1.00 49.25           C
ATOM   3769  O   ASN B 166       5.897  53.036  35.245  1.00 49.25           O
ATOM   3770  CB  ASN B 166       5.399  55.936  36.401  1.00 49.25           C
ATOM   3771  CG  ASN B 166       6.521  56.684  35.692  1.00 49.25           C
ATOM   3772  ND2 ASN B 166       6.208  57.233  34.486  1.00 49.25           N
ATOM   3773  OD1 ASN B 166       7.646  56.769  36.181  1.00 49.25           O
ATOM   3774  N   LYS B 167       7.879  54.023  35.654  1.00 87.30           N
ATOM   3775  CA  LYS B 167       8.518  53.291  34.598  1.00 87.30           C
ATOM   3776  C   LYS B 167       8.390  51.821  34.882  1.00 87.30           C
ATOM   3777  O   LYS B 167       8.085  51.038  33.983  1.00 87.30           O
ATOM   3778  CB  LYS B 167      10.023  53.604  34.474  1.00 87.30           C
ATOM   3779  CG  LYS B 167      10.333  54.986  33.894  1.00 87.30           C
ATOM   3780  CD  LYS B 167       9.828  55.161  32.461  1.00 87.30           C
ATOM   3781  CE  LYS B 167      10.112  56.539  31.863  1.00 87.30           C
ATOM   3782  NZ  LYS B 167       9.602  56.594  30.476  1.00 87.30           N
ATOM   3783  N   ILE B 168       8.608  51.405  36.140  1.00 54.08           N
ATOM   3784  CA  ILE B 168       8.528  50.011  36.467  1.00 54.08           C
ATOM   3785  C   ILE B 168       7.132  49.529  36.260  1.00 54.08           C
ATOM   3786  O   ILE B 168       6.922  48.426  35.764  1.00 54.08           O
ATOM   3787  CB  ILE B 168       8.889  49.702  37.886  1.00 54.08           C
ATOM   3788  CG1 ILE B 168      10.378  49.969  38.121  1.00 54.08           C
ATOM   3789  CG2 ILE B 168       8.453  48.260  38.189  1.00 54.08           C
ATOM   3790  CD1 ILE B 168      10.759  49.832  39.586  1.00 54.08           C
ATOM   3791  N   LYS B 169       6.147  50.359  36.631  1.00134.14           N
ATOM   3792  CA  LYS B 169       4.764  50.002  36.554  1.00134.14           C
ATOM   3793  C   LYS B 169       4.472  49.642  35.136  1.00134.14           C
ATOM   3794  O   LYS B 169       3.781  48.660  34.871  1.00134.14           O
ATOM   3795  CB  LYS B 169       3.894  51.209  36.969  1.00134.14           C
ATOM   3796  CG  LYS B 169       2.387  50.969  36.999  1.00134.14           C
ATOM   3797  CD  LYS B 169       1.759  50.702  35.628  1.00134.14           C
ATOM   3798  CE  LYS B 169       1.048  51.919  35.021  1.00134.14           C
ATOM   3799  NZ  LYS B 169       0.946  51.778  33.547  1.00134.14           N
ATOM   3800  N   ALA B 170       5.023  50.415  34.181  1.00 32.58           N
ATOM   3801  CA  ALA B 170       4.778  50.171  32.787  1.00 32.58           C
ATOM   3802  C   ALA B 170       5.358  48.846  32.401  1.00 32.58           C
ATOM   3803  O   ALA B 170       4.776  48.108  31.607  1.00 32.58           O
ATOM   3804  CB  ALA B 170       5.362  51.250  31.866  1.00 32.58           C
ATOM   3805  N   ILE B 171       6.530  48.514  32.973  1.00100.93           N
ATOM   3806  CA  ILE B 171       7.244  47.302  32.672  1.00100.93           C
ATOM   3807  C   ILE B 171       6.360  46.144  33.014  1.00100.93           C
ATOM   3808  O   ILE B 171       6.221  45.195  32.241  1.00100.93           O
ATOM   3809  CB  ILE B 171       8.457  47.176  33.554  1.00100.93           C
ATOM   3810  CG1 ILE B 171       9.485  48.279  33.254  1.00100.93           C
ATOM   3811  CG2 ILE B 171       9.010  45.749  33.421  1.00100.93           C
ATOM   3812  CD1 ILE B 171      10.111  48.140  31.870  1.00100.93           C
ATOM   3813  N   GLU B 172       5.721  46.208  34.194  1.00 43.01           N
ATOM   3814  CA  GLU B 172       4.925  45.121  34.667  1.00 43.01           C
ATOM   3815  C   GLU B 172       3.810  44.924  33.707  1.00 43.01           C
ATOM   3816  O   GLU B 172       3.469  43.795  33.357  1.00 43.01           O
ATOM   3817  CB  GLU B 172       4.329  45.420  36.062  1.00 43.01           C
ATOM   3818  CG  GLU B 172       3.737  44.211  36.793  1.00 43.01           C
ATOM   3819  CD  GLU B 172       3.118  44.691  38.108  1.00 43.01           C
ATOM   3820  OE1 GLU B 172       3.253  45.903  38.422  1.00 43.01           O
ATOM   3821  OE2 GLU B 172       2.494  43.852  38.812  1.00 43.01           O
ATOM   3822  N   SER B 173       3.238  46.038  33.218  1.00 81.51           N
ATOM   3823  CA  SER B 173       2.109  45.928  32.355  1.00 81.51           C
ATOM   3824  C   SER B 173       2.456  45.115  31.147  1.00 81.51           C
ATOM   3825  O   SER B 173       1.790  44.124  30.858  1.00 81.51           O
ATOM   3826  CB  SER B 173       1.597  47.288  31.873  1.00 81.51           C
ATOM   3827  OG  SER B 173       0.494  47.095  31.003  1.00 81.51           O
ATOM   3828  N   GLN B 174       3.484  45.514  30.380  1.00 96.67           N
ATOM   3829  CA  GLN B 174       3.754  44.731  29.208  1.00 96.67           C
ATOM   3830  C   GLN B 174       4.332  43.383  29.521  1.00 96.67           C
ATOM   3831  O   GLN B 174       3.783  42.358  29.117  1.00 96.67           O
ATOM   3832  CB  GLN B 174       4.759  45.410  28.273  1.00 96.67           C
ATOM   3833  CG  GLN B 174       5.152  44.491  27.123  1.00 96.67           C
ATOM   3834  CD  GLN B 174       6.029  45.276  26.170  1.00 96.67           C
ATOM   3835  NE2 GLN B 174       6.826  46.235  26.715  1.00 96.67           N
ATOM   3836  OE1 GLN B 174       5.995  45.050  24.962  1.00 96.67           O
ATOM   3837  N   PHE B 175       5.483  43.372  30.226  1.00 94.74           N
ATOM   3838  CA  PHE B 175       6.232  42.170  30.479  1.00 94.74           C
ATOM   3839  C   PHE B 175       5.617  41.306  31.541  1.00 94.74           C
ATOM   3840  O   PHE B 175       5.301  40.142  31.294  1.00 94.74           O
ATOM   3841  CB  PHE B 175       7.684  42.528  30.858  1.00 94.74           C
ATOM   3842  CG  PHE B 175       8.269  43.332  29.732  1.00 94.74           C
ATOM   3843  CD1 PHE B 175       8.795  42.721  28.617  1.00 94.74           C
ATOM   3844  CD2 PHE B 175       8.290  44.710  29.787  1.00 94.74           C
ATOM   3845  CE1 PHE B 175       9.337  43.462  27.592  1.00 94.74           C
ATOM   3846  CE2 PHE B 175       8.833  45.454  28.761  1.00 94.74           C
ATOM   3847  CZ  PHE B 175       9.357  44.834  27.653  1.00 94.74           C
ATOM   3848  N   GLY B 176       5.375  41.870  32.746  1.00 34.31           N
ATOM   3849  CA  GLY B 176       4.873  41.088  33.846  1.00 34.31           C
ATOM   3850  C   GLY B 176       5.710  41.383  35.062  1.00 34.31           C
ATOM   3851  O   GLY B 176       6.766  42.006  34.974  1.00 34.31           O
ATOM   3852  N   SER B 177       5.255  40.912  36.242  1.00 52.79           N
ATOM   3853  CA  SER B 177       5.920  41.158  37.487  1.00 52.79           C
ATOM   3854  C   SER B 177       7.251  40.458  37.548  1.00 52.79           C
ATOM   3855  O   SER B 177       8.189  40.975  38.158  1.00 52.79           O
ATOM   3856  CB  SER B 177       5.102  40.659  38.678  1.00 52.79           C
ATOM   3857  OG  SER B 177       5.821  40.925  39.870  1.00 52.79           O
ATOM   3858  N   SER B 178       7.385  39.268  36.931  1.00106.70           N
ATOM   3859  CA  SER B 178       8.644  38.578  37.063  1.00106.70           C
ATOM   3860  C   SER B 178       9.726  39.457  36.510  1.00106.70           C
ATOM   3861  O   SER B 178      10.754  39.656  37.151  1.00106.70           O
ATOM   3862  CB  SER B 178       8.725  37.213  36.334  1.00106.70           C
ATOM   3863  OG  SER B 178       8.850  37.390  34.928  1.00106.70           O
ATOM   3864  N   VAL B 179       9.516  40.030  35.316  1.00 80.98           N
ATOM   3865  CA  VAL B 179      10.459  40.953  34.747  1.00 80.98           C
ATOM   3866  C   VAL B 179      10.522  42.192  35.599  1.00 80.98           C
ATOM   3867  O   VAL B 179      11.596  42.658  35.962  1.00 80.98           O
ATOM   3868  CB  VAL B 179      10.032  41.420  33.381  1.00 80.98           C
ATOM   3869  CG1 VAL B 179      10.911  42.595  32.955  1.00 80.98           C
ATOM   3870  CG2 VAL B 179      10.115  40.259  32.395  1.00 80.98           C
ATOM   3871  N   ALA B 180       9.356  42.728  36.000  1.00 56.31           N
ATOM   3872  CA  ALA B 180       9.267  43.995  36.674  1.00 56.31           C
ATOM   3873  C   ALA B 180      10.040  44.011  37.957  1.00 56.31           C
ATOM   3874  O   ALA B 180      10.733  44.984  38.257  1.00 56.31           O
ATOM   3875  CB  ALA B 180       7.821  44.327  37.057  1.00 56.31           C
ATOM   3876  N   SER B 181       9.948  42.935  38.744  1.00 88.03           N
ATOM   3877  CA  SER B 181      10.577  42.885  40.027  1.00 88.03           C
ATOM   3878  C   SER B 181      12.053  43.072  39.908  1.00 88.03           C
ATOM   3879  O   SER B 181      12.667  43.737  40.742  1.00 88.03           O
ATOM   3880  CB  SER B 181      10.338  41.526  40.689  1.00 88.03           C
ATOM   3881  OG  SER B 181      11.171  41.396  41.822  1.00 88.03           O
ATOM   3882  N   TYR B 182      12.666  42.500  38.859  1.00 85.14           N
ATOM   3883  CA  TYR B 182      14.078  42.634  38.730  1.00 85.14           C
ATOM   3884  C   TYR B 182      14.413  44.078  38.620  1.00 85.14           C
ATOM   3885  O   TYR B 182      15.271  44.590  39.336  1.00 85.14           O
ATOM   3886  CB  TYR B 182      14.612  41.993  37.444  1.00 85.14           C
ATOM   3887  CG  TYR B 182      16.039  42.428  37.406  1.00 85.14           C
ATOM   3888  CD1 TYR B 182      16.967  41.773  38.178  1.00 85.14           C
ATOM   3889  CD2 TYR B 182      16.466  43.480  36.623  1.00 85.14           C
ATOM   3890  CE1 TYR B 182      18.289  42.153  38.181  1.00 85.14           C
ATOM   3891  CE2 TYR B 182      17.785  43.868  36.618  1.00 85.14           C
ATOM   3892  CZ  TYR B 182      18.704  43.207  37.400  1.00 85.14           C
ATOM   3893  OH  TYR B 182      20.053  43.618  37.390  1.00 85.14           O
ATOM   3894  N   PHE B 183      13.718  44.775  37.713  1.00 79.24           N
ATOM   3895  CA  PHE B 183      13.980  46.154  37.435  1.00 79.24           C
ATOM   3896  C   PHE B 183      13.813  46.910  38.714  1.00 79.24           C
ATOM   3897  O   PHE B 183      14.607  47.790  39.038  1.00 79.24           O
ATOM   3898  CB  PHE B 183      12.952  46.692  36.423  1.00 79.24           C
ATOM   3899  CG  PHE B 183      13.284  46.040  35.129  1.00 79.24           C
ATOM   3900  CD1 PHE B 183      13.027  44.710  34.912  1.00 79.24           C
ATOM   3901  CD2 PHE B 183      13.858  46.762  34.116  1.00 79.24           C
ATOM   3902  CE1 PHE B 183      13.334  44.078  33.732  1.00 79.24           C
ATOM   3903  CE2 PHE B 183      14.170  46.146  32.929  1.00 79.24           C
ATOM   3904  CZ  PHE B 183      13.916  44.811  32.731  1.00 79.24           C
ATOM   3905  N   LEU B 184      12.754  46.594  39.470  1.00 49.28           N
ATOM   3906  CA  LEU B 184      12.516  47.295  40.693  1.00 49.28           C
ATOM   3907  C   LEU B 184      13.639  47.043  41.646  1.00 49.28           C
ATOM   3908  O   LEU B 184      14.090  47.954  42.338  1.00 49.28           O
ATOM   3909  CB  LEU B 184      11.189  46.889  41.360  1.00 49.28           C
ATOM   3910  CG  LEU B 184      10.945  47.647  42.671  1.00 49.28           C
ATOM   3911  CD1 LEU B 184      11.018  49.157  42.442  1.00 49.28           C
ATOM   3912  CD2 LEU B 184       9.626  47.219  43.333  1.00 49.28           C
ATOM   3913  N   PHE B 185      14.125  45.794  41.706  1.00 55.50           N
ATOM   3914  CA  PHE B 185      15.187  45.464  42.611  1.00 55.50           C
ATOM   3915  C   PHE B 185      16.435  46.174  42.204  1.00 55.50           C
ATOM   3916  O   PHE B 185      17.132  46.753  43.032  1.00 55.50           O
ATOM   3917  CB  PHE B 185      15.475  43.952  42.602  1.00 55.50           C
ATOM   3918  CG  PHE B 185      16.487  43.648  43.654  1.00 55.50           C
ATOM   3919  CD1 PHE B 185      16.117  43.597  44.979  1.00 55.50           C
ATOM   3920  CD2 PHE B 185      17.799  43.397  43.326  1.00 55.50           C
ATOM   3921  CE1 PHE B 185      17.038  43.311  45.959  1.00 55.50           C
ATOM   3922  CE2 PHE B 185      18.728  43.107  44.301  1.00 55.50           C
ATOM   3923  CZ  PHE B 185      18.348  43.069  45.621  1.00 55.50           C
ATOM   3924  N   LEU B 186      16.734  46.164  40.893  1.00 58.08           N
ATOM   3925  CA  LEU B 186      17.950  46.712  40.370  1.00 58.08           C
ATOM   3926  C   LEU B 186      18.012  48.178  40.666  1.00 58.08           C
ATOM   3927  O   LEU B 186      19.045  48.684  41.105  1.00 58.08           O
ATOM   3928  CB  LEU B 186      17.995  46.565  38.840  1.00 58.08           C
ATOM   3929  CG  LEU B 186      19.290  47.078  38.194  1.00 58.08           C
ATOM   3930  CD1 LEU B 186      20.481  46.241  38.676  1.00 58.08           C
ATOM   3931  CD2 LEU B 186      19.185  47.134  36.658  1.00 58.08           C
ATOM   3932  N   ARG B 187      16.900  48.901  40.439  1.00194.89           N
ATOM   3933  CA  ARG B 187      16.908  50.325  40.629  1.00194.89           C
ATOM   3934  C   ARG B 187      17.157  50.614  42.068  1.00194.89           C
ATOM   3935  O   ARG B 187      17.938  51.496  42.417  1.00194.89           O
ATOM   3936  CB  ARG B 187      15.554  51.013  40.426  1.00194.89           C
ATOM   3937  CG  ARG B 187      14.796  50.697  39.150  1.00194.89           C
ATOM   3938  CD  ARG B 187      13.523  51.534  39.117  1.00194.89           C
ATOM   3939  NE  ARG B 187      12.945  51.422  40.484  1.00194.89           N
ATOM   3940  CZ  ARG B 187      12.025  52.328  40.928  1.00194.89           C
ATOM   3941  NH1 ARG B 187      11.673  53.394  40.153  1.00194.89           N
ATOM   3942  NH2 ARG B 187      11.444  52.152  42.148  1.00194.89           N
ATOM   3943  N   TRP B 188      16.468  49.860  42.942  1.00 50.87           N
ATOM   3944  CA  TRP B 188      16.528  50.090  44.353  1.00 50.87           C
ATOM   3945  C   TRP B 188      17.932  49.873  44.795  1.00 50.87           C
ATOM   3946  O   TRP B 188      18.473  50.655  45.575  1.00 50.87           O
ATOM   3947  CB  TRP B 188      15.620  49.119  45.126  1.00 50.87           C
ATOM   3948  CG  TRP B 188      15.532  49.362  46.614  1.00 50.87           C
ATOM   3949  CD1 TRP B 188      16.162  48.731  47.645  1.00 50.87           C
ATOM   3950  CD2 TRP B 188      14.702  50.376  47.203  1.00 50.87           C
ATOM   3951  CE2 TRP B 188      14.869  50.294  48.586  1.00 50.87           C
ATOM   3952  CE3 TRP B 188      13.871  51.297  46.633  1.00 50.87           C
ATOM   3953  NE1 TRP B 188      15.764  49.275  48.843  1.00 50.87           N
ATOM   3954  CZ2 TRP B 188      14.200  51.141  49.427  1.00 50.87           C
ATOM   3955  CZ3 TRP B 188      13.200  52.150  47.482  1.00 50.87           C
ATOM   3956  CH2 TRP B 188      13.362  52.073  48.849  1.00 50.87           C
ATOM   3957  N   MET B 189      18.564  48.798  44.293  1.00 47.13           N
ATOM   3958  CA  MET B 189      19.902  48.470  44.671  1.00 47.13           C
ATOM   3959  C   MET B 189      20.805  49.561  44.188  1.00 47.13           C
ATOM   3960  O   MET B 189      21.784  49.900  44.850  1.00 47.13           O
ATOM   3961  CB  MET B 189      20.385  47.132  44.080  1.00 47.13           C
ATOM   3962  CG  MET B 189      21.688  46.595  44.687  1.00 47.13           C
ATOM   3963  SD  MET B 189      23.203  47.464  44.185  1.00 47.13           S
ATOM   3964  CE  MET B 189      24.316  46.217  44.904  1.00 47.13           C
ATOM   3965  N   TYR B 190      20.498  50.142  43.012  1.00 52.50           N
ATOM   3966  CA  TYR B 190      21.335  51.159  42.446  1.00 52.50           C
ATOM   3967  C   TYR B 190      21.403  52.344  43.358  1.00 52.50           C
ATOM   3968  O   TYR B 190      22.491  52.829  43.666  1.00 52.50           O
ATOM   3969  CB  TYR B 190      20.800  51.674  41.097  1.00 52.50           C
ATOM   3970  CG  TYR B 190      21.679  52.777  40.601  1.00 52.50           C
ATOM   3971  CD1 TYR B 190      22.923  52.495  40.087  1.00 52.50           C
ATOM   3972  CD2 TYR B 190      21.254  54.088  40.623  1.00 52.50           C
ATOM   3973  CE1 TYR B 190      23.737  53.499  39.616  1.00 52.50           C
ATOM   3974  CE2 TYR B 190      22.064  55.100  40.154  1.00 52.50           C
ATOM   3975  CZ  TYR B 190      23.309  54.805  39.651  1.00 52.50           C
ATOM   3976  OH  TYR B 190      24.145  55.834  39.168  1.00 52.50           O
ATOM   3977  N   GLY B 191      20.236  52.826  43.822  1.00 22.09           N
ATOM   3978  CA  GLY B 191      20.174  54.004  44.639  1.00 22.09           C
ATOM   3979  C   GLY B 191      20.852  53.784  45.951  1.00 22.09           C
ATOM   3980  O   GLY B 191      21.567  54.657  46.441  1.00 22.09           O
ATOM   3981  N   VAL B 192      20.638  52.606  46.568  1.00 94.71           N
ATOM   3982  CA  VAL B 192      21.201  52.333  47.860  1.00 94.71           C
ATOM   3983  C   VAL B 192      22.686  52.294  47.731  1.00 94.71           C
ATOM   3984  O   VAL B 192      23.406  52.636  48.665  1.00 94.71           O
ATOM   3985  CB  VAL B 192      20.778  51.023  48.455  1.00 94.71           C
ATOM   3986  CG1 VAL B 192      21.370  49.883  47.609  1.00 94.71           C
ATOM   3987  CG2 VAL B 192      21.230  50.998  49.930  1.00 94.71           C
ATOM   3988  N   ASN B 193      23.164  51.869  46.549  1.00 55.69           N
ATOM   3989  CA  ASN B 193      24.552  51.659  46.257  1.00 55.69           C
ATOM   3990  C   ASN B 193      25.290  52.949  46.419  1.00 55.69           C
ATOM   3991  O   ASN B 193      26.491  52.957  46.683  1.00 55.69           O
ATOM   3992  CB  ASN B 193      24.779  51.145  44.825  1.00 55.69           C
ATOM   3993  CG  ASN B 193      26.177  50.554  44.749  1.00 55.69           C
ATOM   3994  ND2 ASN B 193      26.514  49.949  43.579  1.00 55.69           N
ATOM   3995  OD1 ASN B 193      26.950  50.628  45.705  1.00 55.69           O
ATOM   3996  N   MET B 194      24.589  54.079  46.248  1.00 37.23           N
ATOM   3997  CA  MET B 194      25.215  55.365  46.319  1.00 37.23           C
ATOM   3998  C   MET B 194      25.810  55.576  47.687  1.00 37.23           C
ATOM   3999  O   MET B 194      26.903  56.126  47.811  1.00 37.23           O
ATOM   4000  CB  MET B 194      24.214  56.503  46.059  1.00 37.23           C
ATOM   4001  CG  MET B 194      24.861  57.864  45.808  1.00 37.23           C
ATOM   4002  SD  MET B 194      23.672  59.203  45.481  1.00 37.23           S
ATOM   4003  CE  MET B 194      24.913  60.459  45.057  1.00 37.23           C
ATOM   4004  N   VAL B 195      25.127  55.137  48.762  1.00 38.09           N
ATOM   4005  CA  VAL B 195      25.614  55.406  50.091  1.00 38.09           C
ATOM   4006  C   VAL B 195      26.974  54.795  50.297  1.00 38.09           C
ATOM   4007  O   VAL B 195      27.880  55.451  50.811  1.00 38.09           O
ATOM   4008  CB  VAL B 195      24.693  54.893  51.161  1.00 38.09           C
ATOM   4009  CG1 VAL B 195      25.364  55.108  52.527  1.00 38.09           C
ATOM   4010  CG2 VAL B 195      23.341  55.618  51.027  1.00 38.09           C
ATOM   4011  N   LEU B 196      27.171  53.532  49.871  1.00104.11           N
ATOM   4012  CA  LEU B 196      28.442  52.886  50.056  1.00104.11           C
ATOM   4013  C   LEU B 196      29.459  53.687  49.333  1.00104.11           C
ATOM   4014  O   LEU B 196      30.583  53.844  49.804  1.00104.11           O
ATOM   4015  CB  LEU B 196      28.560  51.485  49.417  1.00104.11           C
ATOM   4016  CG  LEU B 196      27.912  50.298  50.155  1.00104.11           C
ATOM   4017  CD1 LEU B 196      28.703  49.888  51.404  1.00104.11           C
ATOM   4018  CD2 LEU B 196      26.431  50.545  50.453  1.00104.11           C
ATOM   4019  N   PHE B 197      29.086  54.217  48.159  1.00 51.06           N
ATOM   4020  CA  PHE B 197      30.028  54.938  47.366  1.00 51.06           C
ATOM   4021  C   PHE B 197      30.567  56.091  48.144  1.00 51.06           C
ATOM   4022  O   PHE B 197      31.779  56.291  48.178  1.00 51.06           O
ATOM   4023  CB  PHE B 197      29.412  55.521  46.087  1.00 51.06           C
ATOM   4024  CG  PHE B 197      30.445  56.395  45.462  1.00 51.06           C
ATOM   4025  CD1 PHE B 197      31.534  55.854  44.821  1.00 51.06           C
ATOM   4026  CD2 PHE B 197      30.308  57.764  45.503  1.00 51.06           C
ATOM   4027  CE1 PHE B 197      32.482  56.667  44.246  1.00 51.06           C
ATOM   4028  CE2 PHE B 197      31.248  58.583  44.926  1.00 51.06           C
ATOM   4029  CZ  PHE B 197      32.343  58.033  44.300  1.00 51.06           C
ATOM   4030  N   VAL B 198      29.691  56.875  48.795  1.00125.66           N
ATOM   4031  CA  VAL B 198      30.161  58.068  49.441  1.00125.66           C
ATOM   4032  C   VAL B 198      31.131  57.777  50.551  1.00125.66           C
ATOM   4033  O   VAL B 198      32.249  58.289  50.556  1.00125.66           O
ATOM   4034  CB  VAL B 198      29.028  58.903  49.983  1.00125.66           C
ATOM   4035  CG1 VAL B 198      28.131  59.261  48.794  1.00125.66           C
ATOM   4036  CG2 VAL B 198      28.255  58.155  51.080  1.00125.66           C
ATOM   4037  N   LEU B 199      30.743  56.924  51.514  1.00 60.72           N
ATOM   4038  CA  LEU B 199      31.573  56.663  52.653  1.00 60.72           C
ATOM   4039  C   LEU B 199      32.787  55.939  52.211  1.00 60.72           C
ATOM   4040  O   LEU B 199      33.891  56.197  52.685  1.00 60.72           O
ATOM   4041  CB  LEU B 199      30.873  55.767  53.678  1.00 60.72           C
ATOM   4042  CG  LEU B 199      29.665  56.436  54.351  1.00 60.72           C
ATOM   4043  CD1 LEU B 199      28.967  55.456  55.299  1.00 60.72           C
ATOM   4044  CD2 LEU B 199      30.066  57.736  55.065  1.00 60.72           C
ATOM   4045  N   THR B 200      32.599  54.989  51.288  1.00103.52           N
ATOM   4046  CA  THR B 200      33.697  54.173  50.895  1.00103.52           C
ATOM   4047  C   THR B 200      34.694  55.012  50.159  1.00103.52           C
ATOM   4048  O   THR B 200      35.902  54.824  50.296  1.00103.52           O
ATOM   4049  CB  THR B 200      33.258  53.016  50.066  1.00103.52           C
ATOM   4050  CG2 THR B 200      33.027  53.493  48.618  1.00103.52           C
ATOM   4051  OG1 THR B 200      34.243  51.998  50.134  1.00103.52           O
ATOM   4052  N   PHE B 201      34.203  55.966  49.349  1.00 38.25           N
ATOM   4053  CA  PHE B 201      35.041  56.857  48.605  1.00 38.25           C
ATOM   4054  C   PHE B 201      35.803  57.677  49.594  1.00 38.25           C
ATOM   4055  O   PHE B 201      37.000  57.907  49.440  1.00 38.25           O
ATOM   4056  CB  PHE B 201      34.215  57.780  47.693  1.00 38.25           C
ATOM   4057  CG  PHE B 201      35.148  58.697  46.986  1.00 38.25           C
ATOM   4058  CD1 PHE B 201      35.852  58.282  45.879  1.00 38.25           C
ATOM   4059  CD2 PHE B 201      35.312  59.985  47.439  1.00 38.25           C
ATOM   4060  CE1 PHE B 201      36.708  59.143  45.233  1.00 38.25           C
ATOM   4061  CE2 PHE B 201      36.167  60.847  46.801  1.00 38.25           C
ATOM   4062  CZ  PHE B 201      36.864  60.427  45.693  1.00 38.25           C
ATOM   4063  N   SER B 202      35.109  58.129  50.651  1.00 38.16           N
ATOM   4064  CA  SER B 202      35.716  58.937  51.658  1.00 38.16           C
ATOM   4065  C   SER B 202      36.781  58.137  52.340  1.00 38.16           C
ATOM   4066  O   SER B 202      37.897  58.622  52.524  1.00 38.16           O
ATOM   4067  CB  SER B 202      34.709  59.370  52.732  1.00 38.16           C
ATOM   4068  OG  SER B 202      35.348  60.168  53.710  1.00 38.16           O
ATOM   4069  N   LEU B 203      36.485  56.870  52.713  1.00108.21           N
ATOM   4070  CA  LEU B 203      37.503  56.145  53.417  1.00108.21           C
ATOM   4071  C   LEU B 203      38.704  55.992  52.551  1.00108.21           C
ATOM   4072  O   LEU B 203      39.830  56.110  53.031  1.00108.21           O
ATOM   4073  CB  LEU B 203      37.171  54.724  53.914  1.00108.21           C
ATOM   4074  CG  LEU B 203      36.279  54.655  55.162  1.00108.21           C
ATOM   4075  CD1 LEU B 203      34.789  54.745  54.821  1.00108.21           C
ATOM   4076  CD2 LEU B 203      36.642  53.445  56.025  1.00108.21           C
ATOM   4077  N   ILE B 204      38.517  55.681  51.260  1.00 51.53           N
ATOM   4078  CA  ILE B 204      39.689  55.540  50.449  1.00 51.53           C
ATOM   4079  C   ILE B 204      40.351  56.874  50.283  1.00 51.53           C
ATOM   4080  O   ILE B 204      41.572  56.984  50.388  1.00 51.53           O
ATOM   4081  CB  ILE B 204      39.447  54.970  49.095  1.00 51.53           C
ATOM   4082  CG1 ILE B 204      40.815  54.672  48.460  1.00 51.53           C
ATOM   4083  CG2 ILE B 204      38.569  55.948  48.297  1.00 51.53           C
ATOM   4084  CD1 ILE B 204      40.766  53.722  47.273  1.00 51.53           C
ATOM   4085  N   MET B 205      39.547  57.927  50.049  1.00 93.60           N
ATOM   4086  CA  MET B 205      40.055  59.244  49.778  1.00 93.60           C
ATOM   4087  C   MET B 205      40.897  59.664  50.936  1.00 93.60           C
ATOM   4088  O   MET B 205      42.043  60.088  50.775  1.00 93.60           O
ATOM   4089  CB  MET B 205      38.910  60.277  49.704  1.00 93.60           C
ATOM   4090  CG  MET B 205      39.287  61.687  49.232  1.00 93.60           C
ATOM   4091  SD  MET B 205      39.424  61.897  47.429  1.00 93.60           S
ATOM   4092  CE  MET B 205      41.074  61.163  47.262  1.00 93.60           C
ATOM   4093  N   LEU B 206      40.344  59.515  52.151  1.00 30.36           N
ATOM   4094  CA  LEU B 206      41.028  59.917  53.340  1.00 30.36           C
ATOM   4095  C   LEU B 206      42.093  58.857  53.576  1.00 30.36           C
ATOM   4096  O   LEU B 206      43.053  59.113  54.354  1.00 30.36           O
ATOM   4097  CB  LEU B 206      40.100  59.924  54.567  1.00 30.36           C
ATOM   4098  CG  LEU B 206      38.854  60.821  54.402  1.00 30.36           C
ATOM   4099  CD1 LEU B 206      37.973  60.780  55.658  1.00 30.36           C
ATOM   4100  CD2 LEU B 206      39.219  62.254  53.993  1.00 30.36           C
ATOM   4101  OXT LEU B 206      41.947  57.758  52.977  1.00 30.36           O
TER    4102      LEU B 206
ATOM   4103  N   TRP B 262      47.546  54.295  59.429  1.00 33.14           N
ATOM   4104  CA  TRP B 262      48.124  55.580  59.877  1.00 33.14           C
ATOM   4105  C   TRP B 262      47.022  56.549  60.124  1.00 33.14           C
ATOM   4106  O   TRP B 262      45.886  56.161  60.389  1.00 33.14           O
ATOM   4107  CB  TRP B 262      49.039  56.164  58.787  1.00 33.14           C
ATOM   4108  CG  TRP B 262      50.302  55.374  58.546  1.00 33.14           C
ATOM   4109  CD1 TRP B 262      50.606  54.492  57.554  1.00 33.14           C
ATOM   4110  CD2 TRP B 262      51.452  55.446  59.399  1.00 33.14           C
ATOM   4111  CE2 TRP B 262      52.416  54.591  58.864  1.00 33.14           C
ATOM   4112  CE3 TRP B 262      51.684  56.168  60.534  1.00 33.14           C
ATOM   4113  NE1 TRP B 262      51.883  54.013  57.729  1.00 33.14           N
ATOM   4114  CZ2 TRP B 262      53.638  54.446  59.461  1.00 33.14           C
ATOM   4115  CZ3 TRP B 262      52.913  56.017  61.136  1.00 33.14           C
ATOM   4116  CH2 TRP B 262      53.871  55.174  60.610  1.00 33.14           C
ATOM   4117  N   LEU B 263      47.345  57.851  60.057  1.00 74.83           N
ATOM   4118  CA  LEU B 263      46.341  58.845  60.262  1.00 74.83           C
ATOM   4119  C   LEU B 263      45.370  58.680  59.149  1.00 74.83           C
ATOM   4120  O   LEU B 263      44.155  58.730  59.340  1.00 74.83           O
ATOM   4121  CB  LEU B 263      46.882  60.282  60.158  1.00 74.83           C
ATOM   4122  CG  LEU B 263      47.967  60.629  61.189  1.00 74.83           C
ATOM   4123  CD1 LEU B 263      49.256  59.830  60.937  1.00 74.83           C
ATOM   4124  CD2 LEU B 263      48.209  62.143  61.233  1.00 74.83           C
ATOM   4125  N   ASN B 264      45.907  58.439  57.943  1.00 39.36           N
ATOM   4126  CA  ASN B 264      45.099  58.323  56.771  1.00 39.36           C
ATOM   4127  C   ASN B 264      44.373  57.023  56.795  1.00 39.36           C
ATOM   4128  O   ASN B 264      44.653  56.130  57.595  1.00 39.36           O
ATOM   4129  CB  ASN B 264      45.908  58.378  55.466  1.00 39.36           C
ATOM   4130  CG  ASN B 264      46.459  59.788  55.318  1.00 39.36           C
ATOM   4131  ND2 ASN B 264      47.521  59.940  54.480  1.00 39.36           N
ATOM   4132  OD1 ASN B 264      45.957  60.725  55.936  1.00 39.36           O
ATOM   4133  N   PHE B 265      43.395  56.908  55.881  1.00 75.81           N
ATOM   4134  CA  PHE B 265      42.582  55.743  55.735  1.00 75.81           C
ATOM   4135  C   PHE B 265      43.023  55.114  54.457  1.00 75.81           C
ATOM   4136  O   PHE B 265      44.215  55.004  54.165  1.00 75.81           O
ATOM   4137  CB  PHE B 265      41.090  56.058  55.550  1.00 75.81           C
ATOM   4138  CG  PHE B 265      40.622  56.768  56.770  1.00 75.81           C
ATOM   4139  CD1 PHE B 265      40.730  58.136  56.874  1.00 75.81           C
ATOM   4140  CD2 PHE B 265      40.077  56.056  57.811  1.00 75.81           C
ATOM   4141  CE1 PHE B 265      40.296  58.782  58.006  1.00 75.81           C
ATOM   4142  CE2 PHE B 265      39.641  56.700  58.944  1.00 75.81           C
ATOM   4143  CZ  PHE B 265      39.746  58.066  59.042  1.00 75.81           C
ATOM   4144  N   ARG B 266      42.035  54.667  53.668  1.00134.90           N
ATOM   4145  CA  ARG B 266      42.282  54.054  52.404  1.00134.90           C
ATOM   4146  C   ARG B 266      42.804  52.670  52.632  1.00134.90           C
ATOM   4147  O   ARG B 266      43.077  51.942  51.682  1.00134.90           O
ATOM   4148  CB  ARG B 266      43.319  54.831  51.556  1.00134.90           C
ATOM   4149  CG  ARG B 266      43.606  54.220  50.178  1.00134.90           C
ATOM   4150  CD  ARG B 266      44.548  55.054  49.298  1.00134.90           C
ATOM   4151  NE  ARG B 266      45.907  55.000  49.906  1.00134.90           N
ATOM   4152  CZ  ARG B 266      47.000  55.440  49.215  1.00134.90           C
ATOM   4153  NH1 ARG B 266      46.873  55.941  47.951  1.00134.90           N
ATOM   4154  NH2 ARG B 266      48.231  55.385  49.800  1.00134.90           N
ATOM   4155  N   LEU B 267      42.902  52.246  53.903  1.00 68.41           N
ATOM   4156  CA  LEU B 267      43.361  50.916  54.193  1.00 68.41           C
ATOM   4157  C   LEU B 267      42.251  50.240  54.912  1.00 68.41           C
ATOM   4158  O   LEU B 267      41.373  50.936  55.425  1.00 68.41           O
ATOM   4159  CB  LEU B 267      44.604  50.895  55.099  1.00 68.41           C
ATOM   4160  CG  LEU B 267      45.889  51.312  54.367  1.00 68.41           C
ATOM   4161  CD1 LEU B 267      47.114  51.261  55.293  1.00 68.41           C
ATOM   4162  CD2 LEU B 267      46.090  50.468  53.098  1.00 68.41           C
ATOM   4163  N   PRO B 268      42.244  48.915  54.919  1.00 91.69           N
ATOM   4164  CA  PRO B 268      41.206  48.157  55.581  1.00 91.69           C
ATOM   4165  C   PRO B 268      41.006  48.731  56.947  1.00 91.69           C
ATOM   4166  O   PRO B 268      41.818  48.478  57.835  1.00 91.69           O
ATOM   4167  CB  PRO B 268      41.697  46.707  55.605  1.00 91.69           C
ATOM   4168  CG  PRO B 268      43.232  46.853  55.554  1.00 91.69           C
ATOM   4169  CD  PRO B 268      43.452  48.127  54.721  1.00 91.69           C
ATOM   4170  N   LEU B 269      39.902  49.488  57.129  1.00142.95           N
ATOM   4171  CA  LEU B 269      39.680  50.191  58.359  1.00142.95           C
ATOM   4172  C   LEU B 269      38.469  49.574  58.965  1.00142.95           C
ATOM   4173  O   LEU B 269      37.540  49.169  58.270  1.00142.95           O
ATOM   4174  CB  LEU B 269      39.310  51.677  58.160  1.00142.95           C
ATOM   4175  CG  LEU B 269      39.555  52.661  59.341  1.00142.95           C
ATOM   4176  CD1 LEU B 269      39.020  52.222  60.708  1.00142.95           C
ATOM   4177  CD2 LEU B 269      41.022  53.078  59.397  1.00142.95           C
ATOM   4178  N   SER B 270      38.460  49.510  60.302  1.00 54.11           N
ATOM   4179  CA  SER B 270      37.377  48.984  61.066  1.00 54.11           C
ATOM   4180  C   SER B 270      36.172  49.847  60.839  1.00 54.11           C
ATOM   4181  O   SER B 270      35.047  49.410  61.080  1.00 54.11           O
ATOM   4182  CB  SER B 270      37.686  49.007  62.573  1.00 54.11           C
ATOM   4183  OG  SER B 270      36.594  48.493  63.319  1.00 54.11           O
ATOM   4184  N   TYR B 271      36.376  51.114  60.421  1.00 72.55           N
ATOM   4185  CA  TYR B 271      35.284  52.028  60.213  1.00 72.55           C
ATOM   4186  C   TYR B 271      34.426  51.621  59.055  1.00 72.55           C
ATOM   4187  O   TYR B 271      33.205  51.536  59.178  1.00 72.55           O
ATOM   4188  CB  TYR B 271      35.763  53.463  59.905  1.00 72.55           C
ATOM   4189  CG  TYR B 271      34.585  54.357  59.705  1.00 72.55           C
ATOM   4190  CD1 TYR B 271      33.897  54.857  60.789  1.00 72.55           C
ATOM   4191  CD2 TYR B 271      34.167  54.711  58.439  1.00 72.55           C
ATOM   4192  CE1 TYR B 271      32.821  55.695  60.614  1.00 72.55           C
ATOM   4193  CE2 TYR B 271      33.090  55.551  58.257  1.00 72.55           C
ATOM   4194  CZ  TYR B 271      32.416  56.046  59.350  1.00 72.55           C
ATOM   4195  OH  TYR B 271      31.313  56.910  59.182  1.00 72.55           O
ATOM   4196  N   PHE B 272      35.051  51.318  57.904  1.00 74.01           N
ATOM   4197  CA  PHE B 272      34.320  51.042  56.697  1.00 74.01           C
ATOM   4198  C   PHE B 272      33.465  49.840  56.889  1.00 74.01           C
ATOM   4199  O   PHE B 272      32.316  49.806  56.454  1.00 74.01           O
ATOM   4200  CB  PHE B 272      35.241  50.813  55.476  1.00 74.01           C
ATOM   4201  CG  PHE B 272      34.414  50.519  54.262  1.00 74.01           C
ATOM   4202  CD1 PHE B 272      33.660  51.501  53.652  1.00 74.01           C
ATOM   4203  CD2 PHE B 272      34.427  49.259  53.707  1.00 74.01           C
ATOM   4204  CE1 PHE B 272      32.913  51.205  52.535  1.00 74.01           C
ATOM   4205  CE2 PHE B 272      33.683  48.956  52.591  1.00 74.01           C
ATOM   4206  CZ  PHE B 272      32.919  49.935  52.002  1.00 74.01           C
ATOM   4207  N   LEU B 273      33.999  48.807  57.551  1.00102.14           N
ATOM   4208  CA  LEU B 273      33.241  47.606  57.711  1.00102.14           C
ATOM   4209  C   LEU B 273      32.020  47.828  58.543  1.00102.14           C
ATOM   4210  O   LEU B 273      30.973  47.232  58.294  1.00102.14           O
ATOM   4211  CB  LEU B 273      34.037  46.495  58.354  1.00102.14           C
ATOM   4212  CG  LEU B 273      33.143  45.306  58.659  1.00102.14           C
ATOM   4213  CD1 LEU B 273      32.275  44.902  57.463  1.00102.14           C
ATOM   4214  CD2 LEU B 273      34.045  44.175  59.085  1.00102.14           C
ATOM   4215  N   VAL B 274      32.125  48.666  59.588  1.00 35.86           N
ATOM   4216  CA  VAL B 274      30.984  48.888  60.424  1.00 35.86           C
ATOM   4217  C   VAL B 274      29.919  49.502  59.576  1.00 35.86           C
ATOM   4218  O   VAL B 274      28.762  49.088  59.603  1.00 35.86           O
ATOM   4219  CB  VAL B 274      31.249  49.854  61.543  1.00 35.86           C
ATOM   4220  CG1 VAL B 274      29.927  50.095  62.292  1.00 35.86           C
ATOM   4221  CG2 VAL B 274      32.379  49.302  62.429  1.00 35.86           C
ATOM   4222  N   GLY B 275      30.309  50.506  58.773  1.00 24.55           N
ATOM   4223  CA  GLY B 275      29.377  51.205  57.943  1.00 24.55           C
ATOM   4224  C   GLY B 275      28.799  50.261  56.937  1.00 24.55           C
ATOM   4225  O   GLY B 275      27.612  50.334  56.620  1.00 24.55           O
ATOM   4226  N   ILE B 276      29.634  49.360  56.386  1.00157.36           N
ATOM   4227  CA  ILE B 276      29.141  48.497  55.355  1.00157.36           C
ATOM   4228  C   ILE B 276      28.136  47.542  55.912  1.00157.36           C
ATOM   4229  O   ILE B 276      27.136  47.250  55.263  1.00157.36           O
ATOM   4230  CB  ILE B 276      30.205  47.774  54.571  1.00157.36           C
ATOM   4231  CG1 ILE B 276      30.955  46.687  55.336  1.00157.36           C
ATOM   4232  CG2 ILE B 276      31.168  48.868  54.118  1.00157.36           C
ATOM   4233  CD1 ILE B 276      31.971  45.972  54.438  1.00157.36           C
ATOM   4234  N   MET B 277      28.376  47.008  57.122  1.00102.04           N
ATOM   4235  CA  MET B 277      27.427  46.103  57.705  1.00102.04           C
ATOM   4236  C   MET B 277      26.160  46.847  57.991  1.00102.04           C
ATOM   4237  O   MET B 277      25.065  46.328  57.783  1.00102.04           O
ATOM   4238  CB  MET B 277      27.930  45.445  59.007  1.00102.04           C
ATOM   4239  CG  MET B 277      28.197  46.427  60.148  1.00102.04           C
ATOM   4240  SD  MET B 277      28.825  45.645  61.666  1.00102.04           S
ATOM   4241  CE  MET B 277      30.453  45.253  60.962  1.00102.04           C
ATOM   4242  N   CYS B 278      26.269  48.098  58.472  1.00 33.06           N
ATOM   4243  CA  CYS B 278      25.094  48.850  58.812  1.00 33.06           C
ATOM   4244  C   CYS B 278      24.302  49.077  57.559  1.00 33.06           C
ATOM   4245  O   CYS B 278      23.081  48.940  57.538  1.00 33.06           O
ATOM   4246  CB  CYS B 278      25.434  50.219  59.435  1.00 33.06           C
ATOM   4247  SG  CYS B 278      23.962  51.107  60.021  1.00 33.06           S
ATOM   4248  N   ILE B 279      24.999  49.418  56.466  1.00144.85           N
ATOM   4249  CA  ILE B 279      24.363  49.708  55.214  1.00144.85           C
ATOM   4250  C   ILE B 279      23.687  48.481  54.673  1.00144.85           C
ATOM   4251  O   ILE B 279      22.551  48.550  54.204  1.00144.85           O
ATOM   4252  CB  ILE B 279      25.352  50.183  54.187  1.00144.85           C
ATOM   4253  CG1 ILE B 279      25.955  51.542  54.585  1.00144.85           C
ATOM   4254  CG2 ILE B 279      24.652  50.182  52.828  1.00144.85           C
ATOM   4255  CD1 ILE B 279      24.931  52.671  54.669  1.00144.85           C
ATOM   4256  N   GLY B 280      24.355  47.315  54.743  1.00 26.41           N
ATOM   4257  CA  GLY B 280      23.813  46.114  54.171  1.00 26.41           C
ATOM   4258  C   GLY B 280      22.516  45.784  54.825  1.00 26.41           C
ATOM   4259  O   GLY B 280      21.575  45.338  54.168  1.00 26.41           O
ATOM   4260  N   TYR B 281      22.439  45.970  56.155  1.00 48.58           N
ATOM   4261  CA  TYR B 281      21.236  45.636  56.861  1.00 48.58           C
ATOM   4262  C   TYR B 281      20.126  46.518  56.408  1.00 48.58           C
ATOM   4263  O   TYR B 281      19.022  46.047  56.144  1.00 48.58           O
ATOM   4264  CB  TYR B 281      21.338  45.831  58.376  1.00 48.58           C
ATOM   4265  CG  TYR B 281      19.964  45.538  58.859  1.00 48.58           C
ATOM   4266  CD1 TYR B 281      19.528  44.238  58.905  1.00 48.58           C
ATOM   4267  CD2 TYR B 281      19.118  46.548  59.253  1.00 48.58           C
ATOM   4268  CE1 TYR B 281      18.257  43.946  59.339  1.00 48.58           C
ATOM   4269  CE2 TYR B 281      17.845  46.259  59.690  1.00 48.58           C
ATOM   4270  CZ  TYR B 281      17.410  44.953  59.735  1.00 48.58           C
ATOM   4271  OH  TYR B 281      16.106  44.652  60.181  1.00 48.58           O
ATOM   4272  N   SER B 282      20.391  47.831  56.300  1.00 30.57           N
ATOM   4273  CA  SER B 282      19.349  48.754  55.964  1.00 30.57           C
ATOM   4274  C   SER B 282      18.814  48.404  54.617  1.00 30.57           C
ATOM   4275  O   SER B 282      17.604  48.306  54.418  1.00 30.57           O
ATOM   4276  CB  SER B 282      19.844  50.213  55.908  1.00 30.57           C
ATOM   4277  OG  SER B 282      20.851  50.363  54.917  1.00 30.57           O
ATOM   4278  N   PHE B 283      19.718  48.168  53.657  1.00 53.27           N
ATOM   4279  CA  PHE B 283      19.336  47.915  52.301  1.00 53.27           C
ATOM   4280  C   PHE B 283      18.498  46.677  52.216  1.00 53.27           C
ATOM   4281  O   PHE B 283      17.464  46.658  51.550  1.00 53.27           O
ATOM   4282  CB  PHE B 283      20.573  47.712  51.414  1.00 53.27           C
ATOM   4283  CG  PHE B 283      20.074  47.232  50.104  1.00 53.27           C
ATOM   4284  CD1 PHE B 283      19.581  48.119  49.178  1.00 53.27           C
ATOM   4285  CD2 PHE B 283      20.102  45.890  49.813  1.00 53.27           C
ATOM   4286  CE1 PHE B 283      19.112  47.672  47.968  1.00 53.27           C
ATOM   4287  CE2 PHE B 283      19.635  45.436  48.603  1.00 53.27           C
ATOM   4288  CZ  PHE B 283      19.140  46.328  47.682  1.00 53.27           C
ATOM   4289  N   LEU B 284      18.927  45.595  52.883  1.00106.91           N
ATOM   4290  CA  LEU B 284      18.188  44.370  52.796  1.00106.91           C
ATOM   4291  C   LEU B 284      16.853  44.547  53.446  1.00106.91           C
ATOM   4292  O   LEU B 284      15.829  44.176  52.875  1.00106.91           O
ATOM   4293  CB  LEU B 284      18.928  43.201  53.482  1.00106.91           C
ATOM   4294  CG  LEU B 284      18.194  41.843  53.449  1.00106.91           C
ATOM   4295  CD1 LEU B 284      17.014  41.799  54.430  1.00106.91           C
ATOM   4296  CD2 LEU B 284      17.778  41.474  52.015  1.00106.91           C
ATOM   4297  N   VAL B 285      16.824  45.138  54.655  1.00 87.45           N
ATOM   4298  CA  VAL B 285      15.587  45.244  55.368  1.00 87.45           C
ATOM   4299  C   VAL B 285      14.625  46.080  54.596  1.00 87.45           C
ATOM   4300  O   VAL B 285      13.450  45.738  54.489  1.00 87.45           O
ATOM   4301  CB  VAL B 285      15.716  45.865  56.732  1.00 87.45           C
ATOM   4302  CG1 VAL B 285      16.234  47.310  56.608  1.00 87.45           C
ATOM   4303  CG2 VAL B 285      14.340  45.754  57.411  1.00 87.45           C
ATOM   4304  N   VAL B 286      15.099  47.202  54.029  1.00 34.17           N
ATOM   4305  CA  VAL B 286      14.227  48.107  53.342  1.00 34.17           C
ATOM   4306  C   VAL B 286      13.638  47.443  52.134  1.00 34.17           C
ATOM   4307  O   VAL B 286      12.443  47.566  51.875  1.00 34.17           O
ATOM   4308  CB  VAL B 286      14.940  49.360  52.918  1.00 34.17           C
ATOM   4309  CG1 VAL B 286      15.406  50.079  54.193  1.00 34.17           C
ATOM   4310  CG2 VAL B 286      16.102  48.997  51.982  1.00 34.17           C
ATOM   4311  N   LEU B 287      14.462  46.698  51.377  1.00131.89           N
ATOM   4312  CA  LEU B 287      13.988  46.084  50.171  1.00131.89           C
ATOM   4313  C   LEU B 287      12.936  45.081  50.494  1.00131.89           C
ATOM   4314  O   LEU B 287      11.941  44.974  49.781  1.00131.89           O
ATOM   4315  CB  LEU B 287      15.108  45.392  49.361  1.00131.89           C
ATOM   4316  CG  LEU B 287      15.811  44.184  50.032  1.00131.89           C
ATOM   4317  CD1 LEU B 287      14.974  42.902  50.048  1.00131.89           C
ATOM   4318  CD2 LEU B 287      17.151  43.911  49.358  1.00131.89           C
ATOM   4319  N   LYS B 288      13.119  44.326  51.589  1.00100.71           N
ATOM   4320  CA  LYS B 288      12.164  43.312  51.885  1.00100.71           C
ATOM   4321  C   LYS B 288      10.864  43.963  52.181  1.00100.71           C
ATOM   4322  O   LYS B 288       9.818  43.438  51.807  1.00100.71           O
ATOM   4323  CB  LYS B 288      12.584  42.385  53.024  1.00100.71           C
ATOM   4324  CG  LYS B 288      13.597  41.363  52.510  1.00100.71           C
ATOM   4325  CD  LYS B 288      14.139  40.417  53.575  1.00100.71           C
ATOM   4326  CE  LYS B 288      14.628  39.083  53.008  1.00100.71           C
ATOM   4327  NZ  LYS B 288      15.898  39.269  52.277  1.00100.71           N
ATOM   4328  N   ALA B 289      10.898  45.125  52.858  1.00 25.44           N
ATOM   4329  CA  ALA B 289       9.694  45.839  53.170  1.00 25.44           C
ATOM   4330  C   ALA B 289       9.041  46.267  51.891  1.00 25.44           C
ATOM   4331  O   ALA B 289       7.822  46.192  51.757  1.00 25.44           O
ATOM   4332  CB  ALA B 289       9.957  47.116  53.982  1.00 25.44           C
ATOM   4333  N   MET B 290       9.844  46.723  50.913  1.00 41.38           N
ATOM   4334  CA  MET B 290       9.333  47.241  49.676  1.00 41.38           C
ATOM   4335  C   MET B 290       8.628  46.159  48.920  1.00 41.38           C
ATOM   4336  O   MET B 290       7.629  46.412  48.250  1.00 41.38           O
ATOM   4337  CB  MET B 290      10.430  47.819  48.763  1.00 41.38           C
ATOM   4338  CG  MET B 290       9.910  48.404  47.445  1.00 41.38           C
ATOM   4339  SD  MET B 290       8.962  49.953  47.592  1.00 41.38           S
ATOM   4340  CE  MET B 290      10.382  51.053  47.870  1.00 41.38           C
ATOM   4341  N   THR B 291       9.127  44.917  49.028  1.00 52.31           N
ATOM   4342  CA  THR B 291       8.625  43.802  48.283  1.00 52.31           C
ATOM   4343  C   THR B 291       7.169  43.631  48.591  1.00 52.31           C
ATOM   4344  O   THR B 291       6.367  43.381  47.695  1.00 52.31           O
ATOM   4345  CB  THR B 291       9.336  42.522  48.636  1.00 52.31           C
ATOM   4346  CG2 THR B 291       8.815  41.397  47.719  1.00 52.31           C
ATOM   4347  OG1 THR B 291      10.736  42.681  48.458  1.00 52.31           O
ATOM   4348  N   LYS B 292       6.772  43.742  49.867  1.00 88.11           N
ATOM   4349  CA  LYS B 292       5.391  43.570  50.200  1.00 88.11           C
ATOM   4350  C   LYS B 292       4.596  44.681  49.599  1.00 88.11           C
ATOM   4351  O   LYS B 292       3.524  44.440  49.051  1.00 88.11           O
ATOM   4352  CB  LYS B 292       5.138  43.552  51.720  1.00 88.11           C
ATOM   4353  CG  LYS B 292       5.516  42.205  52.353  1.00 88.11           C
ATOM   4354  CD  LYS B 292       5.706  42.237  53.874  1.00 88.11           C
ATOM   4355  CE  LYS B 292       4.464  42.639  54.667  1.00 88.11           C
ATOM   4356  NZ  LYS B 292       4.826  42.878  56.085  1.00 88.11           N
ATOM   4357  N   ASN B 293       5.114  45.923  49.657  1.00 38.60           N
ATOM   4358  CA  ASN B 293       4.368  47.047  49.178  1.00 38.60           C
ATOM   4359  C   ASN B 293       4.110  46.861  47.723  1.00 38.60           C
ATOM   4360  O   ASN B 293       2.985  47.037  47.260  1.00 38.60           O
ATOM   4361  CB  ASN B 293       5.127  48.382  49.326  1.00 38.60           C
ATOM   4362  CG  ASN B 293       5.293  48.689  50.807  1.00 38.60           C
ATOM   4363  ND2 ASN B 293       6.137  49.710  51.125  1.00 38.60           N
ATOM   4364  OD1 ASN B 293       4.694  48.030  51.656  1.00 38.60           O
ATOM   4365  N   ILE B 294       5.159  46.479  46.975  1.00 45.58           N
ATOM   4366  CA  ILE B 294       5.057  46.316  45.563  1.00 45.58           C
ATOM   4367  C   ILE B 294       4.116  45.195  45.308  1.00 45.58           C
ATOM   4368  O   ILE B 294       3.317  45.251  44.380  1.00 45.58           O
ATOM   4369  CB  ILE B 294       6.376  46.037  44.905  1.00 45.58           C
ATOM   4370  CG1 ILE B 294       6.948  44.693  45.366  1.00 45.58           C
ATOM   4371  CG2 ILE B 294       7.298  47.227  45.214  1.00 45.58           C
ATOM   4372  CD1 ILE B 294       8.093  44.199  44.489  1.00 45.58           C
ATOM   4373  N   GLY B 295       4.192  44.132  46.127  1.00 25.88           N
ATOM   4374  CA  GLY B 295       3.335  42.999  45.952  1.00 25.88           C
ATOM   4375  C   GLY B 295       1.925  43.440  46.160  1.00 25.88           C
ATOM   4376  O   GLY B 295       1.031  43.062  45.414  1.00 25.88           O
ATOM   4377  N   ASP B 296       1.679  44.272  47.187  1.00 49.16           N
ATOM   4378  CA  ASP B 296       0.344  44.700  47.484  1.00 49.16           C
ATOM   4379  C   ASP B 296      -0.160  45.448  46.293  1.00 49.16           C
ATOM   4380  O   ASP B 296      -1.285  45.243  45.838  1.00 49.16           O
ATOM   4381  CB  ASP B 296       0.329  45.637  48.705  1.00 49.16           C
ATOM   4382  CG  ASP B 296      -1.097  45.947  49.132  1.00 49.16           C
ATOM   4383  OD1 ASP B 296      -2.015  45.958  48.268  1.00 49.16           O
ATOM   4384  OD2 ASP B 296      -1.282  46.189  50.355  1.00 49.16           O
ATOM   4385  N   ASP B 297       0.689  46.335  45.750  1.00147.94           N
ATOM   4386  CA  ASP B 297       0.341  47.130  44.606  1.00147.94           C
ATOM   4387  C   ASP B 297       0.258  46.323  43.331  1.00147.94           C
ATOM   4388  O   ASP B 297      -0.355  46.737  42.374  1.00147.94           O
ATOM   4389  CB  ASP B 297       1.306  48.302  44.361  1.00147.94           C
ATOM   4390  CG  ASP B 297       1.038  49.367  45.426  1.00147.94           C
ATOM   4391  OD1 ASP B 297       0.174  49.138  46.314  1.00147.94           O
ATOM   4392  OD2 ASP B 297       1.696  50.439  45.358  1.00147.94           O
ATOM   4393  N   GLY B 298       1.017  45.257  43.124  1.00168.88           N
ATOM   4394  CA  GLY B 298       0.852  44.492  41.913  1.00168.88           C
ATOM   4395  C   GLY B 298      -0.164  43.401  41.993  1.00168.88           C
ATOM   4396  O   GLY B 298      -0.735  42.996  40.981  1.00168.88           O
ATOM   4397  N   GLY B 299      -0.324  42.820  43.198  1.00 54.63           N
ATOM   4398  CA  GLY B 299      -1.127  41.647  43.394  1.00 54.63           C
ATOM   4399  C   GLY B 299      -0.750  41.098  44.733  1.00 54.63           C
ATOM   4400  O   GLY B 299      -1.085  41.696  45.754  1.00 54.63           O
ATOM   4401  N   GLY B 300      -0.042  39.946  44.760  1.00 36.83           N
ATOM   4402  CA  GLY B 300       0.392  39.382  46.014  1.00 36.83           C
ATOM   4403  C   GLY B 300      -0.126  37.986  46.183  1.00 36.83           C
ATOM   4404  O   GLY B 300      -1.213  37.631  45.733  1.00 36.83           O
ATOM   4405  N   ASP B 301       0.698  37.162  46.871  1.00 57.70           N
ATOM   4406  CA  ASP B 301       0.447  35.785  47.209  1.00 57.70           C
ATOM   4407  C   ASP B 301       0.145  34.998  45.973  1.00 57.70           C
ATOM   4408  O   ASP B 301      -0.718  34.122  45.983  1.00 57.70           O
ATOM   4409  CB  ASP B 301      -0.711  35.591  48.199  1.00 57.70           C
ATOM   4410  CG  ASP B 301      -0.592  34.171  48.736  1.00 57.70           C
ATOM   4411  OD1 ASP B 301       0.289  33.421  48.236  1.00 57.70           O
ATOM   4412  OD2 ASP B 301      -1.372  33.816  49.659  1.00 57.70           O
ATOM   4413  N   ASP B 302       0.853  35.300  44.869  1.00 51.99           N
ATOM   4414  CA  ASP B 302       0.685  34.607  43.628  1.00 51.99           C
ATOM   4415  C   ASP B 302       1.223  33.214  43.739  1.00 51.99           C
ATOM   4416  O   ASP B 302       0.686  32.286  43.137  1.00 51.99           O
ATOM   4417  CB  ASP B 302       1.440  35.272  42.462  1.00 51.99           C
ATOM   4418  CG  ASP B 302       1.163  34.461  41.202  1.00 51.99           C
ATOM   4419  OD1 ASP B 302      -0.007  34.028  41.033  1.00 51.99           O
ATOM   4420  OD2 ASP B 302       2.116  34.250  40.403  1.00 51.99           O
ATOM   4421  N   ASN B 303       2.288  33.023  44.541  1.00 43.70           N
ATOM   4422  CA  ASN B 303       2.969  31.757  44.587  1.00 43.70           C
ATOM   4423  C   ASN B 303       2.023  30.677  44.987  1.00 43.70           C
ATOM   4424  O   ASN B 303       2.078  29.572  44.447  1.00 43.70           O
ATOM   4425  CB  ASN B 303       4.158  31.745  45.564  1.00 43.70           C
ATOM   4426  CG  ASN B 303       3.651  31.952  46.981  1.00 43.70           C
ATOM   4427  ND2 ASN B 303       4.292  31.246  47.953  1.00 43.70           N
ATOM   4428  OD1 ASN B 303       2.717  32.716  47.219  1.00 43.70           O
ATOM   4429  N   THR B 304       1.121  30.965  45.937  1.00116.29           N
ATOM   4430  CA  THR B 304       0.242  29.928  46.386  1.00116.29           C
ATOM   4431  C   THR B 304      -0.602  29.447  45.245  1.00116.29           C
ATOM   4432  O   THR B 304      -0.767  28.242  45.064  1.00116.29           O
ATOM   4433  CB  THR B 304      -0.680  30.347  47.494  1.00116.29           C
ATOM   4434  CG2 THR B 304      -1.654  31.430  46.993  1.00116.29           C
ATOM   4435  OG1 THR B 304      -1.398  29.218  47.969  1.00116.29           O
ATOM   4436  N   PHE B 305      -1.167  30.360  44.432  1.00 68.71           N
ATOM   4437  CA  PHE B 305      -2.002  29.880  43.372  1.00 68.71           C
ATOM   4438  C   PHE B 305      -1.139  29.760  42.175  1.00 68.71           C
ATOM   4439  O   PHE B 305      -0.914  30.729  41.451  1.00 68.71           O
ATOM   4440  CB  PHE B 305      -3.127  30.854  42.998  1.00 68.71           C
ATOM   4441  CG  PHE B 305      -3.973  30.149  41.999  1.00 68.71           C
ATOM   4442  CD1 PHE B 305      -4.908  29.235  42.429  1.00 68.71           C
ATOM   4443  CD2 PHE B 305      -3.846  30.391  40.650  1.00 68.71           C
ATOM   4444  CE1 PHE B 305      -5.710  28.569  41.536  1.00 68.71           C
ATOM   4445  CE2 PHE B 305      -4.644  29.726  39.751  1.00 68.71           C
ATOM   4446  CZ  PHE B 305      -5.578  28.817  40.190  1.00 68.71           C
ATOM   4447  N   ASN B 306      -0.681  28.525  41.923  1.00151.44           N
ATOM   4448  CA  ASN B 306       0.282  28.279  40.905  1.00151.44           C
ATOM   4449  C   ASN B 306      -0.057  26.950  40.311  1.00151.44           C
ATOM   4450  O   ASN B 306      -0.493  26.050  41.024  1.00151.44           O
ATOM   4451  CB  ASN B 306       1.661  28.141  41.571  1.00151.44           C
ATOM   4452  CG  ASN B 306       2.761  28.132  40.544  1.00151.44           C
ATOM   4453  ND2 ASN B 306       3.706  27.163  40.668  1.00151.44           N
ATOM   4454  OD1 ASN B 306       2.788  28.986  39.663  1.00151.44           O
ATOM   4455  N   PHE B 307       0.129  26.789  38.987  1.00 61.74           N
ATOM   4456  CA  PHE B 307      -0.142  25.504  38.416  1.00 61.74           C
ATOM   4457  C   PHE B 307       0.938  24.598  38.905  1.00 61.74           C
ATOM   4458  O   PHE B 307       2.101  24.990  38.984  1.00 61.74           O
ATOM   4459  CB  PHE B 307      -0.113  25.488  36.878  1.00 61.74           C
ATOM   4460  CG  PHE B 307       1.262  25.883  36.450  1.00 61.74           C
ATOM   4461  CD1 PHE B 307       1.577  27.214  36.297  1.00 61.74           C
ATOM   4462  CD2 PHE B 307       2.229  24.939  36.198  1.00 61.74           C
ATOM   4463  CE1 PHE B 307       2.836  27.600  35.908  1.00 61.74           C
ATOM   4464  CE2 PHE B 307       3.493  25.317  35.808  1.00 61.74           C
ATOM   4465  CZ  PHE B 307       3.796  26.648  35.659  1.00 61.74           C
ATOM   4466  N   SER B 308       0.564  23.352  39.248  1.00 32.31           N
ATOM   4467  CA  SER B 308       1.482  22.400  39.803  1.00 32.31           C
ATOM   4468  C   SER B 308       2.334  21.836  38.719  1.00 32.31           C
ATOM   4469  O   SER B 308       2.009  21.932  37.538  1.00 32.31           O
ATOM   4470  CB  SER B 308       0.773  21.222  40.497  1.00 32.31           C
ATOM   4471  OG  SER B 308      -0.045  20.527  39.568  1.00 32.31           O
ATOM   4472  N   TRP B 309       3.478  21.236  39.114  1.00 82.77           N
ATOM   4473  CA  TRP B 309       4.342  20.657  38.134  1.00 82.77           C
ATOM   4474  C   TRP B 309       3.770  19.314  37.793  1.00 82.77           C
ATOM   4475  O   TRP B 309       3.209  18.627  38.646  1.00 82.77           O
ATOM   4476  CB  TRP B 309       5.788  20.422  38.602  1.00 82.77           C
ATOM   4477  CG  TRP B 309       6.737  20.120  37.469  1.00 82.77           C
ATOM   4478  CD1 TRP B 309       6.778  19.034  36.655  1.00 82.77           C
ATOM   4479  CD2 TRP B 309       7.846  20.950  37.092  1.00 82.77           C
ATOM   4480  CE2 TRP B 309       8.492  20.316  36.033  1.00 82.77           C
ATOM   4481  CE3 TRP B 309       8.292  22.139  37.596  1.00 82.77           C
ATOM   4482  NE1 TRP B 309       7.818  19.143  35.772  1.00 82.77           N
ATOM   4483  CZ2 TRP B 309       9.595  20.867  35.446  1.00 82.77           C
ATOM   4484  CZ3 TRP B 309       9.403  22.690  36.999  1.00 82.77           C
ATOM   4485  CH2 TRP B 309      10.042  22.068  35.944  1.00 82.77           C
ATOM   4486  N   LYS B 310       3.895  18.914  36.512  1.00 89.03           N
ATOM   4487  CA  LYS B 310       3.360  17.679  36.006  1.00 89.03           C
ATOM   4488  C   LYS B 310       4.055  16.503  36.632  1.00 89.03           C
ATOM   4489  O   LYS B 310       3.416  15.520  37.007  1.00 89.03           O
ATOM   4490  CB  LYS B 310       3.514  17.572  34.475  1.00 89.03           C
ATOM   4491  CG  LYS B 310       2.745  16.416  33.826  1.00 89.03           C
ATOM   4492  CD  LYS B 310       3.245  15.024  34.206  1.00 89.03           C
ATOM   4493  CE  LYS B 310       2.430  13.905  33.552  1.00 89.03           C
ATOM   4494  NZ  LYS B 310       3.082  12.602  33.792  1.00 89.03           N
ATOM   4495  N   VAL B 311       5.390  16.592  36.776  1.00123.61           N
ATOM   4496  CA  VAL B 311       6.227  15.546  37.290  1.00123.61           C
ATOM   4497  C   VAL B 311       5.876  15.271  38.714  1.00123.61           C
ATOM   4498  O   VAL B 311       6.059  14.145  39.176  1.00123.61           O
ATOM   4499  CB  VAL B 311       7.693  15.877  37.316  1.00123.61           C
ATOM   4500  CG1 VAL B 311       8.157  16.225  35.898  1.00123.61           C
ATOM   4501  CG2 VAL B 311       7.957  16.958  38.377  1.00123.61           C
ATOM   4502  N   PHE B 312       5.400  16.308  39.440  1.00 63.65           N
ATOM   4503  CA  PHE B 312       5.120  16.215  40.846  1.00 63.65           C
ATOM   4504  C   PHE B 312       4.360  14.969  41.132  1.00 63.65           C
ATOM   4505  O   PHE B 312       3.301  14.718  40.559  1.00 63.65           O
ATOM   4506  CB  PHE B 312       4.293  17.400  41.376  1.00 63.65           C
ATOM   4507  CG  PHE B 312       4.080  17.200  42.838  1.00 63.65           C
ATOM   4508  CD1 PHE B 312       5.056  17.546  43.738  1.00 63.65           C
ATOM   4509  CD2 PHE B 312       2.898  16.667  43.307  1.00 63.65           C
ATOM   4510  CE1 PHE B 312       4.866  17.368  45.086  1.00 63.65           C
ATOM   4511  CE2 PHE B 312       2.702  16.483  44.657  1.00 63.65           C
ATOM   4512  CZ  PHE B 312       3.687  16.835  45.549  1.00 63.65           C
ATOM   4513  N   CYS B 313       4.906  14.137  42.039  1.00 35.88           N
ATOM   4514  CA  CYS B 313       4.263  12.892  42.322  1.00 35.88           C
ATOM   4515  C   CYS B 313       3.766  12.946  43.722  1.00 35.88           C
ATOM   4516  O   CYS B 313       4.382  13.556  44.592  1.00 35.88           O
ATOM   4517  CB  CYS B 313       5.207  11.678  42.232  1.00 35.88           C
ATOM   4518  SG  CYS B 313       5.927  11.493  40.575  1.00 35.88           S
ATOM   4519  N   SER B 314       2.599  12.326  43.964  1.00 89.50           N
ATOM   4520  CA  SER B 314       2.103  12.276  45.299  1.00 89.50           C
ATOM   4521  C   SER B 314       2.080  10.837  45.688  1.00 89.50           C
ATOM   4522  O   SER B 314       1.250  10.059  45.218  1.00 89.50           O
ATOM   4523  CB  SER B 314       0.673  12.813  45.428  1.00 89.50           C
ATOM   4524  OG  SER B 314       0.656  14.187  45.082  1.00 89.50           O
ATOM   4525  N   TRP B 315       3.017  10.449  46.565  1.00 49.68           N
ATOM   4526  CA  TRP B 315       3.083   9.112  47.067  1.00 49.68           C
ATOM   4527  C   TRP B 315       1.864   8.918  47.893  1.00 49.68           C
ATOM   4528  O   TRP B 315       1.249   7.852  47.887  1.00 49.68           O
ATOM   4529  CB  TRP B 315       4.282   8.903  48.002  1.00 49.68           C
ATOM   4530  CG  TRP B 315       4.365   7.503  48.549  1.00 49.68           C
ATOM   4531  CD1 TRP B 315       3.901   6.982  49.723  1.00 49.68           C
ATOM   4532  CD2 TRP B 315       4.977   6.418  47.841  1.00 49.68           C
ATOM   4533  CE2 TRP B 315       4.848   5.280  48.628  1.00 49.68           C
ATOM   4534  CE3 TRP B 315       5.595   6.381  46.624  1.00 49.68           C
ATOM   4535  NE1 TRP B 315       4.182   5.636  49.783  1.00 49.68           N
ATOM   4536  CZ2 TRP B 315       5.338   4.075  48.211  1.00 49.68           C
ATOM   4537  CZ3 TRP B 315       6.094   5.168  46.207  1.00 49.68           C
ATOM   4538  CH2 TRP B 315       5.967   4.039  46.987  1.00 49.68           C
ATOM   4539  N   ASP B 316       1.490   9.987  48.616  1.00 50.34           N
ATOM   4540  CA  ASP B 316       0.412   9.949  49.551  1.00 50.34           C
ATOM   4541  C   ASP B 316      -0.879   9.932  48.822  1.00 50.34           C
ATOM   4542  O   ASP B 316      -0.950   9.806  47.600  1.00 50.34           O
ATOM   4543  CB  ASP B 316       0.342  11.174  50.476  1.00 50.34           C
ATOM   4544  CG  ASP B 316       1.528  11.134  51.416  1.00 50.34           C
ATOM   4545  OD1 ASP B 316       1.767  10.065  52.039  1.00 50.34           O
ATOM   4546  OD2 ASP B 316       2.218  12.184  51.515  1.00 50.34           O
ATOM   4547  N   TYR B 317      -1.947  10.024  49.629  1.00 52.99           N
ATOM   4548  CA  TYR B 317      -3.309  10.001  49.213  1.00 52.99           C
ATOM   4549  C   TYR B 317      -3.650  11.356  48.677  1.00 52.99           C
ATOM   4550  O   TYR B 317      -3.175  12.369  49.188  1.00 52.99           O
ATOM   4551  CB  TYR B 317      -4.246   9.683  50.393  1.00 52.99           C
ATOM   4552  CG  TYR B 317      -5.642   9.645  49.892  1.00 52.99           C
ATOM   4553  CD1 TYR B 317      -6.059   8.587  49.117  1.00 52.99           C
ATOM   4554  CD2 TYR B 317      -6.538  10.639  50.211  1.00 52.99           C
ATOM   4555  CE1 TYR B 317      -7.347   8.528  48.644  1.00 52.99           C
ATOM   4556  CE2 TYR B 317      -7.828  10.583  49.743  1.00 52.99           C
ATOM   4557  CZ  TYR B 317      -8.232   9.529  48.957  1.00 52.99           C
ATOM   4558  OH  TYR B 317      -9.556   9.477  48.475  1.00 52.99           O
ATOM   4559  N   LEU B 318      -4.448  11.397  47.590  1.00101.95           N
ATOM   4560  CA  LEU B 318      -4.869  12.651  47.030  1.00101.95           C
ATOM   4561  C   LEU B 318      -6.186  12.929  47.676  1.00101.95           C
ATOM   4562  O   LEU B 318      -7.101  12.112  47.601  1.00101.95           O
ATOM   4563  CB  LEU B 318      -5.073  12.582  45.497  1.00101.95           C
ATOM   4564  CG  LEU B 318      -5.446  13.892  44.756  1.00101.95           C
ATOM   4565  CD1 LEU B 318      -5.604  13.624  43.251  1.00101.95           C
ATOM   4566  CD2 LEU B 318      -6.705  14.580  45.309  1.00101.95           C
ATOM   4567  N   ILE B 319      -6.320  14.105  48.324  1.00 40.41           N
ATOM   4568  CA  ILE B 319      -7.531  14.410  49.033  1.00 40.41           C
ATOM   4569  C   ILE B 319      -8.001  15.771  48.628  1.00 40.41           C
ATOM   4570  O   ILE B 319      -7.213  16.606  48.187  1.00 40.41           O
ATOM   4571  CB  ILE B 319      -7.323  14.436  50.514  1.00 40.41           C
ATOM   4572  CG1 ILE B 319      -8.674  14.465  51.244  1.00 40.41           C
ATOM   4573  CG2 ILE B 319      -6.387  15.613  50.847  1.00 40.41           C
ATOM   4574  CD1 ILE B 319      -8.549  14.173  52.738  1.00 40.41           C
ATOM   4575  N   GLY B 320      -9.320  16.019  48.766  1.00 24.30           N
ATOM   4576  CA  GLY B 320      -9.877  17.283  48.391  1.00 24.30           C
ATOM   4577  C   GLY B 320      -9.419  18.299  49.378  1.00 24.30           C
ATOM   4578  O   GLY B 320      -9.176  18.008  50.548  1.00 24.30           O
ATOM   4579  N   ASN B 321      -9.297  19.542  48.893  1.00139.80           N
ATOM   4580  CA  ASN B 321      -8.859  20.669  49.651  1.00139.80           C
ATOM   4581  C   ASN B 321     -10.043  21.178  50.397  1.00139.80           C
ATOM   4582  O   ASN B 321     -11.115  21.338  49.818  1.00139.80           O
ATOM   4583  CB  ASN B 321      -8.387  21.774  48.691  1.00139.80           C
ATOM   4584  CG  ASN B 321      -7.623  22.848  49.423  1.00139.80           C
ATOM   4585  ND2 ASN B 321      -6.636  23.455  48.715  1.00139.80           N
ATOM   4586  OD1 ASN B 321      -7.897  23.144  50.586  1.00139.80           O
ATOM   4587  N   PRO B 322      -9.914  21.404  51.673  1.00 92.09           N
ATOM   4588  CA  PRO B 322     -11.028  21.971  52.369  1.00 92.09           C
ATOM   4589  C   PRO B 322     -11.245  23.401  52.000  1.00 92.09           C
ATOM   4590  O   PRO B 322     -12.386  23.853  52.086  1.00 92.09           O
ATOM   4591  CB  PRO B 322     -10.789  21.704  53.860  1.00 92.09           C
ATOM   4592  CG  PRO B 322      -9.391  21.055  53.932  1.00 92.09           C
ATOM   4593  CD  PRO B 322      -9.176  20.485  52.524  1.00 92.09           C
ATOM   4594  N   GLU B 323     -10.188  24.145  51.604  1.00 87.05           N
ATOM   4595  CA  GLU B 323     -10.416  25.531  51.302  1.00 87.05           C
ATOM   4596  C   GLU B 323     -11.252  25.660  50.074  1.00 87.05           C
ATOM   4597  O   GLU B 323     -12.282  26.331  50.082  1.00 87.05           O
ATOM   4598  CB  GLU B 323      -9.143  26.371  51.059  1.00 87.05           C
ATOM   4599  CG  GLU B 323      -8.352  25.987  49.808  1.00 87.05           C
ATOM   4600  CD  GLU B 323      -7.203  26.980  49.639  1.00 87.05           C
ATOM   4601  OE1 GLU B 323      -6.277  26.962  50.492  1.00 87.05           O
ATOM   4602  OE2 GLU B 323      -7.234  27.767  48.655  1.00 87.05           O
ATOM   4603  N   THR B 324     -10.857  24.971  48.990  1.00 44.00           N
ATOM   4604  CA  THR B 324     -11.556  25.144  47.753  1.00 44.00           C
ATOM   4605  C   THR B 324     -12.923  24.488  47.907  1.00 44.00           C
ATOM   4606  O   THR B 324     -13.146  23.865  48.978  1.00 44.00           O
ATOM   4607  CB  THR B 324     -10.825  24.516  46.610  1.00 44.00           C
ATOM   4608  CG2 THR B 324     -11.596  24.841  45.325  1.00 44.00           C
ATOM   4609  OG1 THR B 324      -9.510  25.043  46.523  1.00 44.00           O
ATOM   4610  OXT THR B 324     -13.767  24.603  46.977  1.00 44.00           O
TER    4611      THR B 324
ATOM   4612  N   ILE B 341     -13.647  21.780  47.154  1.00 86.29           N
ATOM   4613  CA  ILE B 341     -12.862  20.539  47.326  1.00 86.29           C
ATOM   4614  C   ILE B 341     -12.019  20.315  46.113  1.00 86.29           C
ATOM   4615  O   ILE B 341     -12.276  19.418  45.312  1.00 86.29           O
ATOM   4616  CB  ILE B 341     -13.793  19.367  47.490  1.00 86.29           C
ATOM   4617  CG1 ILE B 341     -14.721  19.575  48.696  1.00 86.29           C
ATOM   4618  CG2 ILE B 341     -12.934  18.098  47.622  1.00 86.29           C
ATOM   4619  CD1 ILE B 341     -13.975  19.635  50.026  1.00 86.29           C
ATOM   4620  N   GLU B 342     -10.976  21.150  45.934  1.00123.53           N
ATOM   4621  CA  GLU B 342     -10.110  20.942  44.813  1.00123.53           C
ATOM   4622  C   GLU B 342      -9.262  19.771  45.138  1.00123.53           C
ATOM   4623  O   GLU B 342      -8.952  19.538  46.303  1.00123.53           O
ATOM   4624  CB  GLU B 342      -9.126  22.087  44.513  1.00123.53           C
ATOM   4625  CG  GLU B 342      -9.729  23.240  43.714  1.00123.53           C
ATOM   4626  CD  GLU B 342     -10.563  22.643  42.589  1.00123.53           C
ATOM   4627  OE1 GLU B 342     -11.704  22.203  42.894  1.00123.53           O
ATOM   4628  OE2 GLU B 342     -10.079  22.604  41.425  1.00123.53           O
ATOM   4629  N   GLU B 343      -8.854  18.988  44.122  1.00 86.50           N
ATOM   4630  CA  GLU B 343      -8.026  17.883  44.483  1.00 86.50           C
ATOM   4631  C   GLU B 343      -6.746  18.445  44.998  1.00 86.50           C
ATOM   4632  O   GLU B 343      -6.212  19.410  44.453  1.00 86.50           O
ATOM   4633  CB  GLU B 343      -7.654  16.917  43.342  1.00 86.50           C
ATOM   4634  CG  GLU B 343      -8.799  16.038  42.859  1.00 86.50           C
ATOM   4635  CD  GLU B 343      -9.550  16.869  41.845  1.00 86.50           C
ATOM   4636  OE1 GLU B 343      -9.000  17.934  41.458  1.00 86.50           O
ATOM   4637  OE2 GLU B 343     -10.673  16.462  41.447  1.00 86.50           O
ATOM   4638  N   ARG B 344      -6.240  17.845  46.091  1.00133.17           N
ATOM   4639  CA  ARG B 344      -4.994  18.244  46.672  1.00133.17           C
ATOM   4640  C   ARG B 344      -4.042  17.106  46.472  1.00133.17           C
ATOM   4641  O   ARG B 344      -4.415  15.941  46.594  1.00133.17           O
ATOM   4642  CB  ARG B 344      -5.075  18.551  48.186  1.00133.17           C
ATOM   4643  CG  ARG B 344      -5.520  19.986  48.505  1.00133.17           C
ATOM   4644  CD  ARG B 344      -5.975  20.212  49.953  1.00133.17           C
ATOM   4645  NE  ARG B 344      -4.795  20.224  50.862  1.00133.17           N
ATOM   4646  CZ  ARG B 344      -4.951  20.661  52.148  1.00133.17           C
ATOM   4647  NH1 ARG B 344      -6.143  21.194  52.544  1.00133.17           N
ATOM   4648  NH2 ARG B 344      -3.930  20.556  53.047  1.00133.17           N
ATOM   4649  N   ALA B 345      -2.786  17.458  46.119  1.00 40.20           N
ATOM   4650  CA  ALA B 345      -1.711  16.550  45.820  1.00 40.20           C
ATOM   4651  C   ALA B 345      -1.328  15.755  47.037  1.00 40.20           C
ATOM   4652  O   ALA B 345      -1.071  14.557  46.947  1.00 40.20           O
ATOM   4653  CB  ALA B 345      -0.442  17.266  45.312  1.00 40.20           C
ATOM   4654  N   ALA B 346      -1.307  16.401  48.215  1.00 59.22           N
ATOM   4655  CA  ALA B 346      -0.961  15.774  49.462  1.00 59.22           C
ATOM   4656  C   ALA B 346       0.295  14.947  49.417  1.00 59.22           C
ATOM   4657  O   ALA B 346       0.245  13.722  49.306  1.00 59.22           O
ATOM   4658  CB  ALA B 346      -2.094  14.903  50.030  1.00 59.22           C
ATOM   4659  N   GLN B 347       1.461  15.626  49.481  1.00 48.81           N
ATOM   4660  CA  GLN B 347       2.742  14.980  49.586  1.00 48.81           C
ATOM   4661  C   GLN B 347       3.237  15.320  50.967  1.00 48.81           C
ATOM   4662  O   GLN B 347       3.054  16.445  51.431  1.00 48.81           O
ATOM   4663  CB  GLN B 347       3.761  15.520  48.571  1.00 48.81           C
ATOM   4664  CG  GLN B 347       5.111  14.806  48.592  1.00 48.81           C
ATOM   4665  CD  GLN B 347       4.921  13.420  47.990  1.00 48.81           C
ATOM   4666  NE2 GLN B 347       6.052  12.714  47.722  1.00 48.81           N
ATOM   4667  OE1 GLN B 347       3.796  12.969  47.777  1.00 48.81           O
ATOM   4668  N   VAL B 348       3.878  14.366  51.676  1.00 46.76           N
ATOM   4669  CA  VAL B 348       4.275  14.675  53.026  1.00 46.76           C
ATOM   4670  C   VAL B 348       5.406  15.642  52.997  1.00 46.76           C
ATOM   4671  O   VAL B 348       6.397  15.444  52.296  1.00 46.76           O
ATOM   4672  CB  VAL B 348       4.756  13.493  53.827  1.00 46.76           C
ATOM   4673  CG1 VAL B 348       5.113  13.989  55.234  1.00 46.76           C
ATOM   4674  CG2 VAL B 348       3.696  12.375  53.813  1.00 46.76           C
ATOM   4675  N   GLU B 349       5.280  16.737  53.767  1.00105.73           N
ATOM   4676  CA  GLU B 349       6.356  17.677  53.843  1.00105.73           C
ATOM   4677  C   GLU B 349       7.515  17.051  54.553  1.00105.73           C
ATOM   4678  O   GLU B 349       8.667  17.295  54.205  1.00105.73           O
ATOM   4679  CB  GLU B 349       5.988  19.042  54.473  1.00105.73           C
ATOM   4680  CG  GLU B 349       5.016  18.999  55.656  1.00105.73           C
ATOM   4681  CD  GLU B 349       5.581  18.144  56.772  1.00105.73           C
ATOM   4682  OE1 GLU B 349       6.750  18.385  57.176  1.00105.73           O
ATOM   4683  OE2 GLU B 349       4.840  17.246  57.254  1.00105.73           O
ATOM   4684  N   GLU B 350       7.242  16.192  55.550  1.00 38.82           N
ATOM   4685  CA  GLU B 350       8.309  15.625  56.319  1.00 38.82           C
ATOM   4686  C   GLU B 350       9.211  14.856  55.414  1.00 38.82           C
ATOM   4687  O   GLU B 350      10.432  14.962  55.517  1.00 38.82           O
ATOM   4688  CB  GLU B 350       7.813  14.641  57.397  1.00 38.82           C
ATOM   4689  CG  GLU B 350       7.095  15.291  58.589  1.00 38.82           C
ATOM   4690  CD  GLU B 350       6.734  14.199  59.595  1.00 38.82           C
ATOM   4691  OE1 GLU B 350       7.014  13.007  59.302  1.00 38.82           O
ATOM   4692  OE2 GLU B 350       6.163  14.543  60.667  1.00 38.82           O
ATOM   4693  N   ASN B 351       8.647  14.069  54.481  1.00 91.68           N
ATOM   4694  CA  ASN B 351       9.521  13.280  53.668  1.00 91.68           C
ATOM   4695  C   ASN B 351      10.355  14.192  52.828  1.00 91.68           C
ATOM   4696  O   ASN B 351      11.514  13.893  52.542  1.00 91.68           O
ATOM   4697  CB  ASN B 351       8.824  12.222  52.788  1.00 91.68           C
ATOM   4698  CG  ASN B 351       7.937  12.867  51.736  1.00 91.68           C
ATOM   4699  ND2 ASN B 351       6.608  12.612  51.838  1.00 91.68           N
ATOM   4700  OD1 ASN B 351       8.405  13.557  50.831  1.00 91.68           O
ATOM   4701  N   ILE B 352       9.790  15.338  52.412  1.00 89.17           N
ATOM   4702  CA  ILE B 352      10.543  16.232  51.590  1.00 89.17           C
ATOM   4703  C   ILE B 352      11.709  16.744  52.369  1.00 89.17           C
ATOM   4704  O   ILE B 352      12.824  16.812  51.856  1.00 89.17           O
ATOM   4705  CB  ILE B 352       9.747  17.423  51.134  1.00 89.17           C
ATOM   4706  CG1 ILE B 352       8.497  16.977  50.359  1.00 89.17           C
ATOM   4707  CG2 ILE B 352      10.695  18.309  50.310  1.00 89.17           C
ATOM   4708  CD1 ILE B 352       8.798  16.064  49.170  1.00 89.17           C
ATOM   4709  N   HIS B 353      11.491  17.080  53.654  1.00 49.83           N
ATOM   4710  CA  HIS B 353      12.536  17.670  54.437  1.00 49.83           C
ATOM   4711  C   HIS B 353      13.693  16.729  54.540  1.00 49.83           C
ATOM   4712  O   HIS B 353      14.840  17.167  54.481  1.00 49.83           O
ATOM   4713  CB  HIS B 353      12.105  18.072  55.855  1.00 49.83           C
ATOM   4714  CG  HIS B 353      13.159  18.868  56.574  1.00 49.83           C
ATOM   4715  CD2 HIS B 353      13.373  20.213  56.614  1.00 49.83           C
ATOM   4716  ND1 HIS B 353      14.138  18.310  57.365  1.00 49.83           N
ATOM   4717  CE1 HIS B 353      14.887  19.336  57.847  1.00 49.83           C
ATOM   4718  NE2 HIS B 353      14.459  20.511  57.418  1.00 49.83           N
ATOM   4719  N   LEU B 354      13.441  15.413  54.692  1.00 78.68           N
ATOM   4720  CA  LEU B 354      14.542  14.495  54.811  1.00 78.68           C
ATOM   4721  C   LEU B 354      15.355  14.560  53.559  1.00 78.68           C
ATOM   4722  O   LEU B 354      16.583  14.560  53.601  1.00 78.68           O
ATOM   4723  CB  LEU B 354      14.114  13.033  55.039  1.00 78.68           C
ATOM   4724  CG  LEU B 354      13.629  12.745  56.474  1.00 78.68           C
ATOM   4725  CD1 LEU B 354      14.794  12.754  57.481  1.00 78.68           C
ATOM   4726  CD2 LEU B 354      12.507  13.705  56.889  1.00 78.68           C
ATOM   4727  N   ILE B 355      14.687  14.643  52.398  1.00 95.63           N
ATOM   4728  CA  ILE B 355      15.381  14.713  51.143  1.00 95.63           C
ATOM   4729  C   ILE B 355      16.220  15.944  51.088  1.00 95.63           C
ATOM   4730  O   ILE B 355      17.320  15.934  50.538  1.00 95.63           O
ATOM   4731  CB  ILE B 355      14.477  14.722  49.952  1.00 95.63           C
ATOM   4732  CG1 ILE B 355      14.065  13.287  49.598  1.00 95.63           C
ATOM   4733  CG2 ILE B 355      15.166  15.518  48.836  1.00 95.63           C
ATOM   4734  CD1 ILE B 355      12.902  13.204  48.614  1.00 95.63           C
ATOM   4735  N   ARG B 356      15.723  17.040  51.678  1.00132.90           N
ATOM   4736  CA  ARG B 356      16.397  18.309  51.648  1.00132.90           C
ATOM   4737  C   ARG B 356      17.756  18.174  52.265  1.00132.90           C
ATOM   4738  O   ARG B 356      18.675  18.910  51.912  1.00132.90           O
ATOM   4739  CB  ARG B 356      15.694  19.413  52.457  1.00132.90           C
ATOM   4740  CG  ARG B 356      16.510  20.711  52.523  1.00132.90           C
ATOM   4741  CD  ARG B 356      15.910  21.788  53.435  1.00132.90           C
ATOM   4742  NE  ARG B 356      16.381  21.544  54.831  1.00132.90           N
ATOM   4743  CZ  ARG B 356      16.310  22.552  55.754  1.00132.90           C
ATOM   4744  NH1 ARG B 356      15.823  23.773  55.392  1.00132.90           N
ATOM   4745  NH2 ARG B 356      16.735  22.357  57.036  1.00132.90           N
ATOM   4746  N   PHE B 357      17.929  17.223  53.199  1.00 74.64           N
ATOM   4747  CA  PHE B 357      19.154  17.069  53.941  1.00 74.64           C
ATOM   4748  C   PHE B 357      20.318  16.897  53.003  1.00 74.64           C
ATOM   4749  O   PHE B 357      21.418  17.365  53.288  1.00 74.64           O
ATOM   4750  CB  PHE B 357      19.168  15.849  54.889  1.00 74.64           C
ATOM   4751  CG  PHE B 357      18.274  16.126  56.055  1.00 74.64           C
ATOM   4752  CD1 PHE B 357      16.935  15.810  56.017  1.00 74.64           C
ATOM   4753  CD2 PHE B 357      18.778  16.704  57.198  1.00 74.64           C
ATOM   4754  CE1 PHE B 357      16.115  16.069  57.093  1.00 74.64           C
ATOM   4755  CE2 PHE B 357      17.963  16.969  58.277  1.00 74.64           C
ATOM   4756  CZ  PHE B 357      16.628  16.650  58.227  1.00 74.64           C
ATOM   4757  N   LEU B 358      20.097  16.245  51.850  1.00106.09           N
ATOM   4758  CA  LEU B 358      21.129  15.908  50.899  1.00106.09           C
ATOM   4759  C   LEU B 358      21.859  17.146  50.484  1.00106.09           C
ATOM   4760  O   LEU B 358      23.035  17.097  50.132  1.00106.09           O
ATOM   4761  CB  LEU B 358      20.534  15.198  49.656  1.00106.09           C
ATOM   4762  CG  LEU B 358      21.507  14.798  48.524  1.00106.09           C
ATOM   4763  CD1 LEU B 358      20.805  13.851  47.533  1.00106.09           C
ATOM   4764  CD2 LEU B 358      22.072  16.025  47.782  1.00106.09           C
ATOM   4765  N   ARG B 359      21.167  18.288  50.512  1.00202.33           N
ATOM   4766  CA  ARG B 359      21.656  19.577  50.113  1.00202.33           C
ATOM   4767  C   ARG B 359      22.906  19.925  50.872  1.00202.33           C
ATOM   4768  O   ARG B 359      23.861  20.457  50.305  1.00202.33           O
ATOM   4769  CB  ARG B 359      20.569  20.602  50.463  1.00202.33           C
ATOM   4770  CG  ARG B 359      21.040  22.031  50.667  1.00202.33           C
ATOM   4771  CD  ARG B 359      20.008  22.863  51.434  1.00202.33           C
ATOM   4772  NE  ARG B 359      19.984  22.386  52.850  1.00202.33           N
ATOM   4773  CZ  ARG B 359      19.183  23.004  53.764  1.00202.33           C
ATOM   4774  NH1 ARG B 359      18.394  24.047  53.375  1.00202.33           N
ATOM   4775  NH2 ARG B 359      19.168  22.580  55.058  1.00202.33           N
ATOM   4776  N   PHE B 360      22.935  19.618  52.178  1.00 79.34           N
ATOM   4777  CA  PHE B 360      24.021  20.019  53.019  1.00 79.34           C
ATOM   4778  C   PHE B 360      25.299  19.450  52.501  1.00 79.34           C
ATOM   4779  O   PHE B 360      26.227  20.205  52.217  1.00 79.34           O
ATOM   4780  CB  PHE B 360      23.797  19.526  54.460  1.00 79.34           C
ATOM   4781  CG  PHE B 360      24.824  20.086  55.380  1.00 79.34           C
ATOM   4782  CD1 PHE B 360      24.818  21.420  55.724  1.00 79.34           C
ATOM   4783  CD2 PHE B 360      25.771  19.259  55.934  1.00 79.34           C
ATOM   4784  CE1 PHE B 360      25.766  21.921  56.587  1.00 79.34           C
ATOM   4785  CE2 PHE B 360      26.721  19.752  56.796  1.00 79.34           C
ATOM   4786  CZ  PHE B 360      26.717  21.085  57.123  1.00 79.34           C
ATOM   4787  N   LEU B 361      25.377  18.119  52.313  1.00112.40           N
ATOM   4788  CA  LEU B 361      26.627  17.562  51.879  1.00112.40           C
ATOM   4789  C   LEU B 361      26.930  18.009  50.487  1.00112.40           C
ATOM   4790  O   LEU B 361      28.087  18.246  50.146  1.00112.40           O
ATOM   4791  CB  LEU B 361      26.747  16.024  51.942  1.00112.40           C
ATOM   4792  CG  LEU B 361      25.621  15.224  51.268  1.00112.40           C
ATOM   4793  CD1 LEU B 361      25.968  13.726  51.231  1.00112.40           C
ATOM   4794  CD2 LEU B 361      24.268  15.479  51.954  1.00112.40           C
ATOM   4795  N   ALA B 362      25.896  18.150  49.641  1.00 29.94           N
ATOM   4796  CA  ALA B 362      26.127  18.521  48.277  1.00 29.94           C
ATOM   4797  C   ALA B 362      26.808  19.854  48.260  1.00 29.94           C
ATOM   4798  O   ALA B 362      27.675  20.099  47.424  1.00 29.94           O
ATOM   4799  CB  ALA B 362      24.841  18.617  47.443  1.00 29.94           C
ATOM   4800  N   ASN B 363      26.425  20.755  49.181  1.00 37.27           N
ATOM   4801  CA  ASN B 363      27.014  22.056  49.220  1.00 37.27           C
ATOM   4802  C   ASN B 363      28.471  21.896  49.509  1.00 37.27           C
ATOM   4803  O   ASN B 363      29.302  22.586  48.923  1.00 37.27           O
ATOM   4804  CB  ASN B 363      26.404  22.963  50.308  1.00 37.27           C
ATOM   4805  CG  ASN B 363      26.856  24.394  50.046  1.00 37.27           C
ATOM   4806  ND2 ASN B 363      26.204  25.373  50.730  1.00 37.27           N
ATOM   4807  OD1 ASN B 363      27.764  24.637  49.253  1.00 37.27           O
ATOM   4808  N   PHE B 364      28.830  20.967  50.412  1.00123.43           N
ATOM   4809  CA  PHE B 364      30.218  20.767  50.711  1.00123.43           C
ATOM   4810  C   PHE B 364      30.924  20.278  49.482  1.00123.43           C
ATOM   4811  O   PHE B 364      32.047  20.698  49.210  1.00123.43           O
ATOM   4812  CB  PHE B 364      30.503  19.753  51.846  1.00123.43           C
ATOM   4813  CG  PHE B 364      30.275  20.401  53.179  1.00123.43           C
ATOM   4814  CD1 PHE B 364      31.306  21.055  53.820  1.00123.43           C
ATOM   4815  CD2 PHE B 364      29.047  20.357  53.802  1.00123.43           C
ATOM   4816  CE1 PHE B 364      31.122  21.653  55.046  1.00123.43           C
ATOM   4817  CE2 PHE B 364      28.854  20.950  55.029  1.00123.43           C
ATOM   4818  CZ  PHE B 364      29.891  21.599  55.655  1.00123.43           C
ATOM   4819  N   PHE B 365      30.290  19.388  48.698  1.00114.17           N
ATOM   4820  CA  PHE B 365      30.969  18.849  47.550  1.00114.17           C
ATOM   4821  C   PHE B 365      31.315  19.970  46.617  1.00114.17           C
ATOM   4822  O   PHE B 365      32.435  20.033  46.113  1.00114.17           O
ATOM   4823  CB  PHE B 365      30.115  17.826  46.761  1.00114.17           C
ATOM   4824  CG  PHE B 365      30.903  17.222  45.637  1.00114.17           C
ATOM   4825  CD1 PHE B 365      30.954  17.837  44.408  1.00114.17           C
ATOM   4826  CD2 PHE B 365      31.580  16.034  45.800  1.00114.17           C
ATOM   4827  CE1 PHE B 365      31.670  17.285  43.370  1.00114.17           C
ATOM   4828  CE2 PHE B 365      32.299  15.479  44.762  1.00114.17           C
ATOM   4829  CZ  PHE B 365      32.346  16.102  43.541  1.00114.17           C
ATOM   4830  N   VAL B 366      30.372  20.897  46.364  1.00 43.92           N
ATOM   4831  CA  VAL B 366      30.645  21.947  45.424  1.00 43.92           C
ATOM   4832  C   VAL B 366      31.758  22.807  45.938  1.00 43.92           C
ATOM   4833  O   VAL B 366      32.629  23.222  45.174  1.00 43.92           O
ATOM   4834  CB  VAL B 366      29.458  22.833  45.123  1.00 43.92           C
ATOM   4835  CG1 VAL B 366      28.350  21.979  44.484  1.00 43.92           C
ATOM   4836  CG2 VAL B 366      29.022  23.588  46.391  1.00 43.92           C
ATOM   4837  N   PHE B 367      31.762  23.114  47.251  1.00 48.45           N
ATOM   4838  CA  PHE B 367      32.795  23.971  47.765  1.00 48.45           C
ATOM   4839  C   PHE B 367      34.118  23.279  47.616  1.00 48.45           C
ATOM   4840  O   PHE B 367      35.089  23.880  47.159  1.00 48.45           O
ATOM   4841  CB  PHE B 367      32.602  24.365  49.248  1.00 48.45           C
ATOM   4842  CG  PHE B 367      33.650  25.345  49.673  1.00 48.45           C
ATOM   4843  CD1 PHE B 367      33.495  26.697  49.465  1.00 48.45           C
ATOM   4844  CD2 PHE B 367      34.797  24.911  50.296  1.00 48.45           C
ATOM   4845  CE1 PHE B 367      34.466  27.588  49.865  1.00 48.45           C
ATOM   4846  CE2 PHE B 367      35.766  25.802  50.698  1.00 48.45           C
ATOM   4847  CZ  PHE B 367      35.606  27.150  50.491  1.00 48.45           C
ATOM   4848  N   LEU B 368      34.200  21.985  47.988  1.00 92.09           N
ATOM   4849  CA  LEU B 368      35.456  21.301  47.882  1.00 92.09           C
ATOM   4850  C   LEU B 368      35.892  21.197  46.450  1.00 92.09           C
ATOM   4851  O   LEU B 368      37.041  21.510  46.145  1.00 92.09           O
ATOM   4852  CB  LEU B 368      35.472  19.863  48.451  1.00 92.09           C
ATOM   4853  CG  LEU B 368      35.580  19.726  49.986  1.00 92.09           C
ATOM   4854  CD1 LEU B 368      36.870  20.382  50.505  1.00 92.09           C
ATOM   4855  CD2 LEU B 368      34.310  20.191  50.710  1.00 92.09           C
ATOM   4856  N   THR B 369      35.003  20.770  45.531  1.00115.54           N
ATOM   4857  CA  THR B 369      35.436  20.546  44.177  1.00115.54           C
ATOM   4858  C   THR B 369      35.855  21.820  43.502  1.00115.54           C
ATOM   4859  O   THR B 369      36.953  21.908  42.954  1.00115.54           O
ATOM   4860  CB  THR B 369      34.382  19.871  43.341  1.00115.54           C
ATOM   4861  CG2 THR B 369      33.147  20.778  43.202  1.00115.54           C
ATOM   4862  OG1 THR B 369      34.916  19.548  42.065  1.00115.54           O
ATOM   4863  N   LEU B 370      35.006  22.864  43.539  1.00 83.26           N
ATOM   4864  CA  LEU B 370      35.372  24.097  42.891  1.00 83.26           C
ATOM   4865  C   LEU B 370      36.544  24.672  43.612  1.00 83.26           C
ATOM   4866  O   LEU B 370      37.469  25.205  43.004  1.00 83.26           O
ATOM   4867  CB  LEU B 370      34.282  25.188  42.939  1.00 83.26           C
ATOM   4868  CG  LEU B 370      33.038  24.956  42.050  1.00 83.26           C
ATOM   4869  CD1 LEU B 370      33.389  25.028  40.555  1.00 83.26           C
ATOM   4870  CD2 LEU B 370      32.277  23.676  42.433  1.00 83.26           C
ATOM   4871  N   GLY B 371      36.530  24.574  44.952  1.00 21.14           N
ATOM   4872  CA  GLY B 371      37.556  25.180  45.750  1.00 21.14           C
ATOM   4873  C   GLY B 371      38.896  24.594  45.427  1.00 21.14           C
ATOM   4874  O   GLY B 371      39.885  25.323  45.365  1.00 21.14           O
ATOM   4875  N   ALA B 372      38.974  23.263  45.239  1.00 24.36           N
ATOM   4876  CA  ALA B 372      40.244  22.653  44.966  1.00 24.36           C
ATOM   4877  C   ALA B 372      40.752  23.189  43.674  1.00 24.36           C
ATOM   4878  O   ALA B 372      41.923  23.546  43.567  1.00 24.36           O
ATOM   4879  CB  ALA B 372      40.171  21.123  44.827  1.00 24.36           C
ATOM   4880  N   SER B 373      39.863  23.291  42.673  1.00 81.63           N
ATOM   4881  CA  SER B 373      40.245  23.722  41.368  1.00 81.63           C
ATOM   4882  C   SER B 373      40.828  25.095  41.449  1.00 81.63           C
ATOM   4883  O   SER B 373      41.904  25.350  40.910  1.00 81.63           O
ATOM   4884  CB  SER B 373      39.039  23.785  40.421  1.00 81.63           C
ATOM   4885  OG  SER B 373      39.425  24.341  39.174  1.00 81.63           O
ATOM   4886  N   GLY B 374      40.121  26.019  42.129  1.00 28.68           N
ATOM   4887  CA  GLY B 374      40.539  27.388  42.221  1.00 28.68           C
ATOM   4888  C   GLY B 374      41.812  27.509  43.005  1.00 28.68           C
ATOM   4889  O   GLY B 374      42.680  28.307  42.659  1.00 28.68           O
ATOM   4890  N   TYR B 375      41.950  26.722  44.085  1.00 61.87           N
ATOM   4891  CA  TYR B 375      43.075  26.825  44.968  1.00 61.87           C
ATOM   4892  C   TYR B 375      44.313  26.491  44.188  1.00 61.87           C
ATOM   4893  O   TYR B 375      45.345  27.146  44.326  1.00 61.87           O
ATOM   4894  CB  TYR B 375      42.946  25.856  46.171  1.00 61.87           C
ATOM   4895  CG  TYR B 375      43.884  26.278  47.261  1.00 61.87           C
ATOM   4896  CD1 TYR B 375      43.590  27.380  48.038  1.00 61.87           C
ATOM   4897  CD2 TYR B 375      45.024  25.561  47.541  1.00 61.87           C
ATOM   4898  CE1 TYR B 375      44.433  27.785  49.048  1.00 61.87           C
ATOM   4899  CE2 TYR B 375      45.874  25.955  48.548  1.00 61.87           C
ATOM   4900  CZ  TYR B 375      45.579  27.068  49.297  1.00 61.87           C
ATOM   4901  OH  TYR B 375      46.457  27.466  50.324  1.00 61.87           O
ATOM   4902  N   LEU B 376      44.214  25.462  43.331  1.00 54.54           N
ATOM   4903  CA  LEU B 376      45.297  24.981  42.531  1.00 54.54           C
ATOM   4904  C   LEU B 376      45.762  26.051  41.591  1.00 54.54           C
ATOM   4905  O   LEU B 376      46.959  26.315  41.470  1.00 54.54           O
ATOM   4906  CB  LEU B 376      44.814  23.765  41.705  1.00 54.54           C
ATOM   4907  CG  LEU B 376      45.787  23.203  40.653  1.00 54.54           C
ATOM   4908  CD1 LEU B 376      47.124  22.796  41.283  1.00 54.54           C
ATOM   4909  CD2 LEU B 376      45.141  22.052  39.854  1.00 54.54           C
ATOM   4910  N   ILE B 377      44.815  26.717  40.916  1.00 54.01           N
ATOM   4911  CA  ILE B 377      45.163  27.684  39.922  1.00 54.01           C
ATOM   4912  C   ILE B 377      45.838  28.829  40.599  1.00 54.01           C
ATOM   4913  O   ILE B 377      46.749  29.450  40.050  1.00 54.01           O
ATOM   4914  CB  ILE B 377      43.981  28.182  39.144  1.00 54.01           C
ATOM   4915  CG1 ILE B 377      43.026  29.021  40.003  1.00 54.01           C
ATOM   4916  CG2 ILE B 377      43.294  26.957  38.510  1.00 54.01           C
ATOM   4917  CD1 ILE B 377      41.945  29.699  39.155  1.00 54.01           C
ATOM   4918  N   PHE B 378      45.383  29.154  41.822  1.00 97.63           N
ATOM   4919  CA  PHE B 378      46.001  30.228  42.538  1.00 97.63           C
ATOM   4920  C   PHE B 378      47.452  29.911  42.754  1.00 97.63           C
ATOM   4921  O   PHE B 378      48.305  30.792  42.673  1.00 97.63           O
ATOM   4922  CB  PHE B 378      45.402  30.535  43.924  1.00 97.63           C
ATOM   4923  CG  PHE B 378      46.342  31.551  44.448  1.00 97.63           C
ATOM   4924  CD1 PHE B 378      46.510  32.725  43.757  1.00 97.63           C
ATOM   4925  CD2 PHE B 378      47.042  31.331  45.598  1.00 97.63           C
ATOM   4926  CE1 PHE B 378      47.380  33.677  44.233  1.00 97.63           C
ATOM   4927  CE2 PHE B 378      47.911  32.285  46.069  1.00 97.63           C
ATOM   4928  CZ  PHE B 378      48.089  33.459  45.378  1.00 97.63           C
ATOM   4929  N   TRP B 379      47.776  28.638  43.047  1.00 72.42           N
ATOM   4930  CA  TRP B 379      49.132  28.268  43.288  1.00 72.42           C
ATOM   4931  C   TRP B 379      49.941  28.586  42.094  1.00 72.42           C
ATOM   4932  O   TRP B 379      51.011  29.180  42.212  1.00 72.42           O
ATOM   4933  CB  TRP B 379      49.334  26.755  43.439  1.00 72.42           C
ATOM   4934  CG  TRP B 379      48.957  26.181  44.768  1.00 72.42           C
ATOM   4935  CD1 TRP B 379      47.862  25.508  45.224  1.00 72.42           C
ATOM   4936  CD2 TRP B 379      49.849  26.320  45.869  1.00 72.42           C
ATOM   4937  CE2 TRP B 379      49.241  25.720  46.966  1.00 72.42           C
ATOM   4938  CE3 TRP B 379      51.075  26.910  45.947  1.00 72.42           C
ATOM   4939  NE1 TRP B 379      48.023  25.217  46.558  1.00 72.42           N
ATOM   4940  CZ2 TRP B 379      49.858  25.714  48.179  1.00 72.42           C
ATOM   4941  CZ3 TRP B 379      51.699  26.902  47.170  1.00 72.42           C
ATOM   4942  CH2 TRP B 379      51.095  26.316  48.261  1.00 72.42           C
ATOM   4943  N   ALA B 380      49.438  28.197  40.910  1.00 30.71           N
ATOM   4944  CA  ALA B 380      50.185  28.381  39.707  1.00 30.71           C
ATOM   4945  C   ALA B 380      50.416  29.839  39.531  1.00 30.71           C
ATOM   4946  O   ALA B 380      51.513  30.259  39.163  1.00 30.71           O
ATOM   4947  CB  ALA B 380      49.435  27.873  38.462  1.00 30.71           C
ATOM   4948  N   VAL B 381      49.387  30.661  39.829  1.00 52.75           N
ATOM   4949  CA  VAL B 381      49.544  32.078  39.645  1.00 52.75           C
ATOM   4950  C   VAL B 381      50.695  32.538  40.453  1.00 52.75           C
ATOM   4951  O   VAL B 381      51.554  33.268  39.962  1.00 52.75           O
ATOM   4952  CB  VAL B 381      48.397  32.909  40.133  1.00 52.75           C
ATOM   4953  CG1 VAL B 381      48.902  34.364  40.174  1.00 52.75           C
ATOM   4954  CG2 VAL B 381      47.183  32.739  39.209  1.00 52.75           C
ATOM   4955  N   LYS B 382      50.740  32.117  41.730  1.00172.46           N
ATOM   4956  CA  LYS B 382      51.791  32.602  42.563  1.00172.46           C
ATOM   4957  C   LYS B 382      53.111  32.091  42.061  1.00172.46           C
ATOM   4958  O   LYS B 382      54.088  32.833  42.070  1.00172.46           O
ATOM   4959  CB  LYS B 382      51.583  32.350  44.071  1.00172.46           C
ATOM   4960  CG  LYS B 382      51.549  30.910  44.572  1.00172.46           C
ATOM   4961  CD  LYS B 382      51.409  30.863  46.088  1.00172.46           C
ATOM   4962  CE  LYS B 382      52.555  31.576  46.807  1.00172.46           C
ATOM   4963  NZ  LYS B 382      52.195  31.755  48.221  1.00172.46           N
ATOM   4964  N   ARG B 383      53.196  30.826  41.592  1.00114.72           N
ATOM   4965  CA  ARG B 383      54.471  30.331  41.147  1.00114.72           C
ATOM   4966  C   ARG B 383      54.948  31.137  39.984  1.00114.72           C
ATOM   4967  O   ARG B 383      56.125  31.491  39.889  1.00114.72           O
ATOM   4968  CB  ARG B 383      54.484  28.868  40.642  1.00114.72           C
ATOM   4969  CG  ARG B 383      55.893  28.436  40.215  1.00114.72           C
ATOM   4970  CD  ARG B 383      56.096  28.342  38.695  1.00114.72           C
ATOM   4971  NE  ARG B 383      57.561  28.512  38.432  1.00114.72           N
ATOM   4972  CZ  ARG B 383      57.982  28.852  37.179  1.00114.72           C
ATOM   4973  NH1 ARG B 383      57.057  28.944  36.181  1.00114.72           N
ATOM   4974  NH2 ARG B 383      59.300  29.110  36.929  1.00114.72           N
ATOM   4975  N   SER B 384      54.036  31.428  39.041  1.00 59.13           N
ATOM   4976  CA  SER B 384      54.429  32.122  37.857  1.00 59.13           C
ATOM   4977  C   SER B 384      54.836  33.531  38.170  1.00 59.13           C
ATOM   4978  O   SER B 384      55.980  33.911  37.918  1.00 59.13           O
ATOM   4979  CB  SER B 384      53.315  32.124  36.796  1.00 59.13           C
ATOM   4980  OG  SER B 384      53.037  30.790  36.398  1.00 59.13           O
ATOM   4981  N   GLN B 385      53.913  34.350  38.718  1.00169.56           N
ATOM   4982  CA  GLN B 385      54.272  35.708  39.001  1.00169.56           C
ATOM   4983  C   GLN B 385      55.266  35.801  40.117  1.00169.56           C
ATOM   4984  O   GLN B 385      56.345  36.351  39.915  1.00169.56           O
ATOM   4985  CB  GLN B 385      53.014  36.614  39.212  1.00169.56           C
ATOM   4986  CG  GLN B 385      52.875  37.519  40.474  1.00169.56           C
ATOM   4987  CD  GLN B 385      54.087  38.357  40.844  1.00169.56           C
ATOM   4988  NE2 GLN B 385      54.224  38.643  42.167  1.00169.56           N
ATOM   4989  OE1 GLN B 385      54.909  38.693  39.994  1.00169.56           O
ATOM   4990  N   GLU B 386      54.983  35.217  41.297  1.00105.47           N
ATOM   4991  CA  GLU B 386      55.875  35.439  42.399  1.00105.47           C
ATOM   4992  C   GLU B 386      57.204  34.827  42.160  1.00105.47           C
ATOM   4993  O   GLU B 386      58.205  35.540  42.182  1.00105.47           O
ATOM   4994  CB  GLU B 386      55.300  34.950  43.756  1.00105.47           C
ATOM   4995  CG  GLU B 386      54.178  35.852  44.300  1.00105.47           C
ATOM   4996  CD  GLU B 386      53.547  35.276  45.568  1.00105.47           C
ATOM   4997  OE1 GLU B 386      54.054  34.248  46.080  1.00105.47           O
ATOM   4998  OE2 GLU B 386      52.555  35.888  46.056  1.00105.47           O
ATOM   4999  N   PHE B 387      57.249  33.515  41.843  1.00131.12           N
ATOM   5000  CA  PHE B 387      58.509  32.845  41.677  1.00131.12           C
ATOM   5001  C   PHE B 387      59.030  33.269  40.347  1.00131.12           C
ATOM   5002  O   PHE B 387      58.352  33.969  39.593  1.00131.12           O
ATOM   5003  CB  PHE B 387      58.425  31.310  41.674  1.00131.12           C
ATOM   5004  CG  PHE B 387      57.830  30.751  42.939  1.00131.12           C
ATOM   5005  CD1 PHE B 387      56.536  31.061  43.301  1.00131.12           C
ATOM   5006  CD2 PHE B 387      58.510  29.860  43.739  1.00131.12           C
ATOM   5007  CE1 PHE B 387      55.947  30.528  44.428  1.00131.12           C
ATOM   5008  CE2 PHE B 387      57.927  29.324  44.870  1.00131.12           C
ATOM   5009  CZ  PHE B 387      56.642  29.649  45.222  1.00131.12           C
ATOM   5010  N   ALA B 388      60.285  32.879  40.058  1.00 39.81           N
ATOM   5011  CA  ALA B 388      60.923  33.225  38.822  1.00 39.81           C
ATOM   5012  C   ALA B 388      60.117  32.699  37.678  1.00 39.81           C
ATOM   5013  O   ALA B 388      59.364  31.731  37.794  1.00 39.81           O
ATOM   5014  CB  ALA B 388      62.340  32.658  38.676  1.00 39.81           C
ATOM   5015  N   GLN B 389      60.236  33.380  36.522  1.00 80.71           N
ATOM   5016  CA  GLN B 389      59.452  32.940  35.415  1.00 80.71           C
ATOM   5017  C   GLN B 389      60.180  33.269  34.144  1.00 80.71           C
ATOM   5018  O   GLN B 389      61.142  34.040  34.124  1.00 80.71           O
ATOM   5019  CB  GLN B 389      58.062  33.622  35.380  1.00 80.71           C
ATOM   5020  CG  GLN B 389      57.041  32.863  34.525  1.00 80.71           C
ATOM   5021  CD  GLN B 389      55.744  33.648  34.501  1.00 80.71           C
ATOM   5022  NE2 GLN B 389      55.643  34.689  35.374  1.00 80.71           N
ATOM   5023  OE1 GLN B 389      54.861  33.362  33.693  1.00 80.71           O
ATOM   5024  N   GLN B 390      59.750  32.619  33.045  1.00120.26           N
ATOM   5025  CA  GLN B 390      60.254  32.937  31.740  1.00120.26           C
ATOM   5026  C   GLN B 390      59.410  34.088  31.305  1.00120.26           C
ATOM   5027  O   GLN B 390      58.934  34.825  32.169  1.00120.26           O
ATOM   5028  CB  GLN B 390      60.198  31.778  30.720  1.00120.26           C
ATOM   5029  CG  GLN B 390      58.818  31.220  30.372  1.00120.26           C
ATOM   5030  CD  GLN B 390      59.056  30.156  29.305  1.00120.26           C
ATOM   5031  NE2 GLN B 390      57.971  29.733  28.602  1.00120.26           N
ATOM   5032  OE1 GLN B 390      60.185  29.713  29.097  1.00120.26           O
ATOM   5033  N   ASP B 391      59.257  34.341  29.983  1.00117.07           N
ATOM   5034  CA  ASP B 391      58.422  35.460  29.649  1.00117.07           C
ATOM   5035  C   ASP B 391      57.066  35.157  30.217  1.00117.07           C
ATOM   5036  O   ASP B 391      56.359  34.227  29.828  1.00117.07           O
ATOM   5037  CB  ASP B 391      58.298  35.803  28.149  1.00117.07           C
ATOM   5038  CG  ASP B 391      57.628  34.640  27.434  1.00117.07           C
ATOM   5039  OD1 ASP B 391      58.033  33.477  27.702  1.00117.07           O
ATOM   5040  OD2 ASP B 391      56.698  34.889  26.623  1.00117.07           O
[truncated: 149,475 more chars]
