# Supplementary material for: Structural relationship between the putative hair cell mechanotransduction channel TMC1 and TMEM16 proteins
Source: eLife. 2018 Jul 31;7:e38433. doi: 10.7554/eLife.38433 (PMC6067890; doi:10.7554/eLife.38433)
Supplement: Figure 2—source data 1. [file elife-38433-fig2-data1.zip › Figure 2-source data 1/Figure 2-source data 2.pdb]

HELIX    1   1 PHE A  150  GLU A  155  1                                   6
HELIX    2   2 ILE A  168  PHE A  175  1                                   8
HELIX    3   3 SER A  177  MET A  205  1                                  29
HELIX    4   4 LEU A  267  ASP A  296  1                                  30
HELIX    5   5 HIS A  353  ARG A  383  1                                  31
HELIX    6   6 TRP A  397  LEU A  420  1                                  24
HELIX    7   7 GLU A  423  TYR A  427  1                                   5
HELIX    8   8 LEU A  430  ASP A  457  1                                  28
HELIX    9   9 TRP A  513  VAL A  547  1                                  35
HELIX   10  10 ILE A  570  GLY A  587  1                                  18
HELIX   11  11 LEU A  594  CYS A  615  1                                  22
HELIX   12  12 PHE A  632  VAL A  653  1                                  22
HELIX   13  13 SER A  694  ALA A  722  1                                  29
HELIX   14  14 LYS A  728  ALA A  746  1                                  19
HELIX   15  15 PHE B  150  ASN B  156  1                                   7
HELIX   16  16 ILE B  168  PHE B  175  1                                   8
HELIX   17  17 SER B  177  MET B  205  1                                  29
HELIX   18  18 LEU B  267  ASP B  296  1                                  30
HELIX   19  19 HIS B  353  ARG B  383  1                                  31
HELIX   20  20 TRP B  397  LEU B  420  1                                  24
HELIX   21  21 GLU B  423  TYR B  427  1                                   5
HELIX   22  22 LEU B  430  ASP B  457  1                                  28
HELIX   23  23 TRP B  513  VAL B  547  1                                  35
HELIX   24  24 SER B  571  GLY B  587  1                                  17
HELIX   25  25 LEU B  594  CYS B  615  1                                  22
HELIX   26  26 PHE B  632  VAL B  653  1                                  22
HELIX   27  27 SER B  694  ALA B  722  1                                  29
HELIX   28  28 LYS B  728  ALA B  746  1                                  19
ATOM      1  N   LYS A 145     -22.490  16.832  92.104  1.00 63.42           N
ATOM      2  CA  LYS A 145     -22.193  17.955  93.022  1.00 63.42           C
ATOM      3  C   LYS A 145     -22.696  19.232  92.427  1.00 63.42           C
ATOM      4  O   LYS A 145     -23.878  19.357  92.110  1.00 63.42           O
ATOM      5  CB  LYS A 145     -20.674  18.064  93.246  1.00 63.42           C
ATOM      6  CG  LYS A 145     -20.263  18.966  94.414  1.00 63.42           C
ATOM      7  CD  LYS A 145     -20.617  18.389  95.788  1.00 63.42           C
ATOM      8  CE  LYS A 145     -20.070  19.196  96.968  1.00 63.42           C
ATOM      9  NZ  LYS A 145     -20.502  18.579  98.245  1.00 63.42           N
ATOM     10  N   LYS A 146     -21.788  20.211  92.263  1.00106.64           N
ATOM     11  CA  LYS A 146     -22.126  21.490  91.709  1.00106.64           C
ATOM     12  C   LYS A 146     -21.646  21.470  90.296  1.00106.64           C
ATOM     13  O   LYS A 146     -21.347  20.406  89.754  1.00106.64           O
ATOM     14  CB  LYS A 146     -21.428  22.668  92.428  1.00106.64           C
ATOM     15  CG  LYS A 146     -21.971  24.057  92.070  1.00106.64           C
ATOM     16  CD  LYS A 146     -21.420  25.182  92.952  1.00106.64           C
ATOM     17  CE  LYS A 146     -21.779  26.587  92.456  1.00106.64           C
ATOM     18  NZ  LYS A 146     -21.105  26.860  91.166  1.00106.64           N
ATOM     19  N   TRP A 147     -21.578  22.654  89.657  1.00 83.44           N
ATOM     20  CA  TRP A 147     -21.099  22.759  88.312  1.00 83.44           C
ATOM     21  C   TRP A 147     -19.783  22.080  88.250  1.00 83.44           C
ATOM     22  O   TRP A 147     -19.109  21.907  89.262  1.00 83.44           O
ATOM     23  CB  TRP A 147     -20.785  24.192  87.855  1.00 83.44           C
ATOM     24  CG  TRP A 147     -21.937  25.022  87.368  1.00 83.44           C
ATOM     25  CD1 TRP A 147     -22.206  25.427  86.096  1.00 83.44           C
ATOM     26  CD2 TRP A 147     -23.000  25.520  88.191  1.00 83.44           C
ATOM     27  CE2 TRP A 147     -23.863  26.228  87.355  1.00 83.44           C
ATOM     28  CE3 TRP A 147     -23.240  25.396  89.530  1.00 83.44           C
ATOM     29  NE1 TRP A 147     -23.360  26.167  86.073  1.00 83.44           N
ATOM     30  CZ2 TRP A 147     -24.985  26.825  87.849  1.00 83.44           C
ATOM     31  CZ3 TRP A 147     -24.370  26.002  90.022  1.00 83.44           C
ATOM     32  CH2 TRP A 147     -25.227  26.706  89.199  1.00 83.44           C
ATOM     33  N   ALA A 148     -19.408  21.634  87.039  1.00 50.10           N
ATOM     34  CA  ALA A 148     -18.121  21.038  86.929  1.00 50.10           C
ATOM     35  C   ALA A 148     -17.159  22.100  87.334  1.00 50.10           C
ATOM     36  O   ALA A 148     -17.242  23.240  86.881  1.00 50.10           O
ATOM     37  CB  ALA A 148     -17.752  20.594  85.504  1.00 50.10           C
ATOM     38  N   LYS A 149     -16.238  21.726  88.235  1.00169.04           N
ATOM     39  CA  LYS A 149     -15.226  22.579  88.772  1.00169.04           C
ATOM     40  C   LYS A 149     -14.407  21.646  89.588  1.00169.04           C
ATOM     41  O   LYS A 149     -13.184  21.586  89.473  1.00169.04           O
ATOM     42  CB  LYS A 149     -15.781  23.655  89.724  1.00169.04           C
ATOM     43  CG  LYS A 149     -16.519  24.795  89.018  1.00169.04           C
ATOM     44  CD  LYS A 149     -17.398  25.640  89.945  1.00169.04           C
ATOM     45  CE  LYS A 149     -16.615  26.640  90.797  1.00169.04           C
ATOM     46  NZ  LYS A 149     -15.959  27.638  89.924  1.00169.04           N
ATOM     47  N   PHE A 150     -15.113  20.869  90.433  1.00 62.11           N
ATOM     48  CA  PHE A 150     -14.508  19.882  91.268  1.00 62.11           C
ATOM     49  C   PHE A 150     -13.891  18.879  90.364  1.00 62.11           C
ATOM     50  O   PHE A 150     -12.821  18.364  90.651  1.00 62.11           O
ATOM     51  CB  PHE A 150     -15.504  19.118  92.164  1.00 62.11           C
ATOM     52  CG  PHE A 150     -14.729  18.109  92.954  1.00 62.11           C
ATOM     53  CD1 PHE A 150     -14.142  18.445  94.152  1.00 62.11           C
ATOM     54  CD2 PHE A 150     -14.589  16.819  92.492  1.00 62.11           C
ATOM     55  CE1 PHE A 150     -13.427  17.512  94.872  1.00 62.11           C
ATOM     56  CE2 PHE A 150     -13.878  15.884  93.208  1.00 62.11           C
ATOM     57  CZ  PHE A 150     -13.292  16.229  94.402  1.00 62.11           C
ATOM     58  N   LEU A 151     -14.558  18.575  89.235  1.00 50.52           N
ATOM     59  CA  LEU A 151     -14.048  17.567  88.355  1.00 50.52           C
ATOM     60  C   LEU A 151     -12.694  17.981  87.876  1.00 50.52           C
ATOM     61  O   LEU A 151     -11.766  17.174  87.858  1.00 50.52           O
ATOM     62  CB  LEU A 151     -14.924  17.372  87.110  1.00 50.52           C
ATOM     63  CG  LEU A 151     -16.387  17.053  87.454  1.00 50.52           C
ATOM     64  CD1 LEU A 151     -17.166  16.605  86.210  1.00 50.52           C
ATOM     65  CD2 LEU A 151     -16.489  16.079  88.636  1.00 50.52           C
ATOM     66  N   ARG A 152     -12.533  19.261  87.493  1.00 43.34           N
ATOM     67  CA  ARG A 152     -11.253  19.693  87.009  1.00 43.34           C
ATOM     68  C   ARG A 152     -10.282  19.508  88.123  1.00 43.34           C
ATOM     69  O   ARG A 152      -9.147  19.092  87.918  1.00 43.34           O
ATOM     70  CB  ARG A 152     -11.212  21.177  86.600  1.00 43.34           C
ATOM     71  CG  ARG A 152      -9.834  21.612  86.093  1.00 43.34           C
ATOM     72  CD  ARG A 152      -9.767  23.050  85.573  1.00 43.34           C
ATOM     73  NE  ARG A 152      -8.335  23.333  85.274  1.00 43.34           N
ATOM     74  CZ  ARG A 152      -7.546  23.914  86.226  1.00 43.34           C
ATOM     75  NH1 ARG A 152      -8.093  24.325  87.406  1.00 43.34           N
ATOM     76  NH2 ARG A 152      -6.210  24.083  86.000  1.00 43.34           N
ATOM     77  N   ASP A 153     -10.730  19.808  89.350  1.00 35.01           N
ATOM     78  CA  ASP A 153      -9.879  19.684  90.489  1.00 35.01           C
ATOM     79  C   ASP A 153      -9.479  18.253  90.622  1.00 35.01           C
ATOM     80  O   ASP A 153      -8.315  17.938  90.879  1.00 35.01           O
ATOM     81  CB  ASP A 153     -10.622  20.084  91.775  1.00 35.01           C
ATOM     82  CG  ASP A 153      -9.668  20.017  92.953  1.00 35.01           C
ATOM     83  OD1 ASP A 153      -8.472  19.683  92.737  1.00 35.01           O
ATOM     84  OD2 ASP A 153     -10.126  20.299  94.092  1.00 35.01           O
ATOM     85  N   PHE A 154     -10.438  17.335  90.434  1.00 64.08           N
ATOM     86  CA  PHE A 154     -10.152  15.960  90.656  1.00 64.08           C
ATOM     87  C   PHE A 154      -9.075  15.499  89.720  1.00 64.08           C
ATOM     88  O   PHE A 154      -8.027  15.040  90.167  1.00 64.08           O
ATOM     89  CB  PHE A 154     -11.398  15.086  90.455  1.00 64.08           C
ATOM     90  CG  PHE A 154     -11.001  13.684  90.723  1.00 64.08           C
ATOM     91  CD1 PHE A 154     -10.943  13.223  92.018  1.00 64.08           C
ATOM     92  CD2 PHE A 154     -10.672  12.841  89.688  1.00 64.08           C
ATOM     93  CE1 PHE A 154     -10.573  11.927  92.279  1.00 64.08           C
ATOM     94  CE2 PHE A 154     -10.305  11.543  89.944  1.00 64.08           C
ATOM     95  CZ  PHE A 154     -10.257  11.085  91.240  1.00 64.08           C
ATOM     96  N   GLU A 155      -9.294  15.600  88.392  1.00126.51           N
ATOM     97  CA  GLU A 155      -8.256  15.146  87.507  1.00126.51           C
ATOM     98  C   GLU A 155      -7.082  16.070  87.412  1.00126.51           C
ATOM     99  O   GLU A 155      -5.940  15.634  87.543  1.00126.51           O
ATOM    100  CB  GLU A 155      -8.689  14.877  86.054  1.00126.51           C
ATOM    101  CG  GLU A 155      -9.133  13.439  85.779  1.00126.51           C
ATOM    102  CD  GLU A 155     -10.616  13.262  86.046  1.00126.51           C
ATOM    103  OE1 GLU A 155     -11.242  14.162  86.667  1.00126.51           O
ATOM    104  OE2 GLU A 155     -11.141  12.204  85.611  1.00126.51           O
ATOM    105  N   ASN A 156      -7.333  17.368  87.157  1.00 63.46           N
ATOM    106  CA  ASN A 156      -6.247  18.262  86.864  1.00 63.46           C
ATOM    107  C   ASN A 156      -5.369  18.588  88.024  1.00 63.46           C
ATOM    108  O   ASN A 156      -4.158  18.373  87.958  1.00 63.46           O
ATOM    109  CB  ASN A 156      -6.704  19.585  86.232  1.00 63.46           C
ATOM    110  CG  ASN A 156      -7.061  19.276  84.787  1.00 63.46           C
ATOM    111  ND2 ASN A 156      -8.084  19.988  84.245  1.00 63.46           N
ATOM    112  OD1 ASN A 156      -6.442  18.422  84.154  1.00 63.46           O
ATOM    113  N   PHE A 157      -5.924  19.103  89.136  1.00105.37           N
ATOM    114  CA  PHE A 157      -4.969  19.443  90.143  1.00105.37           C
ATOM    115  C   PHE A 157      -5.111  18.587  91.338  1.00105.37           C
ATOM    116  O   PHE A 157      -6.032  18.737  92.134  1.00105.37           O
ATOM    117  CB  PHE A 157      -5.009  20.879  90.684  1.00105.37           C
ATOM    118  CG  PHE A 157      -4.188  20.761  91.928  1.00105.37           C
ATOM    119  CD1 PHE A 157      -2.846  20.480  91.840  1.00105.37           C
ATOM    120  CD2 PHE A 157      -4.751  20.917  93.176  1.00105.37           C
ATOM    121  CE1 PHE A 157      -2.075  20.356  92.973  1.00105.37           C
ATOM    122  CE2 PHE A 157      -3.989  20.798  94.315  1.00105.37           C
ATOM    123  CZ  PHE A 157      -2.647  20.514  94.210  1.00105.37           C
ATOM    124  N   LYS A 158      -4.171  17.644  91.470  1.00 93.98           N
ATOM    125  CA  LYS A 158      -4.033  16.919  92.684  1.00 93.98           C
ATOM    126  C   LYS A 158      -2.657  16.371  92.601  1.00 93.98           C
ATOM    127  O   LYS A 158      -2.170  16.053  91.519  1.00 93.98           O
ATOM    128  CB  LYS A 158      -5.065  15.807  92.956  1.00 93.98           C
ATOM    129  CG  LYS A 158      -4.821  14.449  92.308  1.00 93.98           C
ATOM    130  CD  LYS A 158      -5.675  13.362  92.972  1.00 93.98           C
ATOM    131  CE  LYS A 158      -5.537  11.977  92.343  1.00 93.98           C
ATOM    132  NZ  LYS A 158      -6.327  10.994  93.117  1.00 93.98           N
ATOM    133  N   ALA A 159      -1.982  16.273  93.755  1.00 29.07           N
ATOM    134  CA  ALA A 159      -0.621  15.840  93.784  1.00 29.07           C
ATOM    135  C   ALA A 159      -0.566  14.456  93.242  1.00 29.07           C
ATOM    136  O   ALA A 159       0.375  14.087  92.539  1.00 29.07           O
ATOM    137  CB  ALA A 159      -0.044  15.794  95.208  1.00 29.07           C
ATOM    138  N   ALA A 160      -1.601  13.659  93.548  1.00 33.18           N
ATOM    139  CA  ALA A 160      -1.618  12.274  93.201  1.00 33.18           C
ATOM    140  C   ALA A 160      -1.486  12.094  91.721  1.00 33.18           C
ATOM    141  O   ALA A 160      -0.751  11.212  91.281  1.00 33.18           O
ATOM    142  CB  ALA A 160      -2.916  11.573  93.640  1.00 33.18           C
ATOM    143  N   CYS A 161      -2.168  12.914  90.892  1.00 59.91           N
ATOM    144  CA  CYS A 161      -2.095  12.636  89.483  1.00 59.91           C
ATOM    145  C   CYS A 161      -1.083  13.497  88.794  1.00 59.91           C
ATOM    146  O   CYS A 161      -1.437  14.444  88.093  1.00 59.91           O
ATOM    147  CB  CYS A 161      -3.431  12.846  88.752  1.00 59.91           C
ATOM    148  SG  CYS A 161      -4.671  11.589  89.186  1.00 59.91           S
ATOM    149  N   VAL A 162       0.211  13.201  89.014  1.00 58.37           N
ATOM    150  CA  VAL A 162       1.290  13.837  88.308  1.00 58.37           C
ATOM    151  C   VAL A 162       1.399  13.277  86.912  1.00 58.37           C
ATOM    152  O   VAL A 162       1.648  14.025  85.959  1.00 58.37           O
ATOM    153  CB  VAL A 162       2.609  13.647  88.997  1.00 58.37           C
ATOM    154  CG1 VAL A 162       3.723  14.276  88.140  1.00 58.37           C
ATOM    155  CG2 VAL A 162       2.500  14.247  90.410  1.00 58.37           C
ATOM    156  N   PRO A 163       1.267  11.986  86.734  1.00143.40           N
ATOM    157  CA  PRO A 163       1.417  11.412  85.420  1.00143.40           C
ATOM    158  C   PRO A 163       0.334  11.675  84.417  1.00143.40           C
ATOM    159  O   PRO A 163       0.618  11.579  83.226  1.00143.40           O
ATOM    160  CB  PRO A 163       1.694   9.918  85.623  1.00143.40           C
ATOM    161  CG  PRO A 163       1.444   9.669  87.120  1.00143.40           C
ATOM    162  CD  PRO A 163       1.684  11.041  87.762  1.00143.40           C
ATOM    163  N   TRP A 164      -0.898  11.998  84.848  1.00 82.07           N
ATOM    164  CA  TRP A 164      -1.959  12.184  83.899  1.00 82.07           C
ATOM    165  C   TRP A 164      -1.657  13.359  83.032  1.00 82.07           C
ATOM    166  O   TRP A 164      -0.925  14.268  83.417  1.00 82.07           O
ATOM    167  CB  TRP A 164      -3.348  12.419  84.528  1.00 82.07           C
ATOM    168  CG  TRP A 164      -4.052  11.164  84.987  1.00 82.07           C
ATOM    169  CD1 TRP A 164      -3.857  10.393  86.094  1.00 82.07           C
ATOM    170  CD2 TRP A 164      -5.126  10.560  84.251  1.00 82.07           C
ATOM    171  CE2 TRP A 164      -5.525   9.427  84.957  1.00 82.07           C
ATOM    172  CE3 TRP A 164      -5.731  10.922  83.082  1.00 82.07           C
ATOM    173  NE1 TRP A 164      -4.734   9.334  86.085  1.00 82.07           N
ATOM    174  CZ2 TRP A 164      -6.536   8.631  84.498  1.00 82.07           C
ATOM    175  CZ3 TRP A 164      -6.752  10.120  82.622  1.00 82.07           C
ATOM    176  CH2 TRP A 164      -7.145   8.996  83.318  1.00 82.07           C
ATOM    177  N   GLU A 165      -2.217  13.339  81.806  1.00 87.20           N
ATOM    178  CA  GLU A 165      -2.004  14.394  80.866  1.00 87.20           C
ATOM    179  C   GLU A 165      -2.727  15.602  81.371  1.00 87.20           C
ATOM    180  O   GLU A 165      -3.513  15.531  82.314  1.00 87.20           O
ATOM    181  CB  GLU A 165      -2.506  14.095  79.439  1.00 87.20           C
ATOM    182  CG  GLU A 165      -2.186  15.195  78.418  1.00 87.20           C
ATOM    183  CD  GLU A 165      -0.729  15.067  78.000  1.00 87.20           C
ATOM    184  OE1 GLU A 165      -0.433  14.155  77.185  1.00 87.20           O
ATOM    185  OE2 GLU A 165       0.105  15.875  78.487  1.00 87.20           O
ATOM    186  N   ASN A 166      -2.423  16.753  80.750  1.00 66.60           N
ATOM    187  CA  ASN A 166      -2.915  18.055  81.078  1.00 66.60           C
ATOM    188  C   ASN A 166      -4.398  18.161  80.884  1.00 66.60           C
ATOM    189  O   ASN A 166      -5.053  18.910  81.608  1.00 66.60           O
ATOM    190  CB  ASN A 166      -2.294  19.162  80.208  1.00 66.60           C
ATOM    191  CG  ASN A 166      -0.823  19.323  80.550  1.00 66.60           C
ATOM    192  ND2 ASN A 166      -0.177  20.336  79.918  1.00 66.60           N
ATOM    193  OD1 ASN A 166      -0.268  18.588  81.367  1.00 66.60           O
ATOM    194  N   LYS A 167      -4.978  17.434  79.909  1.00 91.50           N
ATOM    195  CA  LYS A 167      -6.384  17.593  79.641  1.00 91.50           C
ATOM    196  C   LYS A 167      -6.631  19.041  79.350  1.00 91.50           C
ATOM    197  O   LYS A 167      -7.406  19.716  80.031  1.00 91.50           O
ATOM    198  CB  LYS A 167      -7.304  17.144  80.792  1.00 91.50           C
ATOM    199  CG  LYS A 167      -8.792  17.257  80.449  1.00 91.50           C
ATOM    200  CD  LYS A 167      -9.715  16.501  81.406  1.00 91.50           C
ATOM    201  CE  LYS A 167      -9.671  17.008  82.850  1.00 91.50           C
ATOM    202  NZ  LYS A 167     -10.655  16.265  83.669  1.00 91.50           N
ATOM    203  N   ILE A 168      -5.945  19.541  78.307  1.00 89.39           N
ATOM    204  CA  ILE A 168      -5.980  20.908  77.869  1.00 89.39           C
ATOM    205  C   ILE A 168      -7.343  21.306  77.408  1.00 89.39           C
ATOM    206  O   ILE A 168      -7.775  22.426  77.669  1.00 89.39           O
ATOM    207  CB  ILE A 168      -5.087  21.191  76.697  1.00 89.39           C
ATOM    208  CG1 ILE A 168      -3.604  21.068  77.076  1.00 89.39           C
ATOM    209  CG2 ILE A 168      -5.474  22.572  76.142  1.00 89.39           C
ATOM    210  CD1 ILE A 168      -3.135  19.634  77.287  1.00 89.39           C
ATOM    211  N   LYS A 169      -8.053  20.414  76.698  1.00129.01           N
ATOM    212  CA  LYS A 169      -9.274  20.839  76.080  1.00129.01           C
ATOM    213  C   LYS A 169     -10.228  21.318  77.134  1.00129.01           C
ATOM    214  O   LYS A 169     -10.884  22.342  76.956  1.00129.01           O
ATOM    215  CB  LYS A 169      -9.966  19.723  75.277  1.00129.01           C
ATOM    216  CG  LYS A 169     -10.742  20.243  74.060  1.00129.01           C
ATOM    217  CD  LYS A 169     -11.790  21.317  74.356  1.00129.01           C
ATOM    218  CE  LYS A 169     -12.338  21.982  73.088  1.00129.01           C
ATOM    219  NZ  LYS A 169     -12.717  20.949  72.099  1.00129.01           N
ATOM    220  N   ALA A 170     -10.333  20.600  78.267  1.00 34.04           N
ATOM    221  CA  ALA A 170     -11.268  20.997  79.283  1.00 34.04           C
ATOM    222  C   ALA A 170     -10.887  22.325  79.863  1.00 34.04           C
ATOM    223  O   ALA A 170     -11.733  23.200  80.047  1.00 34.04           O
ATOM    224  CB  ALA A 170     -11.341  19.996  80.451  1.00 34.04           C
ATOM    225  N   ILE A 171      -9.589  22.516  80.145  1.00 52.77           N
ATOM    226  CA  ILE A 171      -9.093  23.702  80.783  1.00 52.77           C
ATOM    227  C   ILE A 171      -9.343  24.878  79.896  1.00 52.77           C
ATOM    228  O   ILE A 171      -9.713  25.954  80.364  1.00 52.77           O
ATOM    229  CB  ILE A 171      -7.627  23.575  81.033  1.00 52.77           C
ATOM    230  CG1 ILE A 171      -7.413  22.387  81.984  1.00 52.77           C
ATOM    231  CG2 ILE A 171      -7.090  24.919  81.555  1.00 52.77           C
ATOM    232  CD1 ILE A 171      -5.996  21.831  81.986  1.00 52.77           C
ATOM    233  N   GLU A 172      -9.144  24.699  78.582  1.00 69.33           N
ATOM    234  CA  GLU A 172      -9.356  25.779  77.670  1.00 69.33           C
ATOM    235  C   GLU A 172     -10.783  26.184  77.818  1.00 69.33           C
ATOM    236  O   GLU A 172     -11.113  27.369  77.828  1.00 69.33           O
ATOM    237  CB  GLU A 172      -9.232  25.354  76.196  1.00 69.33           C
ATOM    238  CG  GLU A 172      -7.850  24.867  75.763  1.00 69.33           C
ATOM    239  CD  GLU A 172      -7.960  24.477  74.294  1.00 69.33           C
ATOM    240  OE1 GLU A 172      -8.294  25.367  73.470  1.00 69.33           O
ATOM    241  OE2 GLU A 172      -7.718  23.279  73.979  1.00 69.33           O
ATOM    242  N   SER A 173     -11.669  25.187  77.945  1.00 40.65           N
ATOM    243  CA  SER A 173     -13.069  25.467  77.989  1.00 40.65           C
ATOM    244  C   SER A 173     -13.382  26.358  79.149  1.00 40.65           C
ATOM    245  O   SER A 173     -13.982  27.418  78.970  1.00 40.65           O
ATOM    246  CB  SER A 173     -13.916  24.189  78.139  1.00 40.65           C
ATOM    247  OG  SER A 173     -13.686  23.325  77.038  1.00 40.65           O
ATOM    248  N   GLN A 174     -13.011  25.961  80.381  1.00108.68           N
ATOM    249  CA  GLN A 174     -13.407  26.800  81.474  1.00108.68           C
ATOM    250  C   GLN A 174     -12.651  28.097  81.480  1.00108.68           C
ATOM    251  O   GLN A 174     -13.257  29.169  81.449  1.00108.68           O
ATOM    252  CB  GLN A 174     -13.210  26.143  82.854  1.00108.68           C
ATOM    253  CG  GLN A 174     -13.935  26.851  84.009  1.00108.68           C
ATOM    254  CD  GLN A 174     -13.162  28.086  84.458  1.00108.68           C
ATOM    255  NE2 GLN A 174     -12.235  27.895  85.434  1.00108.68           N
ATOM    256  OE1 GLN A 174     -13.385  29.192  83.974  1.00108.68           O
ATOM    257  N   PHE A 175     -11.303  28.023  81.484  1.00 69.96           N
ATOM    258  CA  PHE A 175     -10.445  29.167  81.649  1.00 69.96           C
ATOM    259  C   PHE A 175     -10.369  30.081  80.467  1.00 69.96           C
ATOM    260  O   PHE A 175     -10.416  31.301  80.623  1.00 69.96           O
ATOM    261  CB  PHE A 175      -9.020  28.778  82.072  1.00 69.96           C
ATOM    262  CG  PHE A 175      -9.176  28.218  83.444  1.00 69.96           C
ATOM    263  CD1 PHE A 175      -9.317  29.059  84.522  1.00 69.96           C
ATOM    264  CD2 PHE A 175      -9.190  26.858  83.653  1.00 69.96           C
ATOM    265  CE1 PHE A 175      -9.465  28.553  85.791  1.00 69.96           C
ATOM    266  CE2 PHE A 175      -9.340  26.345  84.920  1.00 69.96           C
ATOM    267  CZ  PHE A 175      -9.477  27.194  85.992  1.00 69.96           C
ATOM    268  N   GLY A 176     -10.266  29.532  79.243  1.00 26.88           N
ATOM    269  CA  GLY A 176     -10.076  30.388  78.106  1.00 26.88           C
ATOM    270  C   GLY A 176      -8.721  30.088  77.541  1.00 26.88           C
ATOM    271  O   GLY A 176      -7.890  29.446  78.181  1.00 26.88           O
ATOM    272  N   SER A 177      -8.479  30.566  76.304  1.00 38.82           N
ATOM    273  CA  SER A 177      -7.296  30.257  75.552  1.00 38.82           C
ATOM    274  C   SER A 177      -6.054  30.788  76.203  1.00 38.82           C
ATOM    275  O   SER A 177      -4.999  30.163  76.113  1.00 38.82           O
ATOM    276  CB  SER A 177      -7.352  30.798  74.114  1.00 38.82           C
ATOM    277  OG  SER A 177      -7.452  32.216  74.129  1.00 38.82           O
ATOM    278  N   SER A 178      -6.118  31.959  76.862  1.00 37.98           N
ATOM    279  CA  SER A 178      -4.916  32.499  77.430  1.00 37.98           C
ATOM    280  C   SER A 178      -4.398  31.588  78.500  1.00 37.98           C
ATOM    281  O   SER A 178      -3.257  31.128  78.442  1.00 37.98           O
ATOM    282  CB  SER A 178      -5.107  33.898  78.046  1.00 37.98           C
ATOM    283  OG  SER A 178      -5.953  33.831  79.185  1.00 37.98           O
ATOM    284  N   VAL A 179      -5.243  31.280  79.500  1.00 29.70           N
ATOM    285  CA  VAL A 179      -4.835  30.475  80.614  1.00 29.70           C
ATOM    286  C   VAL A 179      -4.475  29.115  80.122  1.00 29.70           C
ATOM    287  O   VAL A 179      -3.498  28.515  80.568  1.00 29.70           O
ATOM    288  CB  VAL A 179      -5.927  30.307  81.626  1.00 29.70           C
ATOM    289  CG1 VAL A 179      -5.440  29.344  82.722  1.00 29.70           C
ATOM    290  CG2 VAL A 179      -6.336  31.700  82.140  1.00 29.70           C
ATOM    291  N   ALA A 180      -5.275  28.588  79.181  1.00 24.89           N
ATOM    292  CA  ALA A 180      -5.040  27.276  78.664  1.00 24.89           C
ATOM    293  C   ALA A 180      -3.714  27.253  77.974  1.00 24.89           C
ATOM    294  O   ALA A 180      -2.948  26.304  78.127  1.00 24.89           O
ATOM    295  CB  ALA A 180      -6.106  26.841  77.646  1.00 24.89           C
ATOM    296  N   SER A 181      -3.388  28.321  77.225  1.00 28.39           N
ATOM    297  CA  SER A 181      -2.188  28.325  76.439  1.00 28.39           C
ATOM    298  C   SER A 181      -0.993  28.190  77.330  1.00 28.39           C
ATOM    299  O   SER A 181      -0.016  27.543  76.954  1.00 28.39           O
ATOM    300  CB  SER A 181      -2.015  29.605  75.601  1.00 28.39           C
ATOM    301  OG  SER A 181      -0.813  29.536  74.847  1.00 28.39           O
ATOM    302  N   TYR A 182      -1.034  28.787  78.535  1.00 48.47           N
ATOM    303  CA  TYR A 182       0.103  28.727  79.410  1.00 48.47           C
ATOM    304  C   TYR A 182       0.370  27.308  79.809  1.00 48.47           C
ATOM    305  O   TYR A 182       1.515  26.860  79.789  1.00 48.47           O
ATOM    306  CB  TYR A 182      -0.060  29.549  80.695  1.00 48.47           C
ATOM    307  CG  TYR A 182       1.131  29.252  81.541  1.00 48.47           C
ATOM    308  CD1 TYR A 182       2.374  29.742  81.209  1.00 48.47           C
ATOM    309  CD2 TYR A 182       0.996  28.491  82.678  1.00 48.47           C
ATOM    310  CE1 TYR A 182       3.469  29.463  81.998  1.00 48.47           C
ATOM    311  CE2 TYR A 182       2.085  28.211  83.469  1.00 48.47           C
ATOM    312  CZ  TYR A 182       3.323  28.697  83.129  1.00 48.47           C
ATOM    313  OH  TYR A 182       4.436  28.402  83.945  1.00 48.47           O
ATOM    314  N   PHE A 183      -0.685  26.552  80.159  1.00 46.76           N
ATOM    315  CA  PHE A 183      -0.505  25.199  80.601  1.00 46.76           C
ATOM    316  C   PHE A 183       0.121  24.402  79.507  1.00 46.76           C
ATOM    317  O   PHE A 183       1.001  23.583  79.762  1.00 46.76           O
ATOM    318  CB  PHE A 183      -1.817  24.498  81.006  1.00 46.76           C
ATOM    319  CG  PHE A 183      -2.212  25.012  82.352  1.00 46.76           C
ATOM    320  CD1 PHE A 183      -1.647  24.464  83.483  1.00 46.76           C
ATOM    321  CD2 PHE A 183      -3.133  26.021  82.495  1.00 46.76           C
ATOM    322  CE1 PHE A 183      -1.991  24.917  84.736  1.00 46.76           C
ATOM    323  CE2 PHE A 183      -3.481  26.481  83.745  1.00 46.76           C
ATOM    324  CZ  PHE A 183      -2.912  25.925  84.868  1.00 46.76           C
ATOM    325  N   LEU A 184      -0.317  24.608  78.251  1.00 83.90           N
ATOM    326  CA  LEU A 184       0.272  23.847  77.189  1.00 83.90           C
ATOM    327  C   LEU A 184       1.728  24.178  77.095  1.00 83.90           C
ATOM    328  O   LEU A 184       2.557  23.293  76.895  1.00 83.90           O
ATOM    329  CB  LEU A 184      -0.380  24.067  75.813  1.00 83.90           C
ATOM    330  CG  LEU A 184      -1.763  23.396  75.679  1.00 83.90           C
ATOM    331  CD1 LEU A 184      -2.795  24.012  76.633  1.00 83.90           C
ATOM    332  CD2 LEU A 184      -2.238  23.371  74.217  1.00 83.90           C
ATOM    333  N   PHE A 185       2.092  25.461  77.265  1.00 49.14           N
ATOM    334  CA  PHE A 185       3.470  25.835  77.120  1.00 49.14           C
ATOM    335  C   PHE A 185       4.280  25.111  78.152  1.00 49.14           C
ATOM    336  O   PHE A 185       5.337  24.562  77.845  1.00 49.14           O
ATOM    337  CB  PHE A 185       3.696  27.344  77.302  1.00 49.14           C
ATOM    338  CG  PHE A 185       5.119  27.632  76.967  1.00 49.14           C
ATOM    339  CD1 PHE A 185       5.486  27.936  75.676  1.00 49.14           C
ATOM    340  CD2 PHE A 185       6.089  27.591  77.942  1.00 49.14           C
ATOM    341  CE1 PHE A 185       6.798  28.201  75.361  1.00 49.14           C
ATOM    342  CE2 PHE A 185       7.403  27.855  77.635  1.00 49.14           C
ATOM    343  CZ  PHE A 185       7.758  28.163  76.344  1.00 49.14           C
ATOM    344  N   LEU A 186       3.800  25.075  79.409  1.00 54.29           N
ATOM    345  CA  LEU A 186       4.558  24.443  80.448  1.00 54.29           C
ATOM    346  C   LEU A 186       4.670  22.972  80.159  1.00 54.29           C
ATOM    347  O   LEU A 186       5.702  22.361  80.421  1.00 54.29           O
ATOM    348  CB  LEU A 186       3.959  24.594  81.854  1.00 54.29           C
ATOM    349  CG  LEU A 186       4.933  24.072  82.922  1.00 54.29           C
ATOM    350  CD1 LEU A 186       6.232  24.893  82.900  1.00 54.29           C
ATOM    351  CD2 LEU A 186       4.288  24.012  84.318  1.00 54.29           C
ATOM    352  N   ARG A 187       3.598  22.364  79.607  1.00142.04           N
ATOM    353  CA  ARG A 187       3.587  20.951  79.336  1.00142.04           C
ATOM    354  C   ARG A 187       4.723  20.618  78.425  1.00142.04           C
ATOM    355  O   ARG A 187       5.496  19.699  78.693  1.00142.04           O
ATOM    356  CB  ARG A 187       2.332  20.525  78.558  1.00142.04           C
ATOM    357  CG  ARG A 187       2.394  19.122  77.938  1.00142.04           C
ATOM    358  CD  ARG A 187       1.950  17.970  78.840  1.00142.04           C
ATOM    359  NE  ARG A 187       2.875  17.871  80.000  1.00142.04           N
ATOM    360  CZ  ARG A 187       2.756  16.799  80.836  1.00142.04           C
ATOM    361  NH1 ARG A 187       1.866  15.808  80.541  1.00142.04           N
ATOM    362  NH2 ARG A 187       3.513  16.719  81.968  1.00142.04           N
ATOM    363  N   TRP A 188       4.856  21.366  77.315  1.00 79.90           N
ATOM    364  CA  TRP A 188       5.903  21.088  76.376  1.00 79.90           C
ATOM    365  C   TRP A 188       7.246  21.353  76.967  1.00 79.90           C
ATOM    366  O   TRP A 188       8.193  20.618  76.694  1.00 79.90           O
ATOM    367  CB  TRP A 188       5.757  21.813  75.029  1.00 79.90           C
ATOM    368  CG  TRP A 188       4.962  21.005  74.029  1.00 79.90           C
ATOM    369  CD1 TRP A 188       5.431  20.318  72.947  1.00 79.90           C
ATOM    370  CD2 TRP A 188       3.547  20.758  74.081  1.00 79.90           C
ATOM    371  CE2 TRP A 188       3.235  19.930  73.000  1.00 79.90           C
ATOM    372  CE3 TRP A 188       2.589  21.178  74.958  1.00 79.90           C
ATOM    373  NE1 TRP A 188       4.399  19.672  72.313  1.00 79.90           N
ATOM    374  CZ2 TRP A 188       1.953  19.511  72.780  1.00 79.90           C
ATOM    375  CZ3 TRP A 188       1.297  20.759  74.726  1.00 79.90           C
ATOM    376  CH2 TRP A 188       0.986  19.942  73.657  1.00 79.90           C
ATOM    377  N   MET A 189       7.381  22.406  77.788  1.00164.70           N
ATOM    378  CA  MET A 189       8.655  22.698  78.380  1.00164.70           C
ATOM    379  C   MET A 189       9.064  21.527  79.211  1.00164.70           C
ATOM    380  O   MET A 189      10.211  21.087  79.173  1.00164.70           O
ATOM    381  CB  MET A 189       8.581  23.893  79.347  1.00164.70           C
ATOM    382  CG  MET A 189       8.596  25.266  78.682  1.00164.70           C
ATOM    383  SD  MET A 189      10.270  25.894  78.346  1.00164.70           S
ATOM    384  CE  MET A 189      10.722  24.556  77.206  1.00164.70           C
ATOM    385  N   TYR A 190       8.124  20.982  79.995  1.00 52.60           N
ATOM    386  CA  TYR A 190       8.426  19.883  80.861  1.00 52.60           C
ATOM    387  C   TYR A 190       8.753  18.680  80.035  1.00 52.60           C
ATOM    388  O   TYR A 190       9.687  17.942  80.330  1.00 52.60           O
ATOM    389  CB  TYR A 190       7.243  19.532  81.774  1.00 52.60           C
ATOM    390  CG  TYR A 190       7.676  18.430  82.671  1.00 52.60           C
ATOM    391  CD1 TYR A 190       8.448  18.712  83.773  1.00 52.60           C
ATOM    392  CD2 TYR A 190       7.315  17.127  82.420  1.00 52.60           C
ATOM    393  CE1 TYR A 190       8.850  17.711  84.619  1.00 52.60           C
ATOM    394  CE2 TYR A 190       7.717  16.119  83.264  1.00 52.60           C
ATOM    395  CZ  TYR A 190       8.494  16.412  84.361  1.00 52.60           C
ATOM    396  OH  TYR A 190       8.911  15.383  85.230  1.00 52.60           O
ATOM    397  N   GLY A 191       7.990  18.444  78.957  1.00 22.63           N
ATOM    398  CA  GLY A 191       8.213  17.258  78.184  1.00 22.63           C
ATOM    399  C   GLY A 191       9.598  17.281  77.617  1.00 22.63           C
ATOM    400  O   GLY A 191      10.267  16.251  77.554  1.00 22.63           O
ATOM    401  N   VAL A 192      10.061  18.466  77.178  1.00126.36           N
ATOM    402  CA  VAL A 192      11.336  18.581  76.529  1.00126.36           C
ATOM    403  C   VAL A 192      12.443  18.269  77.490  1.00126.36           C
ATOM    404  O   VAL A 192      13.467  17.712  77.101  1.00126.36           O
ATOM    405  CB  VAL A 192      11.618  19.954  75.975  1.00126.36           C
ATOM    406  CG1 VAL A 192      10.424  20.374  75.112  1.00126.36           C
ATOM    407  CG2 VAL A 192      11.982  20.930  77.100  1.00126.36           C
ATOM    408  N   ASN A 193      12.259  18.615  78.779  1.00 84.19           N
ATOM    409  CA  ASN A 193      13.302  18.526  79.764  1.00 84.19           C
ATOM    410  C   ASN A 193      13.767  17.117  79.985  1.00 84.19           C
ATOM    411  O   ASN A 193      14.887  16.903  80.438  1.00 84.19           O
ATOM    412  CB  ASN A 193      12.961  19.165  81.131  1.00 84.19           C
ATOM    413  CG  ASN A 193      11.877  18.409  81.895  1.00 84.19           C
ATOM    414  ND2 ASN A 193      11.149  19.148  82.774  1.00 84.19           N
ATOM    415  OD1 ASN A 193      11.672  17.207  81.731  1.00 84.19           O
ATOM    416  N   MET A 194      12.918  16.114  79.692  1.00 45.70           N
ATOM    417  CA  MET A 194      13.236  14.746  80.004  1.00 45.70           C
ATOM    418  C   MET A 194      14.524  14.342  79.348  1.00 45.70           C
ATOM    419  O   MET A 194      15.391  13.751  79.993  1.00 45.70           O
ATOM    420  CB  MET A 194      12.135  13.791  79.503  1.00 45.70           C
ATOM    421  CG  MET A 194      12.250  12.338  79.976  1.00 45.70           C
ATOM    422  SD  MET A 194      11.846  12.067  81.727  1.00 45.70           S
ATOM    423  CE  MET A 194      13.530  12.382  82.321  1.00 45.70           C
ATOM    424  N   VAL A 195      14.703  14.660  78.052  1.00 30.87           N
ATOM    425  CA  VAL A 195      15.896  14.258  77.359  1.00 30.87           C
ATOM    426  C   VAL A 195      17.080  14.947  77.962  1.00 30.87           C
ATOM    427  O   VAL A 195      18.145  14.349  78.108  1.00 30.87           O
ATOM    428  CB  VAL A 195      15.865  14.578  75.895  1.00 30.87           C
ATOM    429  CG1 VAL A 195      17.216  14.171  75.278  1.00 30.87           C
ATOM    430  CG2 VAL A 195      14.656  13.862  75.269  1.00 30.87           C
ATOM    431  N   LEU A 196      16.933  16.231  78.337  1.00 86.60           N
ATOM    432  CA  LEU A 196      18.067  16.920  78.879  1.00 86.60           C
ATOM    433  C   LEU A 196      18.487  16.238  80.138  1.00 86.60           C
ATOM    434  O   LEU A 196      19.678  16.123  80.422  1.00 86.60           O
ATOM    435  CB  LEU A 196      17.828  18.398  79.234  1.00 86.60           C
ATOM    436  CG  LEU A 196      17.591  19.318  78.022  1.00 86.60           C
ATOM    437  CD1 LEU A 196      16.171  19.170  77.461  1.00 86.60           C
ATOM    438  CD2 LEU A 196      17.980  20.768  78.335  1.00 86.60           C
ATOM    439  N   PHE A 197      17.507  15.773  80.929  1.00 42.12           N
ATOM    440  CA  PHE A 197      17.777  15.134  82.184  1.00 42.12           C
ATOM    441  C   PHE A 197      18.606  13.908  81.949  1.00 42.12           C
ATOM    442  O   PHE A 197      19.636  13.717  82.594  1.00 42.12           O
ATOM    443  CB  PHE A 197      16.463  14.712  82.872  1.00 42.12           C
ATOM    444  CG  PHE A 197      16.748  13.986  84.140  1.00 42.12           C
ATOM    445  CD1 PHE A 197      17.054  14.669  85.294  1.00 42.12           C
ATOM    446  CD2 PHE A 197      16.684  12.613  84.176  1.00 42.12           C
ATOM    447  CE1 PHE A 197      17.307  13.987  86.462  1.00 42.12           C
ATOM    448  CE2 PHE A 197      16.935  11.926  85.340  1.00 42.12           C
ATOM    449  CZ  PHE A 197      17.249  12.613  86.486  1.00 42.12           C
ATOM    450  N   VAL A 198      18.193  13.051  80.999  1.00 81.06           N
ATOM    451  CA  VAL A 198      18.918  11.835  80.772  1.00 81.06           C
ATOM    452  C   VAL A 198      20.298  12.148  80.282  1.00 81.06           C
ATOM    453  O   VAL A 198      21.270  11.533  80.718  1.00 81.06           O
ATOM    454  CB  VAL A 198      18.252  10.919  79.782  1.00 81.06           C
ATOM    455  CG1 VAL A 198      18.141  11.628  78.424  1.00 81.06           C
ATOM    456  CG2 VAL A 198      19.054   9.609  79.720  1.00 81.06           C
ATOM    457  N   LEU A 199      20.428  13.127  79.366  1.00 40.94           N
ATOM    458  CA  LEU A 199      21.711  13.444  78.802  1.00 40.94           C
ATOM    459  C   LEU A 199      22.616  13.917  79.892  1.00 40.94           C
ATOM    460  O   LEU A 199      23.768  13.495  79.982  1.00 40.94           O
ATOM    461  CB  LEU A 199      21.661  14.614  77.802  1.00 40.94           C
ATOM    462  CG  LEU A 199      20.785  14.374  76.564  1.00 40.94           C
ATOM    463  CD1 LEU A 199      20.840  15.582  75.614  1.00 40.94           C
ATOM    464  CD2 LEU A 199      21.137  13.047  75.873  1.00 40.94           C
ATOM    465  N   THR A 200      22.107  14.791  80.773  1.00 31.43           N
ATOM    466  CA  THR A 200      22.943  15.351  81.793  1.00 31.43           C
ATOM    467  C   THR A 200      23.447  14.240  82.653  1.00 31.43           C
ATOM    468  O   THR A 200      24.604  14.243  83.074  1.00 31.43           O
ATOM    469  CB  THR A 200      22.219  16.340  82.657  1.00 31.43           C
ATOM    470  CG2 THR A 200      21.729  17.503  81.775  1.00 31.43           C
ATOM    471  OG1 THR A 200      21.122  15.712  83.305  1.00 31.43           O
ATOM    472  N   PHE A 201      22.578  13.253  82.927  1.00 39.25           N
ATOM    473  CA  PHE A 201      22.923  12.131  83.747  1.00 39.25           C
ATOM    474  C   PHE A 201      24.035  11.381  83.078  1.00 39.25           C
ATOM    475  O   PHE A 201      25.025  11.016  83.709  1.00 39.25           O
ATOM    476  CB  PHE A 201      21.744  11.152  83.887  1.00 39.25           C
ATOM    477  CG  PHE A 201      22.158  10.009  84.750  1.00 39.25           C
ATOM    478  CD1 PHE A 201      21.992  10.076  86.111  1.00 39.25           C
ATOM    479  CD2 PHE A 201      22.705   8.872  84.196  1.00 39.25           C
ATOM    480  CE1 PHE A 201      22.369   9.026  86.916  1.00 39.25           C
ATOM    481  CE2 PHE A 201      23.084   7.818  84.997  1.00 39.25           C
ATOM    482  CZ  PHE A 201      22.913   7.893  86.357  1.00 39.25           C
ATOM    483  N   SER A 202      23.899  11.147  81.760  1.00 30.34           N
ATOM    484  CA  SER A 202      24.869  10.379  81.035  1.00 30.34           C
ATOM    485  C   SER A 202      26.206  11.044  81.129  1.00 30.34           C
ATOM    486  O   SER A 202      27.197  10.411  81.491  1.00 30.34           O
ATOM    487  CB  SER A 202      24.519  10.269  79.541  1.00 30.34           C
ATOM    488  OG  SER A 202      25.526   9.547  78.847  1.00 30.34           O
ATOM    489  N   LEU A 203      26.261  12.352  80.821  1.00 83.35           N
ATOM    490  CA  LEU A 203      27.508  13.057  80.811  1.00 83.35           C
ATOM    491  C   LEU A 203      28.097  13.109  82.184  1.00 83.35           C
ATOM    492  O   LEU A 203      29.302  12.931  82.356  1.00 83.35           O
ATOM    493  CB  LEU A 203      27.394  14.490  80.259  1.00 83.35           C
ATOM    494  CG  LEU A 203      27.198  14.535  78.728  1.00 83.35           C
ATOM    495  CD1 LEU A 203      25.904  13.834  78.293  1.00 83.35           C
ATOM    496  CD2 LEU A 203      27.303  15.968  78.182  1.00 83.35           C
ATOM    497  N   ILE A 204      27.267  13.343  83.216  1.00 33.12           N
ATOM    498  CA  ILE A 204      27.841  13.430  84.524  1.00 33.12           C
ATOM    499  C   ILE A 204      28.455  12.109  84.838  1.00 33.12           C
ATOM    500  O   ILE A 204      29.576  12.038  85.344  1.00 33.12           O
ATOM    501  CB  ILE A 204      26.842  13.796  85.590  1.00 33.12           C
ATOM    502  CG1 ILE A 204      25.730  12.743  85.720  1.00 33.12           C
ATOM    503  CG2 ILE A 204      26.327  15.208  85.262  1.00 33.12           C
ATOM    504  CD1 ILE A 204      24.782  13.000  86.893  1.00 33.12           C
ATOM    505  N   MET A 205      27.737  11.017  84.519  1.00 61.35           N
ATOM    506  CA  MET A 205      28.257   9.715  84.801  1.00 61.35           C
ATOM    507  C   MET A 205      29.500   9.498  84.008  1.00 61.35           C
ATOM    508  O   MET A 205      30.493   8.993  84.525  1.00 61.35           O
ATOM    509  CB  MET A 205      27.289   8.581  84.442  1.00 61.35           C
ATOM    510  CG  MET A 205      27.912   7.195  84.624  1.00 61.35           C
ATOM    511  SD  MET A 205      26.730   5.817  84.546  1.00 61.35           S
ATOM    512  CE  MET A 205      26.163   6.179  82.860  1.00 61.35           C
ATOM    513  N   LEU A 206      29.488   9.893  82.722  1.00 34.69           N
ATOM    514  CA  LEU A 206      30.645   9.643  81.920  1.00 34.69           C
ATOM    515  C   LEU A 206      31.652  10.755  82.175  1.00 34.69           C
ATOM    516  O   LEU A 206      32.498  11.021  81.280  1.00 34.69           O
ATOM    517  CB  LEU A 206      30.324   9.558  80.416  1.00 34.69           C
ATOM    518  CG  LEU A 206      29.369   8.392  80.076  1.00 34.69           C
ATOM    519  CD1 LEU A 206      29.095   8.303  78.565  1.00 34.69           C
ATOM    520  CD2 LEU A 206      29.864   7.061  80.666  1.00 34.69           C
ATOM    521  OXT LEU A 206      31.601  11.343  83.287  1.00 34.69           O
TER     522      LEU A 206
ATOM    523  N   TRP A 262      32.878  13.052  87.701  1.00102.82           N
ATOM    524  CA  TRP A 262      32.834  13.699  89.035  1.00102.82           C
ATOM    525  C   TRP A 262      33.191  15.137  88.912  1.00102.82           C
ATOM    526  O   TRP A 262      32.462  16.009  89.380  1.00102.82           O
ATOM    527  CB  TRP A 262      33.804  13.019  90.022  1.00102.82           C
ATOM    528  CG  TRP A 262      33.701  13.555  91.435  1.00102.82           C
ATOM    529  CD1 TRP A 262      32.599  13.591  92.237  1.00102.82           C
ATOM    530  CD2 TRP A 262      34.787  14.080  92.218  1.00102.82           C
ATOM    531  CE2 TRP A 262      34.267  14.417  93.471  1.00102.82           C
ATOM    532  CE3 TRP A 262      36.108  14.264  91.926  1.00102.82           C
ATOM    533  NE1 TRP A 262      32.924  14.113  93.465  1.00102.82           N
ATOM    534  CZ2 TRP A 262      35.063  14.941  94.448  1.00102.82           C
ATOM    535  CZ3 TRP A 262      36.906  14.798  92.914  1.00102.82           C
ATOM    536  CH2 TRP A 262      36.395  15.131  94.152  1.00102.82           C
ATOM    537  N   LEU A 263      34.324  15.435  88.249  1.00 64.88           N
ATOM    538  CA  LEU A 263      34.655  16.820  88.139  1.00 64.88           C
ATOM    539  C   LEU A 263      33.713  17.472  87.193  1.00 64.88           C
ATOM    540  O   LEU A 263      33.296  16.893  86.191  1.00 64.88           O
ATOM    541  CB  LEU A 263      36.098  17.120  87.720  1.00 64.88           C
ATOM    542  CG  LEU A 263      37.098  16.757  88.828  1.00 64.88           C
ATOM    543  CD1 LEU A 263      38.497  17.294  88.504  1.00 64.88           C
ATOM    544  CD2 LEU A 263      36.588  17.194  90.212  1.00 64.88           C
ATOM    545  N   ASN A 264      33.336  18.719  87.529  1.00 56.67           N
ATOM    546  CA  ASN A 264      32.392  19.432  86.732  1.00 56.67           C
ATOM    547  C   ASN A 264      32.988  19.721  85.398  1.00 56.67           C
ATOM    548  O   ASN A 264      32.308  19.599  84.381  1.00 56.67           O
ATOM    549  CB  ASN A 264      31.881  20.733  87.380  1.00 56.67           C
ATOM    550  CG  ASN A 264      33.036  21.691  87.598  1.00 56.67           C
ATOM    551  ND2 ASN A 264      32.868  22.949  87.107  1.00 56.67           N
ATOM    552  OD1 ASN A 264      34.052  21.336  88.193  1.00 56.67           O
ATOM    553  N   PHE A 265      34.277  20.103  85.341  1.00 87.23           N
ATOM    554  CA  PHE A 265      34.792  20.336  84.028  1.00 87.23           C
ATOM    555  C   PHE A 265      35.256  19.034  83.489  1.00 87.23           C
ATOM    556  O   PHE A 265      36.176  18.408  84.014  1.00 87.23           O
ATOM    557  CB  PHE A 265      35.976  21.303  83.924  1.00 87.23           C
ATOM    558  CG  PHE A 265      36.415  21.158  82.510  1.00 87.23           C
ATOM    559  CD1 PHE A 265      35.664  21.687  81.486  1.00 87.23           C
ATOM    560  CD2 PHE A 265      37.572  20.480  82.204  1.00 87.23           C
ATOM    561  CE1 PHE A 265      36.060  21.556  80.177  1.00 87.23           C
ATOM    562  CE2 PHE A 265      37.976  20.344  80.899  1.00 87.23           C
ATOM    563  CZ  PHE A 265      37.220  20.883  79.881  1.00 87.23           C
ATOM    564  N   ARG A 266      34.602  18.620  82.398  1.00223.55           N
ATOM    565  CA  ARG A 266      34.851  17.376  81.758  1.00223.55           C
ATOM    566  C   ARG A 266      34.923  17.681  80.301  1.00223.55           C
ATOM    567  O   ARG A 266      34.387  18.686  79.835  1.00223.55           O
ATOM    568  CB  ARG A 266      33.664  16.422  81.977  1.00223.55           C
ATOM    569  CG  ARG A 266      33.797  15.047  81.341  1.00223.55           C
ATOM    570  CD  ARG A 266      32.533  14.197  81.484  1.00223.55           C
ATOM    571  NE  ARG A 266      32.365  13.882  82.929  1.00223.55           N
ATOM    572  CZ  ARG A 266      31.683  14.736  83.751  1.00223.55           C
ATOM    573  NH1 ARG A 266      31.139  15.881  83.244  1.00223.55           N
ATOM    574  NH2 ARG A 266      31.543  14.440  85.074  1.00223.55           N
ATOM    575  N   LEU A 267      35.622  16.823  79.550  1.00107.13           N
ATOM    576  CA  LEU A 267      35.759  16.992  78.142  1.00107.13           C
ATOM    577  C   LEU A 267      34.386  16.890  77.537  1.00107.13           C
ATOM    578  O   LEU A 267      34.034  17.667  76.653  1.00107.13           O
ATOM    579  CB  LEU A 267      36.734  15.923  77.605  1.00107.13           C
ATOM    580  CG  LEU A 267      37.029  15.913  76.102  1.00107.13           C
ATOM    581  CD1 LEU A 267      38.141  14.898  75.812  1.00107.13           C
ATOM    582  CD2 LEU A 267      35.770  15.618  75.268  1.00107.13           C
ATOM    583  N   PRO A 268      33.582  15.965  77.995  1.00 74.03           N
ATOM    584  CA  PRO A 268      32.244  15.864  77.475  1.00 74.03           C
ATOM    585  C   PRO A 268      31.373  17.002  77.889  1.00 74.03           C
ATOM    586  O   PRO A 268      30.267  17.126  77.365  1.00 74.03           O
ATOM    587  CB  PRO A 268      31.726  14.494  77.909  1.00 74.03           C
ATOM    588  CG  PRO A 268      33.002  13.641  77.995  1.00 74.03           C
ATOM    589  CD  PRO A 268      34.102  14.652  78.355  1.00 74.03           C
ATOM    590  N   LEU A 269      31.833  17.831  78.839  1.00 61.31           N
ATOM    591  CA  LEU A 269      31.049  18.919  79.334  1.00 61.31           C
ATOM    592  C   LEU A 269      30.823  19.876  78.202  1.00 61.31           C
ATOM    593  O   LEU A 269      29.749  20.464  78.070  1.00 61.31           O
ATOM    594  CB  LEU A 269      31.764  19.619  80.495  1.00 61.31           C
ATOM    595  CG  LEU A 269      30.868  20.566  81.295  1.00 61.31           C
ATOM    596  CD1 LEU A 269      29.690  19.798  81.922  1.00 61.31           C
ATOM    597  CD2 LEU A 269      31.697  21.325  82.341  1.00 61.31           C
ATOM    598  N   SER A 270      31.847  20.050  77.345  1.00 30.70           N
ATOM    599  CA  SER A 270      31.749  20.927  76.214  1.00 30.70           C
ATOM    600  C   SER A 270      30.687  20.411  75.295  1.00 30.70           C
ATOM    601  O   SER A 270      29.901  21.183  74.748  1.00 30.70           O
ATOM    602  CB  SER A 270      33.052  20.994  75.403  1.00 30.70           C
ATOM    603  OG  SER A 270      32.893  21.871  74.300  1.00 30.70           O
ATOM    604  N   TYR A 271      30.632  19.080  75.113  1.00 91.65           N
ATOM    605  CA  TYR A 271      29.659  18.499  74.234  1.00 91.65           C
ATOM    606  C   TYR A 271      28.311  18.789  74.796  1.00 91.65           C
ATOM    607  O   TYR A 271      27.370  19.090  74.063  1.00 91.65           O
ATOM    608  CB  TYR A 271      29.800  16.976  74.070  1.00 91.65           C
ATOM    609  CG  TYR A 271      31.075  16.753  73.335  1.00 91.65           C
ATOM    610  CD1 TYR A 271      31.089  16.767  71.959  1.00 91.65           C
ATOM    611  CD2 TYR A 271      32.250  16.551  74.016  1.00 91.65           C
ATOM    612  CE1 TYR A 271      32.264  16.568  71.272  1.00 91.65           C
ATOM    613  CE2 TYR A 271      33.428  16.352  73.336  1.00 91.65           C
ATOM    614  CZ  TYR A 271      33.433  16.359  71.959  1.00 91.65           C
ATOM    615  OH  TYR A 271      34.640  16.154  71.257  1.00 91.65           O
ATOM    616  N   PHE A 272      28.194  18.722  76.133  1.00 47.46           N
ATOM    617  CA  PHE A 272      26.946  18.970  76.787  1.00 47.46           C
ATOM    618  C   PHE A 272      26.523  20.357  76.444  1.00 47.46           C
ATOM    619  O   PHE A 272      25.344  20.608  76.200  1.00 47.46           O
ATOM    620  CB  PHE A 272      27.037  18.904  78.321  1.00 47.46           C
ATOM    621  CG  PHE A 272      25.688  19.241  78.854  1.00 47.46           C
ATOM    622  CD1 PHE A 272      24.698  18.287  78.920  1.00 47.46           C
ATOM    623  CD2 PHE A 272      25.404  20.517  79.296  1.00 47.46           C
ATOM    624  CE1 PHE A 272      23.453  18.597  79.410  1.00 47.46           C
ATOM    625  CE2 PHE A 272      24.158  20.832  79.784  1.00 47.46           C
ATOM    626  CZ  PHE A 272      23.177  19.873  79.847  1.00 47.46           C
ATOM    627  N   LEU A 273      27.475  21.305  76.423  1.00 43.88           N
ATOM    628  CA  LEU A 273      27.107  22.656  76.129  1.00 43.88           C
ATOM    629  C   LEU A 273      26.543  22.720  74.747  1.00 43.88           C
ATOM    630  O   LEU A 273      25.554  23.413  74.512  1.00 43.88           O
ATOM    631  CB  LEU A 273      28.277  23.651  76.206  1.00 43.88           C
ATOM    632  CG  LEU A 273      27.845  25.096  75.889  1.00 43.88           C
ATOM    633  CD1 LEU A 273      26.786  25.598  76.882  1.00 43.88           C
ATOM    634  CD2 LEU A 273      29.058  26.031  75.779  1.00 43.88           C
ATOM    635  N   VAL A 274      27.147  21.988  73.791  1.00 31.16           N
ATOM    636  CA  VAL A 274      26.664  22.030  72.439  1.00 31.16           C
ATOM    637  C   VAL A 274      25.257  21.535  72.443  1.00 31.16           C
ATOM    638  O   VAL A 274      24.372  22.131  71.833  1.00 31.16           O
ATOM    639  CB  VAL A 274      27.382  21.090  71.511  1.00 31.16           C
ATOM    640  CG1 VAL A 274      26.717  21.183  70.128  1.00 31.16           C
ATOM    641  CG2 VAL A 274      28.884  21.401  71.504  1.00 31.16           C
ATOM    642  N   GLY A 275      25.020  20.424  73.160  1.00 22.03           N
ATOM    643  CA  GLY A 275      23.733  19.799  73.152  1.00 22.03           C
ATOM    644  C   GLY A 275      22.710  20.737  73.708  1.00 22.03           C
ATOM    645  O   GLY A 275      21.582  20.802  73.223  1.00 22.03           O
ATOM    646  N   ILE A 276      23.067  21.490  74.760  1.00103.81           N
ATOM    647  CA  ILE A 276      22.098  22.342  75.380  1.00103.81           C
ATOM    648  C   ILE A 276      21.684  23.402  74.404  1.00103.81           C
ATOM    649  O   ILE A 276      20.509  23.747  74.304  1.00103.81           O
ATOM    650  CB  ILE A 276      22.605  22.977  76.652  1.00103.81           C
ATOM    651  CG1 ILE A 276      21.441  23.382  77.579  1.00103.81           C
ATOM    652  CG2 ILE A 276      23.569  24.122  76.298  1.00103.81           C
ATOM    653  CD1 ILE A 276      20.417  24.340  76.978  1.00103.81           C
ATOM    654  N   MET A 277      22.638  23.966  73.645  1.00 48.88           N
ATOM    655  CA  MET A 277      22.232  25.002  72.747  1.00 48.88           C
ATOM    656  C   MET A 277      21.303  24.419  71.738  1.00 48.88           C
ATOM    657  O   MET A 277      20.262  25.002  71.432  1.00 48.88           O
ATOM    658  CB  MET A 277      23.390  25.633  71.971  1.00 48.88           C
ATOM    659  CG  MET A 277      22.937  26.847  71.163  1.00 48.88           C
ATOM    660  SD  MET A 277      24.308  27.793  70.452  1.00 48.88           S
ATOM    661  CE  MET A 277      25.108  27.988  72.070  1.00 48.88           C
ATOM    662  N   CYS A 278      21.644  23.233  71.204  1.00 86.80           N
ATOM    663  CA  CYS A 278      20.805  22.674  70.189  1.00 86.80           C
ATOM    664  C   CYS A 278      19.476  22.333  70.780  1.00 86.80           C
ATOM    665  O   CYS A 278      18.449  22.489  70.123  1.00 86.80           O
ATOM    666  CB  CYS A 278      21.385  21.435  69.464  1.00 86.80           C
ATOM    667  SG  CYS A 278      21.579  19.949  70.490  1.00 86.80           S
ATOM    668  N   ILE A 279      19.446  21.874  72.044  1.00 97.11           N
ATOM    669  CA  ILE A 279      18.192  21.468  72.612  1.00 97.11           C
ATOM    670  C   ILE A 279      17.279  22.655  72.694  1.00 97.11           C
ATOM    671  O   ILE A 279      16.093  22.556  72.381  1.00 97.11           O
ATOM    672  CB  ILE A 279      18.317  20.833  73.979  1.00 97.11           C
ATOM    673  CG1 ILE A 279      17.070  19.992  74.320  1.00 97.11           C
ATOM    674  CG2 ILE A 279      18.602  21.924  75.019  1.00 97.11           C
ATOM    675  CD1 ILE A 279      15.769  20.783  74.443  1.00 97.11           C
ATOM    676  N   GLY A 280      17.807  23.826  73.093  1.00 19.93           N
ATOM    677  CA  GLY A 280      16.965  24.976  73.253  1.00 19.93           C
ATOM    678  C   GLY A 280      16.345  25.343  71.941  1.00 19.93           C
ATOM    679  O   GLY A 280      15.170  25.704  71.888  1.00 19.93           O
ATOM    680  N   TYR A 281      17.122  25.284  70.845  1.00 40.51           N
ATOM    681  CA  TYR A 281      16.578  25.639  69.567  1.00 40.51           C
ATOM    682  C   TYR A 281      15.505  24.670  69.187  1.00 40.51           C
ATOM    683  O   TYR A 281      14.452  25.070  68.696  1.00 40.51           O
ATOM    684  CB  TYR A 281      17.627  25.685  68.445  1.00 40.51           C
ATOM    685  CG  TYR A 281      18.397  26.939  68.666  1.00 40.51           C
ATOM    686  CD1 TYR A 281      19.391  27.001  69.616  1.00 40.51           C
ATOM    687  CD2 TYR A 281      18.116  28.058  67.918  1.00 40.51           C
ATOM    688  CE1 TYR A 281      20.092  28.168  69.812  1.00 40.51           C
ATOM    689  CE2 TYR A 281      18.813  29.226  68.110  1.00 40.51           C
ATOM    690  CZ  TYR A 281      19.804  29.280  69.060  1.00 40.51           C
ATOM    691  OH  TYR A 281      20.521  30.479  69.260  1.00 40.51           O
ATOM    692  N   SER A 282      15.740  23.365  69.417  1.00 24.96           N
ATOM    693  CA  SER A 282      14.779  22.368  69.041  1.00 24.96           C
ATOM    694  C   SER A 282      13.537  22.592  69.839  1.00 24.96           C
ATOM    695  O   SER A 282      12.435  22.288  69.389  1.00 24.96           O
ATOM    696  CB  SER A 282      15.252  20.932  69.321  1.00 24.96           C
ATOM    697  OG  SER A 282      15.369  20.717  70.719  1.00 24.96           O
ATOM    698  N   PHE A 283      13.683  23.128  71.062  1.00 60.83           N
ATOM    699  CA  PHE A 283      12.518  23.376  71.854  1.00 60.83           C
ATOM    700  C   PHE A 283      11.689  24.403  71.158  1.00 60.83           C
ATOM    701  O   PHE A 283      10.465  24.296  71.111  1.00 60.83           O
ATOM    702  CB  PHE A 283      12.818  23.894  73.270  1.00 60.83           C
ATOM    703  CG  PHE A 283      11.505  24.333  73.820  1.00 60.83           C
ATOM    704  CD1 PHE A 283      10.556  23.415  74.199  1.00 60.83           C
ATOM    705  CD2 PHE A 283      11.235  25.675  73.961  1.00 60.83           C
ATOM    706  CE1 PHE A 283       9.342  23.831  74.698  1.00 60.83           C
ATOM    707  CE2 PHE A 283      10.024  26.097  74.461  1.00 60.83           C
ATOM    708  CZ  PHE A 283       9.080  25.174  74.833  1.00 60.83           C
ATOM    709  N   LEU A 284      12.344  25.426  70.584  1.00 46.56           N
ATOM    710  CA  LEU A 284      11.619  26.498  69.971  1.00 46.56           C
ATOM    711  C   LEU A 284      10.804  25.960  68.834  1.00 46.56           C
ATOM    712  O   LEU A 284       9.631  26.294  68.694  1.00 46.56           O
ATOM    713  CB  LEU A 284      12.552  27.578  69.398  1.00 46.56           C
ATOM    714  CG  LEU A 284      13.499  28.186  70.451  1.00 46.56           C
ATOM    715  CD1 LEU A 284      14.338  29.327  69.852  1.00 46.56           C
ATOM    716  CD2 LEU A 284      12.747  28.595  71.727  1.00 46.56           C
ATOM    717  N   VAL A 285      11.397  25.095  67.992  1.00 91.34           N
ATOM    718  CA  VAL A 285      10.672  24.612  66.853  1.00 91.34           C
ATOM    719  C   VAL A 285       9.495  23.803  67.295  1.00 91.34           C
ATOM    720  O   VAL A 285       8.409  23.923  66.730  1.00 91.34           O
ATOM    721  CB  VAL A 285      11.498  23.781  65.920  1.00 91.34           C
ATOM    722  CG1 VAL A 285      12.081  22.586  66.688  1.00 91.34           C
ATOM    723  CG2 VAL A 285      10.600  23.374  64.737  1.00 91.34           C
ATOM    724  N   VAL A 286       9.675  22.965  68.330  1.00103.13           N
ATOM    725  CA  VAL A 286       8.610  22.121  68.786  1.00103.13           C
ATOM    726  C   VAL A 286       7.481  23.001  69.202  1.00103.13           C
ATOM    727  O   VAL A 286       6.325  22.757  68.867  1.00103.13           O
ATOM    728  CB  VAL A 286       8.962  21.378  70.040  1.00103.13           C
ATOM    729  CG1 VAL A 286       7.762  20.506  70.440  1.00103.13           C
ATOM    730  CG2 VAL A 286      10.281  20.627  69.840  1.00103.13           C
ATOM    731  N   LEU A 287       7.818  24.068  69.944  1.00118.34           N
ATOM    732  CA  LEU A 287       6.837  24.944  70.511  1.00118.34           C
ATOM    733  C   LEU A 287       6.055  25.570  69.405  1.00118.34           C
ATOM    734  O   LEU A 287       4.829  25.641  69.475  1.00118.34           O
ATOM    735  CB  LEU A 287       7.492  26.078  71.327  1.00118.34           C
ATOM    736  CG  LEU A 287       6.522  26.998  72.102  1.00118.34           C
ATOM    737  CD1 LEU A 287       5.662  27.878  71.187  1.00118.34           C
ATOM    738  CD2 LEU A 287       5.677  26.188  73.090  1.00118.34           C
ATOM    739  N   LYS A 288       6.734  26.033  68.339  1.00 63.34           N
ATOM    740  CA  LYS A 288       6.005  26.699  67.300  1.00 63.34           C
ATOM    741  C   LYS A 288       5.024  25.741  66.711  1.00 63.34           C
ATOM    742  O   LYS A 288       3.874  26.095  66.459  1.00 63.34           O
ATOM    743  CB  LYS A 288       6.881  27.202  66.132  1.00 63.34           C
ATOM    744  CG  LYS A 288       7.730  28.437  66.452  1.00 63.34           C
ATOM    745  CD  LYS A 288       8.689  28.845  65.329  1.00 63.34           C
ATOM    746  CE  LYS A 288      10.107  28.285  65.469  1.00 63.34           C
ATOM    747  NZ  LYS A 288      10.968  28.833  64.397  1.00 63.34           N
ATOM    748  N   ALA A 289       5.453  24.486  66.485  1.00 27.20           N
ATOM    749  CA  ALA A 289       4.583  23.528  65.871  1.00 27.20           C
ATOM    750  C   ALA A 289       3.402  23.291  66.755  1.00 27.20           C
ATOM    751  O   ALA A 289       2.269  23.262  66.284  1.00 27.20           O
ATOM    752  CB  ALA A 289       5.266  22.168  65.636  1.00 27.20           C
ATOM    753  N   MET A 290       3.622  23.145  68.071  1.00 87.46           N
ATOM    754  CA  MET A 290       2.525  22.829  68.941  1.00 87.46           C
ATOM    755  C   MET A 290       1.525  23.941  68.936  1.00 87.46           C
ATOM    756  O   MET A 290       0.321  23.704  68.859  1.00 87.46           O
ATOM    757  CB  MET A 290       2.953  22.622  70.404  1.00 87.46           C
ATOM    758  CG  MET A 290       3.428  23.911  71.077  1.00 87.46           C
ATOM    759  SD  MET A 290       3.820  23.752  72.844  1.00 87.46           S
ATOM    760  CE  MET A 290       2.095  23.831  73.409  1.00 87.46           C
ATOM    761  N   THR A 291       1.996  25.197  68.998  1.00 32.48           N
ATOM    762  CA  THR A 291       1.097  26.311  69.066  1.00 32.48           C
ATOM    763  C   THR A 291       0.284  26.357  67.816  1.00 32.48           C
ATOM    764  O   THR A 291      -0.895  26.675  67.846  1.00 32.48           O
ATOM    765  CB  THR A 291       1.797  27.632  69.182  1.00 32.48           C
ATOM    766  CG2 THR A 291       2.618  27.644  70.479  1.00 32.48           C
ATOM    767  OG1 THR A 291       2.636  27.843  68.056  1.00 32.48           O
ATOM    768  N   LYS A 292       0.915  26.034  66.671  1.00131.94           N
ATOM    769  CA  LYS A 292       0.212  26.136  65.431  1.00131.94           C
ATOM    770  C   LYS A 292      -0.978  25.228  65.472  1.00131.94           C
ATOM    771  O   LYS A 292      -2.086  25.631  65.118  1.00131.94           O
ATOM    772  CB  LYS A 292       1.075  25.707  64.232  1.00131.94           C
ATOM    773  CG  LYS A 292       2.319  26.576  64.042  1.00131.94           C
ATOM    774  CD  LYS A 292       2.006  28.052  63.787  1.00131.94           C
ATOM    775  CE  LYS A 292       1.693  28.380  62.323  1.00131.94           C
ATOM    776  NZ  LYS A 292       0.531  27.589  61.854  1.00131.94           N
ATOM    777  N   ASN A 293      -0.789  23.975  65.925  1.00 50.16           N
ATOM    778  CA  ASN A 293      -1.891  23.059  65.927  1.00 50.16           C
ATOM    779  C   ASN A 293      -2.939  23.517  66.886  1.00 50.16           C
ATOM    780  O   ASN A 293      -4.129  23.471  66.576  1.00 50.16           O
ATOM    781  CB  ASN A 293      -1.482  21.605  66.244  1.00 50.16           C
ATOM    782  CG  ASN A 293      -0.792  21.537  67.595  1.00 50.16           C
ATOM    783  ND2 ASN A 293       0.543  21.275  67.570  1.00 50.16           N
ATOM    784  OD1 ASN A 293      -1.414  21.700  68.642  1.00 50.16           O
ATOM    785  N   ILE A 294      -2.535  23.995  68.076  1.00 37.85           N
ATOM    786  CA  ILE A 294      -3.518  24.427  69.022  1.00 37.85           C
ATOM    787  C   ILE A 294      -4.234  25.596  68.433  1.00 37.85           C
ATOM    788  O   ILE A 294      -5.446  25.735  68.603  1.00 37.85           O
ATOM    789  CB  ILE A 294      -2.962  24.775  70.376  1.00 37.85           C
ATOM    790  CG1 ILE A 294      -1.961  25.935  70.298  1.00 37.85           C
ATOM    791  CG2 ILE A 294      -2.398  23.484  70.992  1.00 37.85           C
ATOM    792  CD1 ILE A 294      -1.602  26.505  71.670  1.00 37.85           C
ATOM    793  N   GLY A 295      -3.510  26.475  67.725  1.00 18.00           N
ATOM    794  CA  GLY A 295      -4.117  27.619  67.111  1.00 18.00           C
ATOM    795  C   GLY A 295      -5.093  27.160  66.075  1.00 18.00           C
ATOM    796  O   GLY A 295      -6.172  27.732  65.928  1.00 18.00           O
ATOM    797  N   ASP A 296      -4.738  26.097  65.332  1.00 38.95           N
ATOM    798  CA  ASP A 296      -5.561  25.646  64.253  1.00 38.95           C
ATOM    799  C   ASP A 296      -6.906  25.308  64.804  1.00 38.95           C
ATOM    800  O   ASP A 296      -7.931  25.689  64.238  1.00 38.95           O
ATOM    801  CB  ASP A 296      -4.991  24.385  63.579  1.00 38.95           C
ATOM    802  CG  ASP A 296      -5.722  24.127  62.270  1.00 38.95           C
ATOM    803  OD1 ASP A 296      -6.915  24.518  62.159  1.00 38.95           O
ATOM    804  OD2 ASP A 296      -5.088  23.532  61.359  1.00 38.95           O
ATOM    805  N   ASP A 297      -6.949  24.595  65.942  1.00 42.59           N
ATOM    806  CA  ASP A 297      -8.240  24.273  66.463  1.00 42.59           C
ATOM    807  C   ASP A 297      -8.553  25.203  67.582  1.00 42.59           C
ATOM    808  O   ASP A 297      -7.908  25.183  68.628  1.00 42.59           O
ATOM    809  CB  ASP A 297      -8.374  22.820  66.952  1.00 42.59           C
ATOM    810  CG  ASP A 297      -8.555  21.953  65.713  1.00 42.59           C
ATOM    811  OD1 ASP A 297      -8.752  22.535  64.614  1.00 42.59           O
ATOM    812  OD2 ASP A 297      -8.517  20.698  65.847  1.00 42.59           O
ATOM    813  N   GLY A 298      -9.598  26.028  67.399  1.00 33.04           N
ATOM    814  CA  GLY A 298      -9.949  26.943  68.438  1.00 33.04           C
ATOM    815  C   GLY A 298      -9.988  28.353  67.932  1.00 33.04           C
ATOM    816  O   GLY A 298     -10.752  29.157  68.467  1.00 33.04           O
ATOM    817  N   GLY A 299      -9.207  28.734  66.899  1.00 24.18           N
ATOM    818  CA  GLY A 299      -9.374  30.116  66.541  1.00 24.18           C
ATOM    819  C   GLY A 299      -8.700  30.442  65.248  1.00 24.18           C
ATOM    820  O   GLY A 299      -7.932  29.651  64.700  1.00 24.18           O
ATOM    821  N   GLY A 300      -8.993  31.663  64.746  1.00 24.97           N
ATOM    822  CA  GLY A 300      -8.433  32.190  63.536  1.00 24.97           C
ATOM    823  C   GLY A 300      -7.802  33.493  63.910  1.00 24.97           C
ATOM    824  O   GLY A 300      -8.141  34.094  64.928  1.00 24.97           O
ATOM    825  N   ASP A 301      -6.868  33.976  63.071  1.00 51.50           N
ATOM    826  CA  ASP A 301      -6.147  35.180  63.365  1.00 51.50           C
ATOM    827  C   ASP A 301      -7.086  36.343  63.365  1.00 51.50           C
ATOM    828  O   ASP A 301      -6.846  37.320  64.075  1.00 51.50           O
ATOM    829  CB  ASP A 301      -5.042  35.511  62.353  1.00 51.50           C
ATOM    830  CG  ASP A 301      -5.738  35.811  61.039  1.00 51.50           C
ATOM    831  OD1 ASP A 301      -6.370  34.877  60.479  1.00 51.50           O
ATOM    832  OD2 ASP A 301      -5.667  36.986  60.590  1.00 51.50           O
ATOM    833  N   ASP A 302      -8.171  36.257  62.561  1.00120.65           N
ATOM    834  CA  ASP A 302      -9.106  37.327  62.345  1.00120.65           C
ATOM    835  C   ASP A 302      -9.467  37.930  63.655  1.00120.65           C
ATOM    836  O   ASP A 302     -10.031  37.279  64.533  1.00120.65           O
ATOM    837  CB  ASP A 302     -10.414  36.853  61.694  1.00120.65           C
ATOM    838  CG  ASP A 302     -10.050  36.279  60.338  1.00120.65           C
ATOM    839  OD1 ASP A 302      -8.828  36.214  60.030  1.00120.65           O
ATOM    840  OD2 ASP A 302     -10.985  35.891  59.589  1.00120.65           O
ATOM    841  N   ASN A 303      -9.120  39.220  63.801  1.00117.42           N
ATOM    842  CA  ASN A 303      -9.364  39.910  65.023  1.00117.42           C
ATOM    843  C   ASN A 303      -9.945  41.231  64.644  1.00117.42           C
ATOM    844  O   ASN A 303      -9.830  41.658  63.496  1.00117.42           O
ATOM    845  CB  ASN A 303      -8.073  40.192  65.807  1.00117.42           C
ATOM    846  CG  ASN A 303      -8.459  40.456  67.247  1.00117.42           C
ATOM    847  ND2 ASN A 303      -8.437  41.751  67.664  1.00117.42           N
ATOM    848  OD1 ASN A 303      -8.774  39.525  67.987  1.00117.42           O
ATOM    849  N   THR A 304     -10.603  41.909  65.604  1.00 41.65           N
ATOM    850  CA  THR A 304     -11.167  43.192  65.313  1.00 41.65           C
ATOM    851  C   THR A 304     -10.108  44.186  65.644  1.00 41.65           C
ATOM    852  O   THR A 304      -9.379  44.027  66.621  1.00 41.65           O
ATOM    853  CB  THR A 304     -12.368  43.525  66.150  1.00 41.65           C
ATOM    854  CG2 THR A 304     -13.404  42.403  65.969  1.00 41.65           C
ATOM    855  OG1 THR A 304     -12.005  43.631  67.519  1.00 41.65           O
ATOM    856  N   PHE A 305      -9.972  45.239  64.815  1.00122.73           N
ATOM    857  CA  PHE A 305      -8.923  46.168  65.095  1.00122.73           C
ATOM    858  C   PHE A 305      -9.483  47.336  65.834  1.00122.73           C
ATOM    859  O   PHE A 305     -10.689  47.587  65.838  1.00122.73           O
ATOM    860  CB  PHE A 305      -8.152  46.668  63.854  1.00122.73           C
ATOM    861  CG  PHE A 305      -8.984  47.589  63.029  1.00122.73           C
ATOM    862  CD1 PHE A 305      -9.833  47.109  62.059  1.00122.73           C
ATOM    863  CD2 PHE A 305      -8.904  48.950  63.230  1.00122.73           C
ATOM    864  CE1 PHE A 305     -10.589  47.974  61.303  1.00122.73           C
ATOM    865  CE2 PHE A 305      -9.656  49.819  62.475  1.00122.73           C
ATOM    866  CZ  PHE A 305     -10.501  49.330  61.509  1.00122.73           C
ATOM    867  N   ASN A 306      -8.575  48.061  66.509  1.00 70.42           N
ATOM    868  CA  ASN A 306      -8.865  49.222  67.290  1.00 70.42           C
ATOM    869  C   ASN A 306      -9.780  48.845  68.407  1.00 70.42           C
ATOM    870  O   ASN A 306     -10.513  49.681  68.931  1.00 70.42           O
ATOM    871  CB  ASN A 306      -9.497  50.380  66.500  1.00 70.42           C
ATOM    872  CG  ASN A 306      -9.268  51.642  67.324  1.00 70.42           C
ATOM    873  ND2 ASN A 306     -10.373  52.286  67.788  1.00 70.42           N
ATOM    874  OD1 ASN A 306      -8.128  52.044  67.554  1.00 70.42           O
ATOM    875  N   PHE A 307      -9.759  47.563  68.805  1.00 53.45           N
ATOM    876  CA  PHE A 307     -10.523  47.187  69.955  1.00 53.45           C
ATOM    877  C   PHE A 307      -9.532  46.746  70.977  1.00 53.45           C
ATOM    878  O   PHE A 307      -8.654  45.931  70.701  1.00 53.45           O
ATOM    879  CB  PHE A 307     -11.526  46.042  69.719  1.00 53.45           C
ATOM    880  CG  PHE A 307     -12.718  46.590  69.005  1.00 53.45           C
ATOM    881  CD1 PHE A 307     -12.779  46.643  67.632  1.00 53.45           C
ATOM    882  CD2 PHE A 307     -13.790  47.055  69.734  1.00 53.45           C
ATOM    883  CE1 PHE A 307     -13.892  47.149  67.000  1.00 53.45           C
ATOM    884  CE2 PHE A 307     -14.903  47.562  69.108  1.00 53.45           C
ATOM    885  CZ  PHE A 307     -14.957  47.610  67.736  1.00 53.45           C
ATOM    886  N   SER A 308      -9.641  47.292  72.200  1.00 36.42           N
ATOM    887  CA  SER A 308      -8.673  46.924  73.184  1.00 36.42           C
ATOM    888  C   SER A 308      -9.373  46.104  74.207  1.00 36.42           C
ATOM    889  O   SER A 308     -10.468  46.438  74.653  1.00 36.42           O
ATOM    890  CB  SER A 308      -8.056  48.123  73.923  1.00 36.42           C
ATOM    891  OG  SER A 308      -7.097  47.670  74.872  1.00 36.42           O
ATOM    892  N   TRP A 309      -8.752  44.977  74.587  1.00 67.02           N
ATOM    893  CA  TRP A 309      -9.342  44.168  75.602  1.00 67.02           C
ATOM    894  C   TRP A 309      -8.944  44.767  76.906  1.00 67.02           C
ATOM    895  O   TRP A 309      -7.842  45.294  77.049  1.00 67.02           O
ATOM    896  CB  TRP A 309      -8.903  42.695  75.522  1.00 67.02           C
ATOM    897  CG  TRP A 309      -9.518  41.983  74.339  1.00 67.02           C
ATOM    898  CD1 TRP A 309      -9.165  41.995  73.019  1.00 67.02           C
ATOM    899  CD2 TRP A 309     -10.660  41.119  74.443  1.00 67.02           C
ATOM    900  CE2 TRP A 309     -10.948  40.654  73.162  1.00 67.02           C
ATOM    901  CE3 TRP A 309     -11.407  40.746  75.523  1.00 67.02           C
ATOM    902  NE1 TRP A 309     -10.025  41.203  72.295  1.00 67.02           N
ATOM    903  CZ2 TRP A 309     -11.994  39.804  72.939  1.00 67.02           C
ATOM    904  CZ3 TRP A 309     -12.459  39.888  75.297  1.00 67.02           C
ATOM    905  CH2 TRP A 309     -12.747  39.426  74.030  1.00 67.02           C
ATOM    906  N   LYS A 310      -9.856  44.720  77.894  1.00109.51           N
ATOM    907  CA  LYS A 310      -9.579  45.313  79.166  1.00109.51           C
ATOM    908  C   LYS A 310      -9.359  46.802  78.940  1.00109.51           C
ATOM    909  O   LYS A 310      -8.237  47.280  79.255  1.00109.51           O
ATOM    910  CB  LYS A 310      -8.317  44.751  79.841  1.00109.51           C
ATOM    911  CG  LYS A 310      -8.458  43.284  80.243  1.00109.51           C
ATOM    912  CD  LYS A 310      -9.575  43.041  81.256  1.00109.51           C
ATOM    913  CE  LYS A 310      -9.869  41.558  81.482  1.00109.51           C
ATOM    914  NZ  LYS A 310      -8.625  40.850  81.855  1.00109.51           N
ATOM    915  OXT LYS A 310     -10.305  47.480  78.457  1.00109.51           O
TER     916      LYS A 310
ATOM    917  N   ILE A 341       4.352  65.661  72.346  1.00 37.32           N
ATOM    918  CA  ILE A 341       2.945  65.562  72.799  1.00 37.32           C
ATOM    919  C   ILE A 341       2.057  65.605  71.598  1.00 37.32           C
ATOM    920  O   ILE A 341       1.960  64.628  70.857  1.00 37.32           O
ATOM    921  CB  ILE A 341       2.645  66.710  73.716  1.00 37.32           C
ATOM    922  CG1 ILE A 341       3.651  66.710  74.884  1.00 37.32           C
ATOM    923  CG2 ILE A 341       1.185  66.586  74.188  1.00 37.32           C
ATOM    924  CD1 ILE A 341       3.625  67.988  75.722  1.00 37.32           C
ATOM    925  N   GLU A 342       1.378  66.746  71.377  1.00 75.83           N
ATOM    926  CA  GLU A 342       0.540  66.847  70.222  1.00 75.83           C
ATOM    927  C   GLU A 342       1.470  66.898  69.061  1.00 75.83           C
ATOM    928  O   GLU A 342       2.459  67.628  69.089  1.00 75.83           O
ATOM    929  CB  GLU A 342      -0.293  68.138  70.177  1.00 75.83           C
ATOM    930  CG  GLU A 342      -1.240  68.289  71.367  1.00 75.83           C
ATOM    931  CD  GLU A 342      -2.011  66.986  71.499  1.00 75.83           C
ATOM    932  OE1 GLU A 342      -2.347  66.391  70.441  1.00 75.83           O
ATOM    933  OE2 GLU A 342      -2.259  66.563  72.659  1.00 75.83           O
ATOM    934  N   GLU A 343       1.187  66.123  68.001  1.00111.82           N
ATOM    935  CA  GLU A 343       2.097  66.168  66.901  1.00111.82           C
ATOM    936  C   GLU A 343       1.917  67.441  66.167  1.00111.82           C
ATOM    937  O   GLU A 343       0.832  68.021  66.143  1.00111.82           O
ATOM    938  CB  GLU A 343       1.999  65.006  65.904  1.00111.82           C
ATOM    939  CG  GLU A 343       2.790  63.795  66.386  1.00111.82           C
ATOM    940  CD  GLU A 343       4.223  64.270  66.608  1.00111.82           C
ATOM    941  OE1 GLU A 343       4.485  64.894  67.671  1.00111.82           O
ATOM    942  OE2 GLU A 343       5.074  64.020  65.713  1.00111.82           O
ATOM    943  N   ARG A 344       3.016  67.923  65.563  1.00148.86           N
ATOM    944  CA  ARG A 344       2.949  69.155  64.851  1.00148.86           C
ATOM    945  C   ARG A 344       3.842  69.035  63.659  1.00148.86           C
ATOM    946  O   ARG A 344       4.213  67.937  63.247  1.00148.86           O
ATOM    947  CB  ARG A 344       3.391  70.374  65.683  1.00148.86           C
ATOM    948  CG  ARG A 344       2.954  71.718  65.094  1.00148.86           C
ATOM    949  CD  ARG A 344       3.377  72.928  65.931  1.00148.86           C
ATOM    950  NE  ARG A 344       4.821  73.167  65.659  1.00148.86           N
ATOM    951  CZ  ARG A 344       5.191  73.960  64.613  1.00148.86           C
ATOM    952  NH1 ARG A 344       4.250  74.634  63.892  1.00148.86           N
ATOM    953  NH2 ARG A 344       6.509  74.066  64.277  1.00148.86           N
ATOM    954  N   ALA A 345       4.189  70.193  63.067  1.00 40.91           N
ATOM    955  CA  ALA A 345       5.008  70.279  61.896  1.00 40.91           C
ATOM    956  C   ALA A 345       6.385  69.840  62.257  1.00 40.91           C
ATOM    957  O   ALA A 345       6.669  69.519  63.409  1.00 40.91           O
ATOM    958  CB  ALA A 345       5.108  71.698  61.306  1.00 40.91           C
ATOM    959  N   ALA A 346       7.276  69.812  61.252  1.00 28.90           N
ATOM    960  CA  ALA A 346       8.605  69.312  61.427  1.00 28.90           C
ATOM    961  C   ALA A 346       9.252  70.082  62.522  1.00 28.90           C
ATOM    962  O   ALA A 346       9.972  69.506  63.335  1.00 28.90           O
ATOM    963  CB  ALA A 346       9.475  69.484  60.171  1.00 28.90           C
ATOM    964  N   GLN A 347       9.012  71.406  62.578  1.00 87.92           N
ATOM    965  CA  GLN A 347       9.617  72.172  63.620  1.00 87.92           C
ATOM    966  C   GLN A 347       9.135  71.585  64.905  1.00 87.92           C
ATOM    967  O   GLN A 347       7.959  71.256  65.053  1.00 87.92           O
ATOM    968  CB  GLN A 347       9.257  73.667  63.573  1.00 87.92           C
ATOM    969  CG  GLN A 347       9.797  74.379  62.328  1.00 87.92           C
ATOM    970  CD  GLN A 347       9.042  73.860  61.109  1.00 87.92           C
ATOM    971  NE2 GLN A 347       7.706  74.112  61.070  1.00 87.92           N
ATOM    972  OE1 GLN A 347       9.624  73.249  60.216  1.00 87.92           O
ATOM    973  N   VAL A 348      10.065  71.405  65.860  1.00 95.84           N
ATOM    974  CA  VAL A 348       9.756  70.751  67.096  1.00 95.84           C
ATOM    975  C   VAL A 348       9.099  71.701  68.040  1.00 95.84           C
ATOM    976  O   VAL A 348       9.357  72.904  68.020  1.00 95.84           O
ATOM    977  CB  VAL A 348      10.970  70.196  67.780  1.00 95.84           C
ATOM    978  CG1 VAL A 348      11.907  71.370  68.104  1.00 95.84           C
ATOM    979  CG2 VAL A 348      10.525  69.397  69.018  1.00 95.84           C
ATOM    980  N   GLU A 349       8.202  71.156  68.887  1.00150.17           N
ATOM    981  CA  GLU A 349       7.521  71.926  69.886  1.00150.17           C
ATOM    982  C   GLU A 349       7.950  71.347  71.189  1.00150.17           C
ATOM    983  O   GLU A 349       8.546  70.273  71.236  1.00150.17           O
ATOM    984  CB  GLU A 349       5.995  71.751  69.936  1.00150.17           C
ATOM    985  CG  GLU A 349       5.271  72.005  68.626  1.00150.17           C
ATOM    986  CD  GLU A 349       5.346  70.694  67.865  1.00150.17           C
ATOM    987  OE1 GLU A 349       4.565  69.765  68.214  1.00150.17           O
ATOM    988  OE2 GLU A 349       6.187  70.590  66.937  1.00150.17           O
ATOM    989  N   GLU A 350       7.663  72.060  72.292  1.00126.86           N
ATOM    990  CA  GLU A 350       7.998  71.512  73.570  1.00126.86           C
ATOM    991  C   GLU A 350       7.016  70.423  73.834  1.00126.86           C
ATOM    992  O   GLU A 350       5.881  70.463  73.365  1.00126.86           O
ATOM    993  CB  GLU A 350       7.879  72.503  74.739  1.00126.86           C
ATOM    994  CG  GLU A 350       8.823  73.695  74.623  1.00126.86           C
ATOM    995  CD  GLU A 350       8.177  74.661  73.647  1.00126.86           C
ATOM    996  OE1 GLU A 350       7.005  74.404  73.265  1.00126.86           O
ATOM    997  OE2 GLU A 350       8.838  75.667  73.273  1.00126.86           O
ATOM    998  N   ASN A 351       7.439  69.390  74.586  1.00106.56           N
ATOM    999  CA  ASN A 351       6.517  68.337  74.884  1.00106.56           C
ATOM   1000  C   ASN A 351       6.766  67.893  76.287  1.00106.56           C
ATOM   1001  O   ASN A 351       7.379  68.613  77.074  1.00106.56           O
ATOM   1002  CB  ASN A 351       6.609  67.112  73.949  1.00106.56           C
ATOM   1003  CG  ASN A 351       7.938  66.419  74.163  1.00106.56           C
ATOM   1004  ND2 ASN A 351       8.045  65.148  73.694  1.00106.56           N
ATOM   1005  OD1 ASN A 351       8.860  66.992  74.738  1.00106.56           O
ATOM   1006  N   ILE A 352       6.291  66.683  76.647  1.00 79.18           N
ATOM   1007  CA  ILE A 352       6.468  66.267  78.005  1.00 79.18           C
ATOM   1008  C   ILE A 352       7.845  65.717  78.165  1.00 79.18           C
ATOM   1009  O   ILE A 352       8.184  64.632  77.696  1.00 79.18           O
ATOM   1010  CB  ILE A 352       5.480  65.238  78.478  1.00 79.18           C
ATOM   1011  CG1 ILE A 352       5.758  64.930  79.957  1.00 79.18           C
ATOM   1012  CG2 ILE A 352       5.519  64.016  77.543  1.00 79.18           C
ATOM   1013  CD1 ILE A 352       4.644  64.167  80.663  1.00 79.18           C
ATOM   1014  N   HIS A 353       8.686  66.522  78.835  1.00 54.56           N
ATOM   1015  CA  HIS A 353      10.052  66.213  79.124  1.00 54.56           C
ATOM   1016  C   HIS A 353      10.078  65.129  80.150  1.00 54.56           C
ATOM   1017  O   HIS A 353      10.997  64.313  80.190  1.00 54.56           O
ATOM   1018  CB  HIS A 353      10.810  67.437  79.660  1.00 54.56           C
ATOM   1019  CG  HIS A 353      10.821  68.561  78.665  1.00 54.56           C
ATOM   1020  CD2 HIS A 353       9.896  69.540  78.449  1.00 54.56           C
ATOM   1021  ND1 HIS A 353      11.822  68.783  77.747  1.00 54.56           N
ATOM   1022  CE1 HIS A 353      11.458  69.875  77.025  1.00 54.56           C
ATOM   1023  NE2 HIS A 353      10.297  70.367  77.417  1.00 54.56           N
ATOM   1024  N   LEU A 354       9.039  65.096  81.003  1.00 84.41           N
ATOM   1025  CA  LEU A 354       8.983  64.189  82.111  1.00 84.41           C
ATOM   1026  C   LEU A 354       9.070  62.785  81.616  1.00 84.41           C
ATOM   1027  O   LEU A 354       9.773  61.965  82.207  1.00 84.41           O
ATOM   1028  CB  LEU A 354       7.678  64.319  82.910  1.00 84.41           C
ATOM   1029  CG  LEU A 354       7.494  65.710  83.545  1.00 84.41           C
ATOM   1030  CD1 LEU A 354       7.318  66.796  82.473  1.00 84.41           C
ATOM   1031  CD2 LEU A 354       6.364  65.704  84.588  1.00 84.41           C
ATOM   1032  N   ILE A 355       8.391  62.472  80.498  1.00 92.63           N
ATOM   1033  CA  ILE A 355       8.395  61.121  80.020  1.00 92.63           C
ATOM   1034  C   ILE A 355       9.815  60.731  79.760  1.00 92.63           C
ATOM   1035  O   ILE A 355      10.234  59.635  80.126  1.00 92.63           O
ATOM   1036  CB  ILE A 355       7.580  60.950  78.758  1.00 92.63           C
ATOM   1037  CG1 ILE A 355       7.384  59.464  78.391  1.00 92.63           C
ATOM   1038  CG2 ILE A 355       8.216  61.802  77.648  1.00 92.63           C
ATOM   1039  CD1 ILE A 355       8.648  58.716  77.966  1.00 92.63           C
ATOM   1040  N   ARG A 356      10.607  61.619  79.137  1.00119.66           N
ATOM   1041  CA  ARG A 356      11.972  61.266  78.889  1.00119.66           C
ATOM   1042  C   ARG A 356      12.637  61.128  80.216  1.00119.66           C
ATOM   1043  O   ARG A 356      13.497  60.272  80.411  1.00119.66           O
ATOM   1044  CB  ARG A 356      12.749  62.314  78.079  1.00119.66           C
ATOM   1045  CG  ARG A 356      14.112  61.794  77.618  1.00119.66           C
ATOM   1046  CD  ARG A 356      14.943  62.810  76.836  1.00119.66           C
ATOM   1047  NE  ARG A 356      14.118  63.288  75.695  1.00119.66           N
ATOM   1048  CZ  ARG A 356      13.340  64.398  75.860  1.00119.66           C
ATOM   1049  NH1 ARG A 356      13.365  65.062  77.052  1.00119.66           N
ATOM   1050  NH2 ARG A 356      12.553  64.848  74.841  1.00119.66           N
ATOM   1051  N   PHE A 357      12.225  61.971  81.181  1.00 53.84           N
ATOM   1052  CA  PHE A 357      12.816  61.997  82.484  1.00 53.84           C
ATOM   1053  C   PHE A 357      12.639  60.643  83.110  1.00 53.84           C
ATOM   1054  O   PHE A 357      13.579  60.099  83.690  1.00 53.84           O
ATOM   1055  CB  PHE A 357      12.146  63.054  83.385  1.00 53.84           C
ATOM   1056  CG  PHE A 357      12.967  63.266  84.610  1.00 53.84           C
ATOM   1057  CD1 PHE A 357      13.969  64.210  84.610  1.00 53.84           C
ATOM   1058  CD2 PHE A 357      12.744  62.533  85.755  1.00 53.84           C
ATOM   1059  CE1 PHE A 357      14.735  64.426  85.730  1.00 53.84           C
ATOM   1060  CE2 PHE A 357      13.508  62.746  86.878  1.00 53.84           C
ATOM   1061  CZ  PHE A 357      14.505  63.690  86.868  1.00 53.84           C
ATOM   1062  N   LEU A 358      11.439  60.045  82.994  1.00 87.06           N
ATOM   1063  CA  LEU A 358      11.226  58.752  83.585  1.00 87.06           C
ATOM   1064  C   LEU A 358      12.134  57.758  82.942  1.00 87.06           C
ATOM   1065  O   LEU A 358      12.646  56.862  83.608  1.00 87.06           O
ATOM   1066  CB  LEU A 358       9.797  58.192  83.436  1.00 87.06           C
ATOM   1067  CG  LEU A 358       8.750  58.853  84.353  1.00 87.06           C
ATOM   1068  CD1 LEU A 358       8.477  60.311  83.965  1.00 87.06           C
ATOM   1069  CD2 LEU A 358       7.474  57.999  84.440  1.00 87.06           C
ATOM   1070  N   ARG A 359      12.359  57.897  81.623  1.00122.93           N
ATOM   1071  CA  ARG A 359      13.185  56.971  80.903  1.00122.93           C
ATOM   1072  C   ARG A 359      14.530  56.989  81.547  1.00122.93           C
ATOM   1073  O   ARG A 359      15.151  55.945  81.739  1.00122.93           O
ATOM   1074  CB  ARG A 359      13.375  57.381  79.430  1.00122.93           C
ATOM   1075  CG  ARG A 359      12.114  57.223  78.576  1.00122.93           C
ATOM   1076  CD  ARG A 359      12.192  57.937  77.223  1.00122.93           C
ATOM   1077  NE  ARG A 359      13.341  57.374  76.460  1.00122.93           N
ATOM   1078  CZ  ARG A 359      13.937  58.123  75.487  1.00122.93           C
ATOM   1079  NH1 ARG A 359      13.485  59.385  75.225  1.00122.93           N
ATOM   1080  NH2 ARG A 359      14.989  57.617  74.780  1.00122.93           N
ATOM   1081  N   PHE A 360      15.003  58.193  81.915  1.00 43.47           N
ATOM   1082  CA  PHE A 360      16.277  58.323  82.550  1.00 43.47           C
ATOM   1083  C   PHE A 360      16.240  57.574  83.839  1.00 43.47           C
ATOM   1084  O   PHE A 360      17.195  56.885  84.194  1.00 43.47           O
ATOM   1085  CB  PHE A 360      16.652  59.776  82.884  1.00 43.47           C
ATOM   1086  CG  PHE A 360      17.822  59.714  83.808  1.00 43.47           C
ATOM   1087  CD1 PHE A 360      19.085  59.414  83.349  1.00 43.47           C
ATOM   1088  CD2 PHE A 360      17.649  59.960  85.154  1.00 43.47           C
ATOM   1089  CE1 PHE A 360      20.151  59.362  84.215  1.00 43.47           C
ATOM   1090  CE2 PHE A 360      18.710  59.912  86.024  1.00 43.47           C
ATOM   1091  CZ  PHE A 360      19.965  59.607  85.556  1.00 43.47           C
ATOM   1092  N   LEU A 361      15.120  57.682  84.573  1.00 48.09           N
ATOM   1093  CA  LEU A 361      15.011  57.052  85.853  1.00 48.09           C
ATOM   1094  C   LEU A 361      15.172  55.575  85.676  1.00 48.09           C
ATOM   1095  O   LEU A 361      15.861  54.921  86.459  1.00 48.09           O
ATOM   1096  CB  LEU A 361      13.628  57.269  86.493  1.00 48.09           C
ATOM   1097  CG  LEU A 361      13.318  58.733  86.857  1.00 48.09           C
ATOM   1098  CD1 LEU A 361      11.923  58.864  87.486  1.00 48.09           C
ATOM   1099  CD2 LEU A 361      14.414  59.329  87.755  1.00 48.09           C
ATOM   1100  N   ALA A 362      14.549  55.013  84.623  1.00 25.03           N
ATOM   1101  CA  ALA A 362      14.569  53.592  84.417  1.00 25.03           C
ATOM   1102  C   ALA A 362      15.973  53.121  84.209  1.00 25.03           C
ATOM   1103  O   ALA A 362      16.383  52.108  84.770  1.00 25.03           O
ATOM   1104  CB  ALA A 362      13.754  53.168  83.183  1.00 25.03           C
ATOM   1105  N   ASN A 363      16.751  53.863  83.400  1.00 38.35           N
ATOM   1106  CA  ASN A 363      18.096  53.481  83.087  1.00 38.35           C
ATOM   1107  C   ASN A 363      18.909  53.498  84.337  1.00 38.35           C
ATOM   1108  O   ASN A 363      19.707  52.597  84.585  1.00 38.35           O
ATOM   1109  CB  ASN A 363      18.767  54.449  82.098  1.00 38.35           C
ATOM   1110  CG  ASN A 363      20.176  53.952  81.811  1.00 38.35           C
ATOM   1111  ND2 ASN A 363      20.407  52.625  82.007  1.00 38.35           N
ATOM   1112  OD1 ASN A 363      21.049  54.722  81.417  1.00 38.35           O
ATOM   1113  N   PHE A 364      18.722  54.532  85.174  1.00 44.78           N
ATOM   1114  CA  PHE A 364      19.523  54.626  86.353  1.00 44.78           C
ATOM   1115  C   PHE A 364      19.194  53.481  87.253  1.00 44.78           C
ATOM   1116  O   PHE A 364      20.078  52.894  87.875  1.00 44.78           O
ATOM   1117  CB  PHE A 364      19.319  55.917  87.160  1.00 44.78           C
ATOM   1118  CG  PHE A 364      20.328  55.864  88.257  1.00 44.78           C
ATOM   1119  CD1 PHE A 364      21.645  56.174  88.003  1.00 44.78           C
ATOM   1120  CD2 PHE A 364      19.964  55.508  89.537  1.00 44.78           C
ATOM   1121  CE1 PHE A 364      22.586  56.127  89.003  1.00 44.78           C
ATOM   1122  CE2 PHE A 364      20.900  55.460  90.541  1.00 44.78           C
ATOM   1123  CZ  PHE A 364      22.213  55.771  90.277  1.00 44.78           C
ATOM   1124  N   PHE A 365      17.902  53.124  87.329  1.00 54.28           N
ATOM   1125  CA  PHE A 365      17.473  52.104  88.235  1.00 54.28           C
ATOM   1126  C   PHE A 365      18.187  50.839  87.890  1.00 54.28           C
ATOM   1127  O   PHE A 365      18.654  50.123  88.774  1.00 54.28           O
ATOM   1128  CB  PHE A 365      15.960  51.843  88.146  1.00 54.28           C
ATOM   1129  CG  PHE A 365      15.587  50.934  89.267  1.00 54.28           C
ATOM   1130  CD1 PHE A 365      15.422  51.429  90.539  1.00 54.28           C
ATOM   1131  CD2 PHE A 365      15.391  49.592  89.045  1.00 54.28           C
ATOM   1132  CE1 PHE A 365      15.075  50.601  91.582  1.00 54.28           C
ATOM   1133  CE2 PHE A 365      15.042  48.763  90.085  1.00 54.28           C
ATOM   1134  CZ  PHE A 365      14.885  49.260  91.354  1.00 54.28           C
ATOM   1135  N   VAL A 366      18.288  50.526  86.588  1.00 90.37           N
ATOM   1136  CA  VAL A 366      18.934  49.309  86.202  1.00 90.37           C
ATOM   1137  C   VAL A 366      20.381  49.362  86.588  1.00 90.37           C
ATOM   1138  O   VAL A 366      20.930  48.381  87.086  1.00 90.37           O
ATOM   1139  CB  VAL A 366      18.839  49.019  84.727  1.00 90.37           C
ATOM   1140  CG1 VAL A 366      19.792  49.931  83.938  1.00 90.37           C
ATOM   1141  CG2 VAL A 366      19.107  47.522  84.524  1.00 90.37           C
ATOM   1142  N   PHE A 367      21.044  50.514  86.393  1.00 41.72           N
ATOM   1143  CA  PHE A 367      22.459  50.586  86.620  1.00 41.72           C
ATOM   1144  C   PHE A 367      22.783  50.316  88.053  1.00 41.72           C
ATOM   1145  O   PHE A 367      23.647  49.497  88.364  1.00 41.72           O
ATOM   1146  CB  PHE A 367      23.023  51.968  86.253  1.00 41.72           C
ATOM   1147  CG  PHE A 367      24.487  51.952  86.516  1.00 41.72           C
ATOM   1148  CD1 PHE A 367      25.365  51.417  85.605  1.00 41.72           C
ATOM   1149  CD2 PHE A 367      24.978  52.484  87.687  1.00 41.72           C
ATOM   1150  CE1 PHE A 367      26.716  51.412  85.857  1.00 41.72           C
ATOM   1151  CE2 PHE A 367      26.327  52.481  87.943  1.00 41.72           C
ATOM   1152  CZ  PHE A 367      27.199  51.943  87.031  1.00 41.72           C
ATOM   1153  N   LEU A 368      22.067  50.991  88.967  1.00134.29           N
ATOM   1154  CA  LEU A 368      22.307  50.880  90.375  1.00134.29           C
ATOM   1155  C   LEU A 368      22.031  49.474  90.769  1.00134.29           C
ATOM   1156  O   LEU A 368      22.771  48.887  91.562  1.00134.29           O
ATOM   1157  CB  LEU A 368      21.359  51.798  91.168  1.00134.29           C
ATOM   1158  CG  LEU A 368      19.889  51.329  91.171  1.00134.29           C
ATOM   1159  CD1 LEU A 368      19.620  50.276  92.260  1.00134.29           C
ATOM   1160  CD2 LEU A 368      18.925  52.520  91.200  1.00134.29           C
ATOM   1161  N   THR A 369      20.964  48.882  90.205  1.00125.31           N
ATOM   1162  CA  THR A 369      20.607  47.560  90.608  1.00125.31           C
ATOM   1163  C   THR A 369      21.727  46.622  90.294  1.00125.31           C
ATOM   1164  O   THR A 369      22.050  45.760  91.110  1.00125.31           O
ATOM   1165  CB  THR A 369      19.307  47.048  90.032  1.00125.31           C
ATOM   1166  CG2 THR A 369      18.147  47.848  90.641  1.00125.31           C
ATOM   1167  OG1 THR A 369      19.283  47.147  88.618  1.00125.31           O
ATOM   1168  N   LEU A 370      22.376  46.752  89.124  1.00 92.04           N
ATOM   1169  CA  LEU A 370      23.427  45.813  88.865  1.00 92.04           C
ATOM   1170  C   LEU A 370      24.519  45.963  89.874  1.00 92.04           C
ATOM   1171  O   LEU A 370      24.996  44.972  90.423  1.00 92.04           O
ATOM   1172  CB  LEU A 370      24.038  45.907  87.456  1.00 92.04           C
ATOM   1173  CG  LEU A 370      23.166  45.244  86.370  1.00 92.04           C
ATOM   1174  CD1 LEU A 370      21.835  45.974  86.154  1.00 92.04           C
ATOM   1175  CD2 LEU A 370      23.950  45.040  85.070  1.00 92.04           C
ATOM   1176  N   GLY A 371      24.934  47.207  90.171  1.00 18.91           N
ATOM   1177  CA  GLY A 371      26.003  47.411  91.104  1.00 18.91           C
ATOM   1178  C   GLY A 371      25.581  46.932  92.455  1.00 18.91           C
ATOM   1179  O   GLY A 371      26.369  46.337  93.188  1.00 18.91           O
ATOM   1180  N   ALA A 372      24.305  47.171  92.807  1.00 28.69           N
ATOM   1181  CA  ALA A 372      23.803  46.890  94.119  1.00 28.69           C
ATOM   1182  C   ALA A 372      23.932  45.435  94.431  1.00 28.69           C
ATOM   1183  O   ALA A 372      24.344  45.076  95.530  1.00 28.69           O
ATOM   1184  CB  ALA A 372      22.317  47.264  94.265  1.00 28.69           C
ATOM   1185  N   SER A 373      23.617  44.552  93.471  1.00 29.94           N
ATOM   1186  CA  SER A 373      23.647  43.150  93.771  1.00 29.94           C
ATOM   1187  C   SER A 373      25.037  42.788  94.178  1.00 29.94           C
ATOM   1188  O   SER A 373      25.234  41.992  95.095  1.00 29.94           O
ATOM   1189  CB  SER A 373      23.271  42.278  92.558  1.00 29.94           C
ATOM   1190  OG  SER A 373      23.315  40.903  92.910  1.00 29.94           O
ATOM   1191  N   GLY A 374      26.038  43.378  93.503  1.00 22.32           N
ATOM   1192  CA  GLY A 374      27.405  43.089  93.808  1.00 22.32           C
ATOM   1193  C   GLY A 374      27.696  43.536  95.205  1.00 22.32           C
ATOM   1194  O   GLY A 374      28.423  42.872  95.939  1.00 22.32           O
ATOM   1195  N   TYR A 375      27.144  44.689  95.619  1.00 91.11           N
ATOM   1196  CA  TYR A 375      27.451  45.137  96.945  1.00 91.11           C
ATOM   1197  C   TYR A 375      26.936  44.126  97.913  1.00 91.11           C
ATOM   1198  O   TYR A 375      27.642  43.726  98.837  1.00 91.11           O
ATOM   1199  CB  TYR A 375      26.781  46.463  97.343  1.00 91.11           C
ATOM   1200  CG  TYR A 375      27.332  47.578  96.522  1.00 91.11           C
ATOM   1201  CD1 TYR A 375      28.475  48.234  96.912  1.00 91.11           C
ATOM   1202  CD2 TYR A 375      26.703  47.968  95.363  1.00 91.11           C
ATOM   1203  CE1 TYR A 375      28.983  49.267  96.159  1.00 91.11           C
ATOM   1204  CE2 TYR A 375      27.204  48.999  94.604  1.00 91.11           C
ATOM   1205  CZ  TYR A 375      28.345  49.651  95.002  1.00 91.11           C
ATOM   1206  OH  TYR A 375      28.862  50.710  94.227  1.00 91.11           O
ATOM   1207  N   LEU A 376      25.694  43.658  97.707  1.00 83.99           N
ATOM   1208  CA  LEU A 376      25.112  42.760  98.662  1.00 83.99           C
ATOM   1209  C   LEU A 376      25.917  41.508  98.737  1.00 83.99           C
ATOM   1210  O   LEU A 376      26.090  40.949  99.818  1.00 83.99           O
ATOM   1211  CB  LEU A 376      23.647  42.392  98.365  1.00 83.99           C
ATOM   1212  CG  LEU A 376      22.644  43.523  98.680  1.00 83.99           C
ATOM   1213  CD1 LEU A 376      22.914  44.783  97.849  1.00 83.99           C
ATOM   1214  CD2 LEU A 376      21.197  43.026  98.544  1.00 83.99           C
ATOM   1215  N   ILE A 377      26.443  41.016  97.599  1.00 97.61           N
ATOM   1216  CA  ILE A 377      27.194  39.799  97.677  1.00 97.61           C
ATOM   1217  C   ILE A 377      28.378  40.054  98.552  1.00 97.61           C
ATOM   1218  O   ILE A 377      28.721  39.228  99.398  1.00 97.61           O
ATOM   1219  CB  ILE A 377      27.625  39.251  96.334  1.00 97.61           C
ATOM   1220  CG1 ILE A 377      28.079  37.782  96.449  1.00 97.61           C
ATOM   1221  CG2 ILE A 377      28.701  40.162  95.729  1.00 97.61           C
ATOM   1222  CD1 ILE A 377      29.367  37.572  97.243  1.00 97.61           C
ATOM   1223  N   PHE A 378      29.019  41.227  98.405  1.00 41.66           N
ATOM   1224  CA  PHE A 378      30.164  41.518  99.222  1.00 41.66           C
ATOM   1225  C   PHE A 378      29.744  41.531 100.655  1.00 41.66           C
ATOM   1226  O   PHE A 378      30.447  41.015 101.522  1.00 41.66           O
ATOM   1227  CB  PHE A 378      30.834  42.870  98.920  1.00 41.66           C
ATOM   1228  CG  PHE A 378      31.549  42.724  97.626  1.00 41.66           C
ATOM   1229  CD1 PHE A 378      32.704  41.977  97.562  1.00 41.66           C
ATOM   1230  CD2 PHE A 378      31.086  43.339  96.487  1.00 41.66           C
ATOM   1231  CE1 PHE A 378      33.378  41.831  96.374  1.00 41.66           C
ATOM   1232  CE2 PHE A 378      31.759  43.195  95.296  1.00 41.66           C
ATOM   1233  CZ  PHE A 378      32.907  42.443  95.238  1.00 41.66           C
ATOM   1234  N   TRP A 379      28.568  42.111 100.952  1.00 50.34           N
ATOM   1235  CA  TRP A 379      28.154  42.194 102.321  1.00 50.34           C
ATOM   1236  C   TRP A 379      28.069  40.808 102.879  1.00 50.34           C
ATOM   1237  O   TRP A 379      28.552  40.549 103.980  1.00 50.34           O
ATOM   1238  CB  TRP A 379      26.758  42.826 102.499  1.00 50.34           C
ATOM   1239  CG  TRP A 379      26.657  44.310 102.222  1.00 50.34           C
ATOM   1240  CD1 TRP A 379      26.540  44.955 101.028  1.00 50.34           C
ATOM   1241  CD2 TRP A 379      26.622  45.328 103.237  1.00 50.34           C
ATOM   1242  CE2 TRP A 379      26.483  46.554 102.587  1.00 50.34           C
ATOM   1243  CE3 TRP A 379      26.692  45.250 104.598  1.00 50.34           C
ATOM   1244  NE1 TRP A 379      26.435  46.311 101.232  1.00 50.34           N
ATOM   1245  CZ2 TRP A 379      26.410  47.724 103.290  1.00 50.34           C
ATOM   1246  CZ3 TRP A 379      26.628  46.432 105.302  1.00 50.34           C
ATOM   1247  CH2 TRP A 379      26.488  47.646 104.662  1.00 50.34           C
ATOM   1248  N   ALA A 380      27.461  39.869 102.129  1.00 31.95           N
ATOM   1249  CA  ALA A 380      27.270  38.548 102.660  1.00 31.95           C
ATOM   1250  C   ALA A 380      28.589  37.910 102.947  1.00 31.95           C
ATOM   1251  O   ALA A 380      28.776  37.312 104.005  1.00 31.95           O
ATOM   1252  CB  ALA A 380      26.520  37.605 101.714  1.00 31.95           C
ATOM   1253  N   VAL A 381      29.546  38.018 102.010  1.00101.31           N
ATOM   1254  CA  VAL A 381      30.823  37.411 102.241  1.00101.31           C
ATOM   1255  C   VAL A 381      31.468  38.115 103.392  1.00101.31           C
ATOM   1256  O   VAL A 381      32.144  37.502 104.216  1.00101.31           O
ATOM   1257  CB  VAL A 381      31.731  37.441 101.045  1.00101.31           C
ATOM   1258  CG1 VAL A 381      31.124  36.526  99.970  1.00101.31           C
ATOM   1259  CG2 VAL A 381      31.900  38.892 100.575  1.00101.31           C
ATOM   1260  N   LYS A 382      31.250  39.438 103.476  1.00114.86           N
ATOM   1261  CA  LYS A 382      31.820  40.283 104.486  1.00114.86           C
ATOM   1262  C   LYS A 382      31.264  39.935 105.833  1.00114.86           C
ATOM   1263  O   LYS A 382      31.880  40.233 106.853  1.00114.86           O
ATOM   1264  CB  LYS A 382      31.579  41.783 104.247  1.00114.86           C
ATOM   1265  CG  LYS A 382      32.201  42.677 105.325  1.00114.86           C
ATOM   1266  CD  LYS A 382      32.303  44.148 104.919  1.00114.86           C
ATOM   1267  CE  LYS A 382      31.073  44.651 104.163  1.00114.86           C
ATOM   1268  NZ  LYS A 382      29.851  44.400 104.961  1.00114.86           N
ATOM   1269  N   ARG A 383      30.080  39.297 105.872  1.00142.82           N
ATOM   1270  CA  ARG A 383      29.395  39.058 107.113  1.00142.82           C
ATOM   1271  C   ARG A 383      30.275  38.350 108.094  1.00142.82           C
ATOM   1272  O   ARG A 383      30.348  38.753 109.256  1.00142.82           O
ATOM   1273  CB  ARG A 383      28.150  38.172 106.931  1.00142.82           C
ATOM   1274  CG  ARG A 383      27.452  37.816 108.246  1.00142.82           C
ATOM   1275  CD  ARG A 383      26.769  39.003 108.924  1.00142.82           C
ATOM   1276  NE  ARG A 383      25.585  39.358 108.094  1.00142.82           N
ATOM   1277  CZ  ARG A 383      24.599  40.157 108.599  1.00142.82           C
ATOM   1278  NH1 ARG A 383      24.679  40.614 109.884  1.00142.82           N
ATOM   1279  NH2 ARG A 383      23.535  40.496 107.814  1.00142.82           N
ATOM   1280  N   SER A 384      30.991  37.298 107.670  1.00 90.90           N
ATOM   1281  CA  SER A 384      31.747  36.561 108.639  1.00 90.90           C
ATOM   1282  C   SER A 384      33.164  37.006 108.603  1.00 90.90           C
ATOM   1283  O   SER A 384      33.813  36.982 107.559  1.00 90.90           O
ATOM   1284  CB  SER A 384      31.735  35.051 108.353  1.00 90.90           C
ATOM   1285  OG  SER A 384      32.491  34.354 109.330  1.00 90.90           O
ATOM   1286  N   GLN A 385      33.671  37.422 109.781  1.00 88.85           N
ATOM   1287  CA  GLN A 385      35.034  37.824 109.942  1.00 88.85           C
ATOM   1288  C   GLN A 385      35.802  36.553 109.819  1.00 88.85           C
ATOM   1289  O   GLN A 385      35.305  35.499 110.217  1.00 88.85           O
ATOM   1290  CB  GLN A 385      35.292  38.409 111.345  1.00 88.85           C
ATOM   1291  CG  GLN A 385      36.683  38.998 111.574  1.00 88.85           C
ATOM   1292  CD  GLN A 385      36.722  39.513 113.010  1.00 88.85           C
ATOM   1293  NE2 GLN A 385      35.781  40.429 113.355  1.00 88.85           N
ATOM   1294  OE1 GLN A 385      37.568  39.105 113.806  1.00 88.85           O
ATOM   1295  N   GLU A 386      37.021  36.588 109.249  1.00 84.81           N
ATOM   1296  CA  GLU A 386      37.658  35.319 109.099  1.00 84.81           C
ATOM   1297  C   GLU A 386      37.949  34.811 110.468  1.00 84.81           C
ATOM   1298  O   GLU A 386      38.629  35.460 111.262  1.00 84.81           O
ATOM   1299  CB  GLU A 386      38.931  35.359 108.228  1.00 84.81           C
ATOM   1300  CG  GLU A 386      40.134  36.037 108.871  1.00 84.81           C
ATOM   1301  CD  GLU A 386      40.944  34.921 109.510  1.00 84.81           C
ATOM   1302  OE1 GLU A 386      40.787  33.757 109.052  1.00 84.81           O
ATOM   1303  OE2 GLU A 386      41.727  35.207 110.453  1.00 84.81           O
ATOM   1304  N   PHE A 387      37.389  33.627 110.782  1.00 61.23           N
ATOM   1305  CA  PHE A 387      37.596  33.002 112.054  1.00 61.23           C
ATOM   1306  C   PHE A 387      37.483  31.543 111.773  1.00 61.23           C
ATOM   1307  O   PHE A 387      37.145  31.158 110.656  1.00 61.23           O
ATOM   1308  CB  PHE A 387      36.564  33.421 113.132  1.00 61.23           C
ATOM   1309  CG  PHE A 387      36.871  32.728 114.428  1.00 61.23           C
ATOM   1310  CD1 PHE A 387      37.997  33.050 115.151  1.00 61.23           C
ATOM   1311  CD2 PHE A 387      36.025  31.763 114.922  1.00 61.23           C
ATOM   1312  CE1 PHE A 387      38.278  32.414 116.341  1.00 61.23           C
ATOM   1313  CE2 PHE A 387      36.298  31.123 116.111  1.00 61.23           C
ATOM   1314  CZ  PHE A 387      37.430  31.445 116.820  1.00 61.23           C
ATOM   1315  N   ALA A 388      37.813  30.682 112.754  1.00 38.55           N
ATOM   1316  CA  ALA A 388      37.677  29.288 112.477  1.00 38.55           C
ATOM   1317  C   ALA A 388      36.236  29.067 112.174  1.00 38.55           C
ATOM   1318  O   ALA A 388      35.363  29.391 112.977  1.00 38.55           O
ATOM   1319  CB  ALA A 388      38.047  28.382 113.665  1.00 38.55           C
ATOM   1320  N   GLN A 389      35.968  28.519 110.976  1.00131.92           N
ATOM   1321  CA  GLN A 389      34.631  28.219 110.559  1.00131.92           C
ATOM   1322  C   GLN A 389      34.656  26.833 110.037  1.00131.92           C
ATOM   1323  O   GLN A 389      35.670  26.364 109.524  1.00131.92           O
ATOM   1324  CB  GLN A 389      34.110  29.039 109.367  1.00131.92           C
ATOM   1325  CG  GLN A 389      33.658  30.450 109.705  1.00131.92           C
ATOM   1326  CD  GLN A 389      32.399  30.341 110.553  1.00131.92           C
ATOM   1327  NE2 GLN A 389      32.477  30.847 111.813  1.00131.92           N
ATOM   1328  OE1 GLN A 389      31.379  29.813 110.114  1.00131.92           O
ATOM   1329  N   GLN A 390      33.529  26.121 110.187  1.00 90.87           N
ATOM   1330  CA  GLN A 390      33.487  24.825 109.599  1.00 90.87           C
ATOM   1331  C   GLN A 390      33.514  25.051 108.130  1.00 90.87           C
ATOM   1332  O   GLN A 390      34.229  24.376 107.392  1.00 90.87           O
ATOM   1333  CB  GLN A 390      32.193  24.054 109.901  1.00 90.87           C
ATOM   1334  CG  GLN A 390      32.015  23.723 111.381  1.00 90.87           C
ATOM   1335  CD  GLN A 390      31.636  25.010 112.093  1.00 90.87           C
ATOM   1336  NE2 GLN A 390      30.365  25.453 111.902  1.00 90.87           N
ATOM   1337  OE1 GLN A 390      32.450  25.613 112.790  1.00 90.87           O
ATOM   1338  N   ASP A 391      32.728  26.049 107.682  1.00 73.89           N
ATOM   1339  CA  ASP A 391      32.611  26.325 106.286  1.00 73.89           C
ATOM   1340  C   ASP A 391      32.755  27.813 106.138  1.00 73.89           C
ATOM   1341  O   ASP A 391      31.956  28.552 106.703  1.00 73.89           O
ATOM   1342  CB  ASP A 391      31.203  25.985 105.779  1.00 73.89           C
ATOM   1343  CG  ASP A 391      30.929  24.519 106.077  1.00 73.89           C
ATOM   1344  OD1 ASP A 391      31.859  23.689 105.892  1.00 73.89           O
ATOM   1345  OD2 ASP A 391      29.789  24.213 106.518  1.00 73.89           O
ATOM   1346  N   PRO A 392      33.746  28.292 105.431  1.00141.64           N
ATOM   1347  CA  PRO A 392      33.862  29.723 105.314  1.00141.64           C
ATOM   1348  C   PRO A 392      32.893  30.347 104.364  1.00141.64           C
ATOM   1349  O   PRO A 392      32.744  29.858 103.245  1.00141.64           O
ATOM   1350  CB  PRO A 392      35.318  30.011 104.957  1.00141.64           C
ATOM   1351  CG  PRO A 392      36.074  28.800 105.528  1.00141.64           C
ATOM   1352  CD  PRO A 392      35.051  27.653 105.471  1.00141.64           C
ATOM   1353  N   ASP A 393      32.232  31.434 104.805  1.00 69.52           N
ATOM   1354  CA  ASP A 393      31.361  32.237 104.001  1.00 69.52           C
ATOM   1355  C   ASP A 393      30.368  31.378 103.306  1.00 69.52           C
ATOM   1356  O   ASP A 393      29.799  31.773 102.289  1.00 69.52           O
ATOM   1357  CB  ASP A 393      32.111  33.100 102.976  1.00 69.52           C
ATOM   1358  CG  ASP A 393      32.827  34.188 103.769  1.00 69.52           C
ATOM   1359  OD1 ASP A 393      32.672  34.205 105.019  1.00 69.52           O
ATOM   1360  OD2 ASP A 393      33.531  35.014 103.135  1.00 69.52           O
ATOM   1361  N   THR A 394      30.116  30.177 103.846  1.00119.26           N
ATOM   1362  CA  THR A 394      29.123  29.345 103.248  1.00119.26           C
ATOM   1363  C   THR A 394      27.789  29.951 103.509  1.00119.26           C
ATOM   1364  O   THR A 394      26.904  29.894 102.658  1.00119.26           O
ATOM   1365  CB  THR A 394      29.131  27.939 103.751  1.00119.26           C
ATOM   1366  CG2 THR A 394      30.421  27.274 103.256  1.00119.26           C
ATOM   1367  OG1 THR A 394      29.041  27.908 105.169  1.00119.26           O
ATOM   1368  N   LEU A 395      27.609  30.567 104.695  1.00151.82           N
ATOM   1369  CA  LEU A 395      26.292  31.037 104.990  1.00151.82           C
ATOM   1370  C   LEU A 395      26.171  32.449 104.485  1.00151.82           C
ATOM   1371  O   LEU A 395      26.057  33.404 105.253  1.00151.82           O
ATOM   1372  CB  LEU A 395      25.981  31.013 106.497  1.00151.82           C
ATOM   1373  CG  LEU A 395      24.478  31.043 106.833  1.00151.82           C
ATOM   1374  CD1 LEU A 395      23.767  32.266 106.240  1.00151.82           C
ATOM   1375  CD2 LEU A 395      23.804  29.711 106.463  1.00151.82           C
ATOM   1376  N   GLY A 396      26.306  32.572 103.152  1.00 93.46           N
ATOM   1377  CA  GLY A 396      26.107  33.678 102.255  1.00 93.46           C
ATOM   1378  C   GLY A 396      24.648  33.770 101.931  1.00 93.46           C
ATOM   1379  O   GLY A 396      24.213  34.663 101.213  1.00 93.46           O
ATOM   1380  N   TRP A 397      23.887  32.758 102.387  1.00 97.34           N
ATOM   1381  CA  TRP A 397      22.517  32.476 102.062  1.00 97.34           C
ATOM   1382  C   TRP A 397      21.695  33.708 102.254  1.00 97.34           C
ATOM   1383  O   TRP A 397      20.691  33.899 101.570  1.00 97.34           O
ATOM   1384  CB  TRP A 397      21.958  31.372 102.976  1.00 97.34           C
ATOM   1385  CG  TRP A 397      22.679  30.051 102.824  1.00 97.34           C
ATOM   1386  CD1 TRP A 397      23.922  29.693 103.256  1.00 97.34           C
ATOM   1387  CD2 TRP A 397      22.126  28.892 102.180  1.00 97.34           C
ATOM   1388  CE2 TRP A 397      23.087  27.882 102.252  1.00 97.34           C
ATOM   1389  CE3 TRP A 397      20.916  28.686 101.580  1.00 97.34           C
ATOM   1390  NE1 TRP A 397      24.187  28.389 102.912  1.00 97.34           N
ATOM   1391  CZ2 TRP A 397      22.850  26.646 101.719  1.00 97.34           C
ATOM   1392  CZ3 TRP A 397      20.683  27.440 101.043  1.00 97.34           C
ATOM   1393  CH2 TRP A 397      21.631  26.438 101.112  1.00 97.34           C
ATOM   1394  N   TRP A 398      22.111  34.589 103.176  1.00 73.12           N
ATOM   1395  CA  TRP A 398      21.381  35.794 103.433  1.00 73.12           C
ATOM   1396  C   TRP A 398      21.237  36.531 102.142  1.00 73.12           C
ATOM   1397  O   TRP A 398      20.230  37.201 101.924  1.00 73.12           O
ATOM   1398  CB  TRP A 398      22.087  36.729 104.431  1.00 73.12           C
ATOM   1399  CG  TRP A 398      21.415  38.073 104.613  1.00 73.12           C
ATOM   1400  CD1 TRP A 398      20.147  38.361 105.034  1.00 73.12           C
ATOM   1401  CD2 TRP A 398      22.069  39.336 104.410  1.00 73.12           C
ATOM   1402  CE2 TRP A 398      21.147  40.336 104.714  1.00 73.12           C
ATOM   1403  CE3 TRP A 398      23.340  39.639 104.010  1.00 73.12           C
ATOM   1404  NE1 TRP A 398      19.970  39.724 105.090  1.00 73.12           N
ATOM   1405  CZ2 TRP A 398      21.481  41.657 104.620  1.00 73.12           C
ATOM   1406  CZ3 TRP A 398      23.671  40.974 103.910  1.00 73.12           C
ATOM   1407  CH2 TRP A 398      22.760  41.962 104.209  1.00 73.12           C
ATOM   1408  N   GLU A 399      22.233  36.430 101.242  1.00 54.97           N
ATOM   1409  CA  GLU A 399      22.142  37.145 100.005  1.00 54.97           C
ATOM   1410  C   GLU A 399      20.890  36.723  99.307  1.00 54.97           C
ATOM   1411  O   GLU A 399      20.159  37.560  98.780  1.00 54.97           O
ATOM   1412  CB  GLU A 399      23.295  36.846  99.032  1.00 54.97           C
ATOM   1413  CG  GLU A 399      24.629  37.441  99.470  1.00 54.97           C
ATOM   1414  CD  GLU A 399      25.678  37.075  98.432  1.00 54.97           C
ATOM   1415  OE1 GLU A 399      25.303  36.954  97.232  1.00 54.97           O
ATOM   1416  OE2 GLU A 399      26.865  36.907  98.819  1.00 54.97           O
ATOM   1417  N   LYS A 400      20.588  35.413  99.303  1.00106.32           N
ATOM   1418  CA  LYS A 400      19.416  34.970  98.611  1.00106.32           C
ATOM   1419  C   LYS A 400      18.210  35.586  99.230  1.00106.32           C
ATOM   1420  O   LYS A 400      17.303  36.034  98.531  1.00106.32           O
ATOM   1421  CB  LYS A 400      19.194  33.459  98.673  1.00106.32           C
ATOM   1422  CG  LYS A 400      17.928  33.028  97.931  1.00106.32           C
ATOM   1423  CD  LYS A 400      17.874  31.521  97.718  1.00106.32           C
ATOM   1424  CE  LYS A 400      18.334  30.753  98.955  1.00106.32           C
ATOM   1425  NZ  LYS A 400      17.332  30.879 100.036  1.00106.32           N
ATOM   1426  N   ASN A 401      18.168  35.629 100.571  1.00 50.56           N
ATOM   1427  CA  ASN A 401      17.002  36.144 101.213  1.00 50.56           C
ATOM   1428  C   ASN A 401      16.843  37.589 100.871  1.00 50.56           C
ATOM   1429  O   ASN A 401      15.728  38.069 100.665  1.00 50.56           O
ATOM   1430  CB  ASN A 401      16.992  35.933 102.735  1.00 50.56           C
ATOM   1431  CG  ASN A 401      16.710  34.448 102.976  1.00 50.56           C
ATOM   1432  ND2 ASN A 401      16.926  33.598 101.935  1.00 50.56           N
ATOM   1433  OD1 ASN A 401      16.301  34.053 104.066  1.00 50.56           O
ATOM   1434  N   GLU A 402      17.962  38.323 100.777  1.00 74.34           N
ATOM   1435  CA  GLU A 402      17.886  39.718 100.476  1.00 74.34           C
ATOM   1436  C   GLU A 402      17.301  39.872  99.110  1.00 74.34           C
ATOM   1437  O   GLU A 402      16.474  40.749  98.869  1.00 74.34           O
ATOM   1438  CB  GLU A 402      19.265  40.385 100.472  1.00 74.34           C
ATOM   1439  CG  GLU A 402      19.161  41.903 100.501  1.00 74.34           C
ATOM   1440  CD  GLU A 402      18.451  42.240 101.803  1.00 74.34           C
ATOM   1441  OE1 GLU A 402      18.528  41.402 102.746  1.00 74.34           O
ATOM   1442  OE2 GLU A 402      17.813  43.318 101.873  1.00 74.34           O
ATOM   1443  N   MET A 403      17.716  39.000  98.178  1.00 98.98           N
ATOM   1444  CA  MET A 403      17.239  39.057  96.830  1.00 98.98           C
ATOM   1445  C   MET A 403      15.764  38.834  96.850  1.00 98.98           C
ATOM   1446  O   MET A 403      15.014  39.547  96.187  1.00 98.98           O
ATOM   1447  CB  MET A 403      17.933  37.988  95.958  1.00 98.98           C
ATOM   1448  CG  MET A 403      17.450  37.788  94.515  1.00 98.98           C
ATOM   1449  SD  MET A 403      16.134  36.545  94.287  1.00 98.98           S
ATOM   1450  CE  MET A 403      14.680  37.626  94.282  1.00 98.98           C
ATOM   1451  N   ASN A 404      15.287  37.869  97.652  1.00122.39           N
ATOM   1452  CA  ASN A 404      13.872  37.664  97.616  1.00122.39           C
ATOM   1453  C   ASN A 404      13.171  38.899  98.115  1.00122.39           C
ATOM   1454  O   ASN A 404      12.150  39.288  97.554  1.00122.39           O
ATOM   1455  CB  ASN A 404      13.357  36.405  98.347  1.00122.39           C
ATOM   1456  CG  ASN A 404      13.722  36.394  99.821  1.00122.39           C
ATOM   1457  ND2 ASN A 404      13.118  37.311 100.620  1.00122.39           N
ATOM   1458  OD1 ASN A 404      14.510  35.556 100.253  1.00122.39           O
ATOM   1459  N   MET A 405      13.694  39.566  99.167  1.00 51.58           N
ATOM   1460  CA  MET A 405      13.043  40.738  99.698  1.00 51.58           C
ATOM   1461  C   MET A 405      13.028  41.835  98.680  1.00 51.58           C
ATOM   1462  O   MET A 405      12.013  42.503  98.486  1.00 51.58           O
ATOM   1463  CB  MET A 405      13.761  41.370 100.906  1.00 51.58           C
ATOM   1464  CG  MET A 405      13.530  40.699 102.258  1.00 51.58           C
ATOM   1465  SD  MET A 405      14.423  41.512 103.624  1.00 51.58           S
ATOM   1466  CE  MET A 405      13.694  43.161 103.385  1.00 51.58           C
ATOM   1467  N   VAL A 406      14.169  42.036  98.002  1.00119.37           N
ATOM   1468  CA  VAL A 406      14.356  43.113  97.077  1.00119.37           C
ATOM   1469  C   VAL A 406      13.465  42.997  95.879  1.00119.37           C
ATOM   1470  O   VAL A 406      13.045  44.008  95.321  1.00119.37           O
ATOM   1471  CB  VAL A 406      15.790  43.261  96.623  1.00119.37           C
ATOM   1472  CG1 VAL A 406      16.403  41.892  96.302  1.00119.37           C
ATOM   1473  CG2 VAL A 406      15.788  44.167  95.388  1.00119.37           C
ATOM   1474  N   MET A 407      13.126  41.769  95.459  1.00 71.79           N
ATOM   1475  CA  MET A 407      12.406  41.603  94.230  1.00 71.79           C
ATOM   1476  C   MET A 407      11.109  42.347  94.263  1.00 71.79           C
ATOM   1477  O   MET A 407      10.728  42.963  93.270  1.00 71.79           O
ATOM   1478  CB  MET A 407      12.086  40.137  93.910  1.00 71.79           C
ATOM   1479  CG  MET A 407      11.325  40.001  92.591  1.00 71.79           C
ATOM   1480  SD  MET A 407      10.892  38.305  92.114  1.00 71.79           S
ATOM   1481  CE  MET A 407       9.680  38.856  90.881  1.00 71.79           C
ATOM   1482  N   SER A 408      10.398  42.328  95.403  1.00 71.73           N
ATOM   1483  CA  SER A 408       9.109  42.957  95.454  1.00 71.73           C
ATOM   1484  C   SER A 408       9.242  44.415  95.126  1.00 71.73           C
ATOM   1485  O   SER A 408       8.408  44.966  94.408  1.00 71.73           O
ATOM   1486  CB  SER A 408       8.448  42.847  96.839  1.00 71.73           C
ATOM   1487  OG  SER A 408       9.210  43.561  97.803  1.00 71.73           O
ATOM   1488  N   LEU A 409      10.302  45.077  95.627  1.00 91.87           N
ATOM   1489  CA  LEU A 409      10.471  46.487  95.413  1.00 91.87           C
ATOM   1490  C   LEU A 409      10.622  46.713  93.942  1.00 91.87           C
ATOM   1491  O   LEU A 409      10.088  47.671  93.387  1.00 91.87           O
ATOM   1492  CB  LEU A 409      11.724  47.046  96.123  1.00 91.87           C
ATOM   1493  CG  LEU A 409      11.931  48.577  96.029  1.00 91.87           C
ATOM   1494  CD1 LEU A 409      12.285  49.047  94.608  1.00 91.87           C
ATOM   1495  CD2 LEU A 409      10.736  49.335  96.629  1.00 91.87           C
ATOM   1496  N   LEU A 410      11.360  45.814  93.275  1.00 61.54           N
ATOM   1497  CA  LEU A 410      11.616  45.919  91.872  1.00 61.54           C
ATOM   1498  C   LEU A 410      10.301  45.865  91.171  1.00 61.54           C
ATOM   1499  O   LEU A 410      10.029  46.649  90.262  1.00 61.54           O
ATOM   1500  CB  LEU A 410      12.409  44.699  91.381  1.00 61.54           C
ATOM   1501  CG  LEU A 410      13.773  44.547  92.075  1.00 61.54           C
ATOM   1502  CD1 LEU A 410      14.467  43.259  91.632  1.00 61.54           C
ATOM   1503  CD2 LEU A 410      14.659  45.783  91.870  1.00 61.54           C
ATOM   1504  N   GLY A 411       9.444  44.925  91.603  1.00 23.93           N
ATOM   1505  CA  GLY A 411       8.165  44.720  90.995  1.00 23.93           C
ATOM   1506  C   GLY A 411       7.316  45.935  91.185  1.00 23.93           C
ATOM   1507  O   GLY A 411       6.594  46.330  90.279  1.00 23.93           O
ATOM   1508  N   MET A 412       7.365  46.566  92.369  1.00 71.00           N
ATOM   1509  CA  MET A 412       6.501  47.690  92.604  1.00 71.00           C
ATOM   1510  C   MET A 412       6.855  48.768  91.637  1.00 71.00           C
ATOM   1511  O   MET A 412       5.989  49.413  91.049  1.00 71.00           O
ATOM   1512  CB  MET A 412       6.683  48.278  94.018  1.00 71.00           C
ATOM   1513  CG  MET A 412       5.693  49.388  94.395  1.00 71.00           C
ATOM   1514  SD  MET A 412       5.907  50.980  93.536  1.00 71.00           S
ATOM   1515  CE  MET A 412       7.437  51.456  94.390  1.00 71.00           C
ATOM   1516  N   PHE A 413       8.164  48.969  91.435  1.00 50.16           N
ATOM   1517  CA  PHE A 413       8.662  50.041  90.633  1.00 50.16           C
ATOM   1518  C   PHE A 413       8.184  49.885  89.222  1.00 50.16           C
ATOM   1519  O   PHE A 413       7.719  50.847  88.614  1.00 50.16           O
ATOM   1520  CB  PHE A 413      10.203  50.049  90.636  1.00 50.16           C
ATOM   1521  CG  PHE A 413      10.721  51.270  89.960  1.00 50.16           C
ATOM   1522  CD1 PHE A 413      10.781  52.468  90.631  1.00 50.16           C
ATOM   1523  CD2 PHE A 413      11.170  51.210  88.662  1.00 50.16           C
ATOM   1524  CE1 PHE A 413      11.267  53.596  90.014  1.00 50.16           C
ATOM   1525  CE2 PHE A 413      11.657  52.335  88.039  1.00 50.16           C
ATOM   1526  CZ  PHE A 413      11.707  53.530  88.713  1.00 50.16           C
ATOM   1527  N   CYS A 414       8.258  48.662  88.663  1.00 51.22           N
ATOM   1528  CA  CYS A 414       7.945  48.519  87.269  1.00 51.22           C
ATOM   1529  C   CYS A 414       6.527  48.924  86.964  1.00 51.22           C
ATOM   1530  O   CYS A 414       6.346  49.778  86.095  1.00 51.22           O
ATOM   1531  CB  CYS A 414       8.227  47.102  86.722  1.00 51.22           C
ATOM   1532  SG  CYS A 414      10.000  46.700  86.710  1.00 51.22           S
ATOM   1533  N   PRO A 415       5.495  48.412  87.588  1.00 73.90           N
ATOM   1534  CA  PRO A 415       4.199  48.907  87.212  1.00 73.90           C
ATOM   1535  C   PRO A 415       3.898  50.333  87.543  1.00 73.90           C
ATOM   1536  O   PRO A 415       3.136  50.949  86.800  1.00 73.90           O
ATOM   1537  CB  PRO A 415       3.184  47.906  87.753  1.00 73.90           C
ATOM   1538  CG  PRO A 415       3.949  46.576  87.674  1.00 73.90           C
ATOM   1539  CD  PRO A 415       5.426  46.976  87.819  1.00 73.90           C
ATOM   1540  N   THR A 416       4.446  50.886  88.638  1.00 94.93           N
ATOM   1541  CA  THR A 416       4.113  52.249  88.926  1.00 94.93           C
ATOM   1542  C   THR A 416       4.691  53.099  87.841  1.00 94.93           C
ATOM   1543  O   THR A 416       4.065  54.040  87.359  1.00 94.93           O
ATOM   1544  CB  THR A 416       4.624  52.720  90.258  1.00 94.93           C
ATOM   1545  CG2 THR A 416       6.162  52.745  90.241  1.00 94.93           C
ATOM   1546  OG1 THR A 416       4.104  54.009  90.550  1.00 94.93           O
ATOM   1547  N   LEU A 417       5.920  52.750  87.425  1.00 95.86           N
ATOM   1548  CA  LEU A 417       6.667  53.425  86.408  1.00 95.86           C
ATOM   1549  C   LEU A 417       5.904  53.281  85.128  1.00 95.86           C
ATOM   1550  O   LEU A 417       5.727  54.239  84.376  1.00 95.86           O
ATOM   1551  CB  LEU A 417       8.048  52.737  86.293  1.00 95.86           C
ATOM   1552  CG  LEU A 417       9.089  53.315  85.316  1.00 95.86           C
ATOM   1553  CD1 LEU A 417      10.377  52.476  85.371  1.00 95.86           C
ATOM   1554  CD2 LEU A 417       8.559  53.433  83.881  1.00 95.86           C
ATOM   1555  N   PHE A 418       5.386  52.065  84.880  1.00 47.18           N
ATOM   1556  CA  PHE A 418       4.696  51.752  83.664  1.00 47.18           C
ATOM   1557  C   PHE A 418       3.510  52.638  83.518  1.00 47.18           C
ATOM   1558  O   PHE A 418       3.281  53.215  82.456  1.00 47.18           O
ATOM   1559  CB  PHE A 418       4.195  50.298  83.656  1.00 47.18           C
ATOM   1560  CG  PHE A 418       3.291  50.159  82.484  1.00 47.18           C
ATOM   1561  CD1 PHE A 418       3.801  49.994  81.220  1.00 47.18           C
ATOM   1562  CD2 PHE A 418       1.929  50.187  82.667  1.00 47.18           C
ATOM   1563  CE1 PHE A 418       2.959  49.869  80.142  1.00 47.18           C
ATOM   1564  CE2 PHE A 418       1.080  50.060  81.592  1.00 47.18           C
ATOM   1565  CZ  PHE A 418       1.598  49.905  80.333  1.00 47.18           C
ATOM   1566  N   ASP A 419       2.725  52.787  84.594  1.00 50.01           N
ATOM   1567  CA  ASP A 419       1.546  53.581  84.476  1.00 50.01           C
ATOM   1568  C   ASP A 419       1.934  54.994  84.180  1.00 50.01           C
ATOM   1569  O   ASP A 419       1.242  55.683  83.433  1.00 50.01           O
ATOM   1570  CB  ASP A 419       0.636  53.533  85.725  1.00 50.01           C
ATOM   1571  CG  ASP A 419       1.346  54.077  86.957  1.00 50.01           C
ATOM   1572  OD1 ASP A 419       1.729  55.278  86.965  1.00 50.01           O
ATOM   1573  OD2 ASP A 419       1.509  53.285  87.923  1.00 50.01           O
ATOM   1574  N   LEU A 420       3.071  55.458  84.731  1.00 43.51           N
ATOM   1575  CA  LEU A 420       3.443  56.833  84.555  1.00 43.51           C
ATOM   1576  C   LEU A 420       3.663  57.130  83.106  1.00 43.51           C
ATOM   1577  O   LEU A 420       3.174  58.141  82.602  1.00 43.51           O
ATOM   1578  CB  LEU A 420       4.728  57.216  85.313  1.00 43.51           C
ATOM   1579  CG  LEU A 420       4.583  57.122  86.843  1.00 43.51           C
ATOM   1580  CD1 LEU A 420       5.836  57.646  87.561  1.00 43.51           C
ATOM   1581  CD2 LEU A 420       3.290  57.799  87.325  1.00 43.51           C
ATOM   1582  N   PHE A 421       4.374  56.246  82.380  1.00 83.09           N
ATOM   1583  CA  PHE A 421       4.632  56.527  80.996  1.00 83.09           C
ATOM   1584  C   PHE A 421       3.343  56.447  80.256  1.00 83.09           C
ATOM   1585  O   PHE A 421       2.934  55.353  79.873  1.00 83.09           O
ATOM   1586  CB  PHE A 421       5.522  55.472  80.303  1.00 83.09           C
ATOM   1587  CG  PHE A 421       6.971  55.683  80.573  1.00 83.09           C
ATOM   1588  CD1 PHE A 421       7.513  55.509  81.824  1.00 83.09           C
ATOM   1589  CD2 PHE A 421       7.801  56.023  79.530  1.00 83.09           C
ATOM   1590  CE1 PHE A 421       8.861  55.703  82.030  1.00 83.09           C
ATOM   1591  CE2 PHE A 421       9.147  56.215  79.730  1.00 83.09           C
ATOM   1592  CZ  PHE A 421       9.679  56.059  80.984  1.00 83.09           C
ATOM   1593  N   ALA A 422       2.717  57.622  80.006  1.00 52.23           N
ATOM   1594  CA  ALA A 422       1.491  57.741  79.266  1.00 52.23           C
ATOM   1595  C   ALA A 422       0.562  56.649  79.663  1.00 52.23           C
ATOM   1596  O   ALA A 422       0.395  55.687  78.919  1.00 52.23           O
ATOM   1597  CB  ALA A 422       1.686  57.670  77.740  1.00 52.23           C
ATOM   1598  N   GLU A 423      -0.040  56.736  80.861  1.00 31.07           N
ATOM   1599  CA  GLU A 423      -0.898  55.663  81.257  1.00 31.07           C
ATOM   1600  C   GLU A 423      -1.998  55.579  80.252  1.00 31.07           C
ATOM   1601  O   GLU A 423      -2.381  54.490  79.827  1.00 31.07           O
ATOM   1602  CB  GLU A 423      -1.534  55.858  82.646  1.00 31.07           C
ATOM   1603  CG  GLU A 423      -2.303  54.622  83.127  1.00 31.07           C
ATOM   1604  CD  GLU A 423      -2.815  54.870  84.541  1.00 31.07           C
ATOM   1605  OE1 GLU A 423      -3.019  56.061  84.901  1.00 31.07           O
ATOM   1606  OE2 GLU A 423      -3.009  53.869  85.278  1.00 31.07           O
ATOM   1607  N   LEU A 424      -2.510  56.744  79.817  1.00 68.83           N
ATOM   1608  CA  LEU A 424      -3.590  56.758  78.876  1.00 68.83           C
ATOM   1609  C   LEU A 424      -3.126  56.110  77.611  1.00 68.83           C
ATOM   1610  O   LEU A 424      -3.809  55.248  77.060  1.00 68.83           O
ATOM   1611  CB  LEU A 424      -4.036  58.188  78.515  1.00 68.83           C
ATOM   1612  CG  LEU A 424      -4.613  58.984  79.700  1.00 68.83           C
ATOM   1613  CD1 LEU A 424      -5.929  58.366  80.200  1.00 68.83           C
ATOM   1614  CD2 LEU A 424      -3.575  59.164  80.818  1.00 68.83           C
ATOM   1615  N   GLU A 425      -1.926  56.490  77.134  1.00 67.90           N
ATOM   1616  CA  GLU A 425      -1.419  55.983  75.891  1.00 67.90           C
ATOM   1617  C   GLU A 425      -1.225  54.506  76.029  1.00 67.90           C
ATOM   1618  O   GLU A 425      -1.565  53.740  75.131  1.00 67.90           O
ATOM   1619  CB  GLU A 425      -0.051  56.584  75.525  1.00 67.90           C
ATOM   1620  CG  GLU A 425      -0.065  58.110  75.402  1.00 67.90           C
ATOM   1621  CD  GLU A 425      -1.007  58.487  74.271  1.00 67.90           C
ATOM   1622  OE1 GLU A 425      -1.421  57.566  73.519  1.00 67.90           O
ATOM   1623  OE2 GLU A 425      -1.328  59.700  74.145  1.00 67.90           O
ATOM   1624  N   ASP A 426      -0.688  54.074  77.182  1.00 37.91           N
ATOM   1625  CA  ASP A 426      -0.419  52.691  77.435  1.00 37.91           C
ATOM   1626  C   ASP A 426      -1.724  51.989  77.394  1.00 37.91           C
ATOM   1627  O   ASP A 426      -1.820  50.852  76.941  1.00 37.91           O
ATOM   1628  CB  ASP A 426       0.122  52.404  78.850  1.00 37.91           C
ATOM   1629  CG  ASP A 426       1.527  52.960  79.019  1.00 37.91           C
ATOM   1630  OD1 ASP A 426       2.090  53.490  78.024  1.00 37.91           O
ATOM   1631  OD2 ASP A 426       2.055  52.858  80.158  1.00 37.91           O
ATOM   1632  N   TYR A 427      -2.775  52.678  77.865  1.00 51.23           N
ATOM   1633  CA  TYR A 427      -4.055  52.051  77.967  1.00 51.23           C
ATOM   1634  C   TYR A 427      -4.494  51.558  76.631  1.00 51.23           C
ATOM   1635  O   TYR A 427      -4.921  50.411  76.515  1.00 51.23           O
ATOM   1636  CB  TYR A 427      -5.171  52.996  78.440  1.00 51.23           C
ATOM   1637  CG  TYR A 427      -6.459  52.275  78.201  1.00 51.23           C
ATOM   1638  CD1 TYR A 427      -6.882  51.287  79.058  1.00 51.23           C
ATOM   1639  CD2 TYR A 427      -7.247  52.593  77.115  1.00 51.23           C
ATOM   1640  CE1 TYR A 427      -8.065  50.622  78.835  1.00 51.23           C
ATOM   1641  CE2 TYR A 427      -8.432  51.931  76.888  1.00 51.23           C
ATOM   1642  CZ  TYR A 427      -8.845  50.945  77.749  1.00 51.23           C
ATOM   1643  OH  TYR A 427     -10.060  50.266  77.520  1.00 51.23           O
ATOM   1644  N   HIS A 428      -4.383  52.390  75.579  1.00 55.22           N
ATOM   1645  CA  HIS A 428      -4.924  51.956  74.324  1.00 55.22           C
ATOM   1646  C   HIS A 428      -4.262  50.690  73.872  1.00 55.22           C
ATOM   1647  O   HIS A 428      -4.976  49.727  73.593  1.00 55.22           O
ATOM   1648  CB  HIS A 428      -4.825  53.007  73.199  1.00 55.22           C
ATOM   1649  CG  HIS A 428      -5.841  54.102  73.318  1.00 55.22           C
ATOM   1650  CD2 HIS A 428      -6.976  54.306  72.598  1.00 55.22           C
ATOM   1651  ND1 HIS A 428      -5.781  55.127  74.233  1.00 55.22           N
ATOM   1652  CE1 HIS A 428      -6.880  55.895  74.025  1.00 55.22           C
ATOM   1653  NE2 HIS A 428      -7.636  55.438  73.044  1.00 55.22           N
ATOM   1654  N   PRO A 429      -2.961  50.585  73.781  1.00 91.20           N
ATOM   1655  CA  PRO A 429      -2.455  49.312  73.349  1.00 91.20           C
ATOM   1656  C   PRO A 429      -2.397  48.307  74.450  1.00 91.20           C
ATOM   1657  O   PRO A 429      -1.930  48.643  75.538  1.00 91.20           O
ATOM   1658  CB  PRO A 429      -1.106  49.574  72.674  1.00 91.20           C
ATOM   1659  CG  PRO A 429      -0.757  51.024  73.055  1.00 91.20           C
ATOM   1660  CD  PRO A 429      -2.126  51.671  73.296  1.00 91.20           C
ATOM   1661  N   LEU A 430      -2.873  47.072  74.195  1.00 87.05           N
ATOM   1662  CA  LEU A 430      -2.746  46.010  75.149  1.00 87.05           C
ATOM   1663  C   LEU A 430      -1.295  45.659  75.169  1.00 87.05           C
ATOM   1664  O   LEU A 430      -0.695  45.440  76.220  1.00 87.05           O
ATOM   1665  CB  LEU A 430      -3.489  44.725  74.736  1.00 87.05           C
ATOM   1666  CG  LEU A 430      -5.015  44.884  74.583  1.00 87.05           C
ATOM   1667  CD1 LEU A 430      -5.362  45.834  73.425  1.00 87.05           C
ATOM   1668  CD2 LEU A 430      -5.712  43.517  74.458  1.00 87.05           C
ATOM   1669  N   ILE A 431      -0.705  45.625  73.958  1.00 85.30           N
ATOM   1670  CA  ILE A 431       0.664  45.252  73.770  1.00 85.30           C
ATOM   1671  C   ILE A 431       1.533  46.227  74.477  1.00 85.30           C
ATOM   1672  O   ILE A 431       2.513  45.840  75.107  1.00 85.30           O
ATOM   1673  CB  ILE A 431       1.110  45.261  72.335  1.00 85.30           C
ATOM   1674  CG1 ILE A 431       0.471  44.103  71.554  1.00 85.30           C
ATOM   1675  CG2 ILE A 431       2.650  45.239  72.322  1.00 85.30           C
ATOM   1676  CD1 ILE A 431       0.881  42.730  72.082  1.00 85.30           C
ATOM   1677  N   ALA A 432       1.209  47.524  74.393  1.00 24.14           N
ATOM   1678  CA  ALA A 432       2.064  48.485  75.013  1.00 24.14           C
ATOM   1679  C   ALA A 432       2.103  48.211  76.484  1.00 24.14           C
ATOM   1680  O   ALA A 432       3.170  48.235  77.096  1.00 24.14           O
ATOM   1681  CB  ALA A 432       1.572  49.929  74.819  1.00 24.14           C
ATOM   1682  N   LEU A 433       0.936  47.911  77.086  1.00 93.86           N
ATOM   1683  CA  LEU A 433       0.890  47.708  78.504  1.00 93.86           C
ATOM   1684  C   LEU A 433       1.761  46.541  78.834  1.00 93.86           C
ATOM   1685  O   LEU A 433       2.632  46.632  79.696  1.00 93.86           O
ATOM   1686  CB  LEU A 433      -0.550  47.399  78.996  1.00 93.86           C
ATOM   1687  CG  LEU A 433      -0.796  47.309  80.528  1.00 93.86           C
ATOM   1688  CD1 LEU A 433      -2.275  46.997  80.814  1.00 93.86           C
ATOM   1689  CD2 LEU A 433       0.119  46.307  81.250  1.00 93.86           C
ATOM   1690  N   LYS A 434       1.557  45.415  78.131  1.00 80.09           N
ATOM   1691  CA  LYS A 434       2.289  44.230  78.458  1.00 80.09           C
ATOM   1692  C   LYS A 434       3.749  44.400  78.166  1.00 80.09           C
ATOM   1693  O   LYS A 434       4.594  44.027  78.976  1.00 80.09           O
ATOM   1694  CB  LYS A 434       1.831  42.993  77.672  1.00 80.09           C
ATOM   1695  CG  LYS A 434       2.630  41.749  78.055  1.00 80.09           C
ATOM   1696  CD  LYS A 434       2.065  40.446  77.499  1.00 80.09           C
ATOM   1697  CE  LYS A 434       2.877  39.220  77.924  1.00 80.09           C
ATOM   1698  NZ  LYS A 434       2.298  37.995  77.330  1.00 80.09           N
ATOM   1699  N   TRP A 435       4.083  44.987  77.001  1.00 64.28           N
ATOM   1700  CA  TRP A 435       5.452  45.077  76.580  1.00 64.28           C
ATOM   1701  C   TRP A 435       6.240  45.873  77.559  1.00 64.28           C
ATOM   1702  O   TRP A 435       7.293  45.436  78.020  1.00 64.28           O
ATOM   1703  CB  TRP A 435       5.650  45.777  75.223  1.00 64.28           C
ATOM   1704  CG  TRP A 435       7.109  45.995  74.889  1.00 64.28           C
ATOM   1705  CD1 TRP A 435       8.125  45.090  74.767  1.00 64.28           C
ATOM   1706  CD2 TRP A 435       7.693  47.290  74.672  1.00 64.28           C
ATOM   1707  CE2 TRP A 435       9.053  47.097  74.437  1.00 64.28           C
ATOM   1708  CE3 TRP A 435       7.139  48.538  74.680  1.00 64.28           C
ATOM   1709  NE1 TRP A 435       9.306  45.742  74.497  1.00 64.28           N
ATOM   1710  CZ2 TRP A 435       9.884  48.155  74.204  1.00 64.28           C
ATOM   1711  CZ3 TRP A 435       7.978  49.602  74.438  1.00 64.28           C
ATOM   1712  CH2 TRP A 435       9.325  49.416  74.205  1.00 64.28           C
ATOM   1713  N   LEU A 436       5.742  47.070  77.904  1.00 48.43           N
ATOM   1714  CA  LEU A 436       6.473  47.940  78.772  1.00 48.43           C
ATOM   1715  C   LEU A 436       6.560  47.327  80.130  1.00 48.43           C
ATOM   1716  O   LEU A 436       7.593  47.402  80.790  1.00 48.43           O
ATOM   1717  CB  LEU A 436       5.835  49.334  78.894  1.00 48.43           C
ATOM   1718  CG  LEU A 436       6.635  50.283  79.800  1.00 48.43           C
ATOM   1719  CD1 LEU A 436       8.071  50.462  79.281  1.00 48.43           C
ATOM   1720  CD2 LEU A 436       5.911  51.630  79.968  1.00 48.43           C
ATOM   1721  N   LEU A 437       5.480  46.663  80.575  1.00 59.92           N
ATOM   1722  CA  LEU A 437       5.444  46.088  81.887  1.00 59.92           C
ATOM   1723  C   LEU A 437       6.512  45.046  81.949  1.00 59.92           C
ATOM   1724  O   LEU A 437       7.022  44.717  83.020  1.00 59.92           O
ATOM   1725  CB  LEU A 437       4.085  45.467  82.249  1.00 59.92           C
ATOM   1726  CG  LEU A 437       4.019  44.967  83.703  1.00 59.92           C
ATOM   1727  CD1 LEU A 437       4.308  46.104  84.697  1.00 59.92           C
ATOM   1728  CD2 LEU A 437       2.675  44.279  83.989  1.00 59.92           C
ATOM   1729  N   GLY A 438       6.893  44.524  80.772  1.00 59.24           N
ATOM   1730  CA  GLY A 438       7.881  43.496  80.593  1.00 59.24           C
ATOM   1731  C   GLY A 438       9.162  43.964  81.219  1.00 59.24           C
ATOM   1732  O   GLY A 438      10.053  43.160  81.482  1.00 59.24           O
ATOM   1733  N   ARG A 439       9.289  45.287  81.440  1.00116.53           N
ATOM   1734  CA  ARG A 439      10.462  45.919  81.988  1.00116.53           C
ATOM   1735  C   ARG A 439      10.769  45.272  83.301  1.00116.53           C
ATOM   1736  O   ARG A 439      11.910  45.289  83.758  1.00116.53           O
ATOM   1737  CB  ARG A 439      10.279  47.421  82.276  1.00116.53           C
ATOM   1738  CG  ARG A 439      10.163  48.308  81.034  1.00116.53           C
ATOM   1739  CD  ARG A 439      11.396  49.169  80.755  1.00116.53           C
ATOM   1740  NE  ARG A 439      11.078  50.019  79.572  1.00116.53           N
ATOM   1741  CZ  ARG A 439      11.299  51.364  79.619  1.00116.53           C
ATOM   1742  NH1 ARG A 439      11.790  51.943  80.753  1.00116.53           N
ATOM   1743  NH2 ARG A 439      11.021  52.137  78.525  1.00116.53           N
ATOM   1744  N   ILE A 440       9.747  44.707  83.961  1.00145.14           N
ATOM   1745  CA  ILE A 440       9.960  44.024  85.202  1.00145.14           C
ATOM   1746  C   ILE A 440      11.013  42.988  84.972  1.00145.14           C
ATOM   1747  O   ILE A 440      11.883  42.768  85.814  1.00145.14           O
ATOM   1748  CB  ILE A 440       8.724  43.295  85.640  1.00145.14           C
ATOM   1749  CG1 ILE A 440       9.060  42.363  86.801  1.00145.14           C
ATOM   1750  CG2 ILE A 440       8.089  42.594  84.432  1.00145.14           C
ATOM   1751  CD1 ILE A 440       7.839  41.603  87.315  1.00145.14           C
ATOM   1752  N   PHE A 441      10.966  42.352  83.795  1.00126.10           N
ATOM   1753  CA  PHE A 441      11.834  41.287  83.399  1.00126.10           C
ATOM   1754  C   PHE A 441      13.261  41.733  83.484  1.00126.10           C
ATOM   1755  O   PHE A 441      14.104  41.020  84.023  1.00126.10           O
ATOM   1756  CB  PHE A 441      11.565  40.905  81.932  1.00126.10           C
ATOM   1757  CG  PHE A 441      12.463  39.801  81.499  1.00126.10           C
ATOM   1758  CD1 PHE A 441      13.687  40.078  80.939  1.00126.10           C
ATOM   1759  CD2 PHE A 441      12.076  38.488  81.643  1.00126.10           C
ATOM   1760  CE1 PHE A 441      14.520  39.066  80.528  1.00126.10           C
ATOM   1761  CE2 PHE A 441      12.907  37.472  81.233  1.00126.10           C
ATOM   1762  CZ  PHE A 441      14.128  37.758  80.678  1.00126.10           C
ATOM   1763  N   ALA A 442      13.577  42.933  82.968  1.00 33.28           N
ATOM   1764  CA  ALA A 442      14.945  43.361  82.938  1.00 33.28           C
ATOM   1765  C   ALA A 442      15.467  43.448  84.334  1.00 33.28           C
ATOM   1766  O   ALA A 442      16.585  43.028  84.624  1.00 33.28           O
ATOM   1767  CB  ALA A 442      15.103  44.756  82.306  1.00 33.28           C
ATOM   1768  N   LEU A 443      14.647  43.999  85.239  1.00 68.43           N
ATOM   1769  CA  LEU A 443      15.053  44.219  86.590  1.00 68.43           C
ATOM   1770  C   LEU A 443      15.259  42.899  87.265  1.00 68.43           C
ATOM   1771  O   LEU A 443      16.229  42.702  87.997  1.00 68.43           O
ATOM   1772  CB  LEU A 443      13.996  45.062  87.319  1.00 68.43           C
ATOM   1773  CG  LEU A 443      14.424  45.601  88.686  1.00 68.43           C
ATOM   1774  CD1 LEU A 443      15.767  46.340  88.579  1.00 68.43           C
ATOM   1775  CD2 LEU A 443      13.325  46.516  89.257  1.00 68.43           C
ATOM   1776  N   LEU A 444      14.352  41.943  87.020  1.00147.70           N
ATOM   1777  CA  LEU A 444      14.435  40.665  87.658  1.00147.70           C
ATOM   1778  C   LEU A 444      15.663  39.960  87.192  1.00147.70           C
ATOM   1779  O   LEU A 444      16.350  39.305  87.975  1.00147.70           O
ATOM   1780  CB  LEU A 444      13.235  39.781  87.319  1.00147.70           C
ATOM   1781  CG  LEU A 444      13.275  38.423  88.022  1.00147.70           C
ATOM   1782  CD1 LEU A 444      13.084  38.561  89.543  1.00147.70           C
ATOM   1783  CD2 LEU A 444      12.269  37.476  87.375  1.00147.70           C
ATOM   1784  N   LEU A 445      15.981  40.057  85.892  1.00112.11           N
ATOM   1785  CA  LEU A 445      17.142  39.344  85.467  1.00112.11           C
ATOM   1786  C   LEU A 445      18.368  39.915  86.093  1.00112.11           C
ATOM   1787  O   LEU A 445      19.247  39.164  86.510  1.00112.11           O
ATOM   1788  CB  LEU A 445      17.312  39.228  83.947  1.00112.11           C
ATOM   1789  CG  LEU A 445      16.405  38.120  83.373  1.00112.11           C
ATOM   1790  CD1 LEU A 445      14.915  38.444  83.547  1.00112.11           C
ATOM   1791  CD2 LEU A 445      16.793  37.767  81.933  1.00112.11           C
ATOM   1792  N   GLY A 446      18.470  41.252  86.203  1.00 33.59           N
ATOM   1793  CA  GLY A 446      19.682  41.801  86.736  1.00 33.59           C
ATOM   1794  C   GLY A 446      19.893  41.355  88.151  1.00 33.59           C
ATOM   1795  O   GLY A 446      20.955  40.844  88.491  1.00 33.59           O
ATOM   1796  N   ASN A 447      18.883  41.502  89.028  1.00 57.88           N
ATOM   1797  CA  ASN A 447      19.135  41.173  90.402  1.00 57.88           C
ATOM   1798  C   ASN A 447      19.341  39.699  90.576  1.00 57.88           C
ATOM   1799  O   ASN A 447      20.170  39.279  91.381  1.00 57.88           O
ATOM   1800  CB  ASN A 447      18.065  41.689  91.387  1.00 57.88           C
ATOM   1801  CG  ASN A 447      16.723  41.049  91.092  1.00 57.88           C
ATOM   1802  ND2 ASN A 447      16.017  40.610  92.168  1.00 57.88           N
ATOM   1803  OD1 ASN A 447      16.307  40.952  89.939  1.00 57.88           O
ATOM   1804  N   LEU A 448      18.575  38.861  89.852  1.00111.50           N
ATOM   1805  CA  LEU A 448      18.712  37.436  89.991  1.00111.50           C
ATOM   1806  C   LEU A 448      20.030  36.927  89.477  1.00111.50           C
ATOM   1807  O   LEU A 448      20.662  36.091  90.121  1.00111.50           O
ATOM   1808  CB  LEU A 448      17.594  36.652  89.284  1.00111.50           C
ATOM   1809  CG  LEU A 448      16.268  36.687  90.063  1.00111.50           C
ATOM   1810  CD1 LEU A 448      16.348  35.801  91.316  1.00111.50           C
ATOM   1811  CD2 LEU A 448      15.868  38.129  90.409  1.00111.50           C
ATOM   1812  N   TYR A 449      20.459  37.384  88.285  1.00 88.29           N
ATOM   1813  CA  TYR A 449      21.654  36.926  87.618  1.00 88.29           C
ATOM   1814  C   TYR A 449      22.951  37.416  88.199  1.00 88.29           C
ATOM   1815  O   TYR A 449      23.930  36.677  88.237  1.00 88.29           O
ATOM   1816  CB  TYR A 449      21.667  37.242  86.113  1.00 88.29           C
ATOM   1817  CG  TYR A 449      20.671  36.330  85.482  1.00 88.29           C
ATOM   1818  CD1 TYR A 449      20.983  35.003  85.297  1.00 88.29           C
ATOM   1819  CD2 TYR A 449      19.440  36.787  85.071  1.00 88.29           C
ATOM   1820  CE1 TYR A 449      20.081  34.140  84.719  1.00 88.29           C
ATOM   1821  CE2 TYR A 449      18.535  35.927  84.490  1.00 88.29           C
ATOM   1822  CZ  TYR A 449      18.853  34.602  84.313  1.00 88.29           C
ATOM   1823  OH  TYR A 449      17.927  33.717  83.721  1.00 88.29           O
ATOM   1824  N   VAL A 450      22.987  38.663  88.696  1.00 90.50           N
ATOM   1825  CA  VAL A 450      24.214  39.339  89.014  1.00 90.50           C
ATOM   1826  C   VAL A 450      25.149  38.575  89.892  1.00 90.50           C
ATOM   1827  O   VAL A 450      26.355  38.615  89.656  1.00 90.50           O
ATOM   1828  CB  VAL A 450      23.994  40.659  89.677  1.00 90.50           C
ATOM   1829  CG1 VAL A 450      25.317  41.070  90.314  1.00 90.50           C
ATOM   1830  CG2 VAL A 450      23.553  41.670  88.613  1.00 90.50           C
ATOM   1831  N   PHE A 451      24.663  37.875  90.929  1.00140.15           N
ATOM   1832  CA  PHE A 451      25.598  37.223  91.803  1.00140.15           C
ATOM   1833  C   PHE A 451      26.400  36.238  91.012  1.00140.15           C
ATOM   1834  O   PHE A 451      27.624  36.190  91.122  1.00140.15           O
ATOM   1835  CB  PHE A 451      24.910  36.433  92.927  1.00140.15           C
ATOM   1836  CG  PHE A 451      24.121  37.407  93.730  1.00140.15           C
ATOM   1837  CD1 PHE A 451      24.698  38.077  94.784  1.00140.15           C
ATOM   1838  CD2 PHE A 451      22.805  37.653  93.420  1.00140.15           C
ATOM   1839  CE1 PHE A 451      23.965  38.981  95.521  1.00140.15           C
ATOM   1840  CE2 PHE A 451      22.067  38.553  94.153  1.00140.15           C
ATOM   1841  CZ  PHE A 451      22.649  39.215  95.206  1.00140.15           C
ATOM   1842  N   ILE A 452      25.731  35.442  90.163  1.00 55.90           N
ATOM   1843  CA  ILE A 452      26.420  34.412  89.446  1.00 55.90           C
ATOM   1844  C   ILE A 452      27.424  35.014  88.517  1.00 55.90           C
ATOM   1845  O   ILE A 452      28.538  34.510  88.388  1.00 55.90           O
ATOM   1846  CB  ILE A 452      25.498  33.506  88.682  1.00 55.90           C
ATOM   1847  CG1 ILE A 452      26.226  32.193  88.366  1.00 55.90           C
ATOM   1848  CG2 ILE A 452      24.978  34.251  87.440  1.00 55.90           C
ATOM   1849  CD1 ILE A 452      25.281  31.034  88.075  1.00 55.90           C
ATOM   1850  N   LEU A 453      27.073  36.125  87.849  1.00 90.47           N
ATOM   1851  CA  LEU A 453      27.991  36.709  86.920  1.00 90.47           C
ATOM   1852  C   LEU A 453      29.219  37.115  87.675  1.00 90.47           C
ATOM   1853  O   LEU A 453      30.334  36.949  87.183  1.00 90.47           O
ATOM   1854  CB  LEU A 453      27.380  37.918  86.172  1.00 90.47           C
ATOM   1855  CG  LEU A 453      28.279  38.601  85.117  1.00 90.47           C
ATOM   1856  CD1 LEU A 453      27.455  39.583  84.274  1.00 90.47           C
ATOM   1857  CD2 LEU A 453      29.498  39.306  85.737  1.00 90.47           C
ATOM   1858  N   ALA A 454      29.058  37.647  88.900  1.00 38.78           N
ATOM   1859  CA  ALA A 454      30.213  38.077  89.632  1.00 38.78           C
ATOM   1860  C   ALA A 454      31.106  36.908  89.906  1.00 38.78           C
ATOM   1861  O   ALA A 454      32.312  36.986  89.682  1.00 38.78           O
ATOM   1862  CB  ALA A 454      29.861  38.707  90.992  1.00 38.78           C
ATOM   1863  N   LEU A 455      30.541  35.780  90.381  1.00103.28           N
ATOM   1864  CA  LEU A 455      31.383  34.666  90.714  1.00103.28           C
ATOM   1865  C   LEU A 455      32.037  34.095  89.496  1.00103.28           C
ATOM   1866  O   LEU A 455      33.230  33.807  89.508  1.00103.28           O
ATOM   1867  CB  LEU A 455      30.651  33.496  91.396  1.00103.28           C
ATOM   1868  CG  LEU A 455      30.221  33.749  92.852  1.00103.28           C
ATOM   1869  CD1 LEU A 455      29.095  34.782  92.961  1.00103.28           C
ATOM   1870  CD2 LEU A 455      29.884  32.429  93.552  1.00103.28           C
ATOM   1871  N   MET A 456      31.272  33.875  88.414  1.00 57.31           N
ATOM   1872  CA  MET A 456      31.861  33.271  87.255  1.00 57.31           C
ATOM   1873  C   MET A 456      32.886  34.179  86.640  1.00 57.31           C
ATOM   1874  O   MET A 456      34.027  33.781  86.410  1.00 57.31           O
ATOM   1875  CB  MET A 456      30.797  32.983  86.182  1.00 57.31           C
ATOM   1876  CG  MET A 456      31.311  32.201  84.977  1.00 57.31           C
ATOM   1877  SD  MET A 456      31.810  30.505  85.383  1.00 57.31           S
ATOM   1878  CE  MET A 456      30.200  30.043  86.087  1.00 57.31           C
ATOM   1879  N   ASP A 457      32.485  35.438  86.371  1.00 56.44           N
ATOM   1880  CA  ASP A 457      33.308  36.404  85.695  1.00 56.44           C
ATOM   1881  C   ASP A 457      34.457  36.843  86.557  1.00 56.44           C
ATOM   1882  O   ASP A 457      35.613  36.790  86.136  1.00 56.44           O
ATOM   1883  CB  ASP A 457      32.495  37.662  85.310  1.00 56.44           C
ATOM   1884  CG  ASP A 457      33.243  38.489  84.274  1.00 56.44           C
ATOM   1885  OD1 ASP A 457      34.327  38.043  83.811  1.00 56.44           O
ATOM   1886  OD2 ASP A 457      32.729  39.589  83.923  1.00 56.44           O
ATOM   1887  N   GLU A 458      34.164  37.273  87.802  1.00 55.21           N
ATOM   1888  CA  GLU A 458      35.179  37.780  88.690  1.00 55.21           C
ATOM   1889  C   GLU A 458      35.545  36.721  89.669  1.00 55.21           C
ATOM   1890  O   GLU A 458      34.870  35.704  89.783  1.00 55.21           O
ATOM   1891  CB  GLU A 458      34.738  38.968  89.567  1.00 55.21           C
ATOM   1892  CG  GLU A 458      34.564  40.302  88.841  1.00 55.21           C
ATOM   1893  CD  GLU A 458      34.132  41.318  89.890  1.00 55.21           C
ATOM   1894  OE1 GLU A 458      33.383  40.914  90.823  1.00 55.21           O
ATOM   1895  OE2 GLU A 458      34.548  42.500  89.785  1.00 55.21           O
ATOM   1896  N   ILE A 459      36.660  36.922  90.400  1.00142.30           N
ATOM   1897  CA  ILE A 459      36.941  35.982  91.441  1.00142.30           C
ATOM   1898  C   ILE A 459      36.076  36.364  92.639  1.00142.30           C
ATOM   1899  O   ILE A 459      36.550  37.118  93.529  1.00142.30           O
ATOM   1900  CB  ILE A 459      38.382  35.877  91.859  1.00142.30           C
ATOM   1901  CG1 ILE A 459      38.492  34.849  92.996  1.00142.30           C
ATOM   1902  CG2 ILE A 459      38.941  37.263  92.209  1.00142.30           C
ATOM   1903  CD1 ILE A 459      37.992  33.455  92.628  1.00142.30           C
ATOM   1904  OXT ILE A 459      34.905  35.898  92.668  1.00142.30           O
TER    1905      ILE A 459
ATOM   1906  N   PRO A 511      43.588  27.251  93.939  1.00 40.07           N
ATOM   1907  CA  PRO A 511      42.287  27.950  94.124  1.00 40.07           C
ATOM   1908  C   PRO A 511      41.357  27.416  93.094  1.00 40.07           C
ATOM   1909  O   PRO A 511      41.742  27.326  91.930  1.00 40.07           O
ATOM   1910  CB  PRO A 511      42.574  29.434  93.919  1.00 40.07           C
ATOM   1911  CG  PRO A 511      43.765  29.452  92.955  1.00 40.07           C
ATOM   1912  CD  PRO A 511      44.576  28.201  93.326  1.00 40.07           C
ATOM   1913  N   CYS A 512      40.135  27.038  93.497  1.00 46.46           N
ATOM   1914  CA  CYS A 512      39.203  26.590  92.511  1.00 46.46           C
ATOM   1915  C   CYS A 512      38.097  27.591  92.548  1.00 46.46           C
ATOM   1916  O   CYS A 512      37.259  27.571  93.447  1.00 46.46           O
ATOM   1917  CB  CYS A 512      38.613  25.202  92.816  1.00 46.46           C
ATOM   1918  SG  CYS A 512      39.902  23.939  93.058  1.00 46.46           S
ATOM   1919  N   TRP A 513      38.094  28.522  91.575  1.00 76.48           N
ATOM   1920  CA  TRP A 513      37.066  29.518  91.496  1.00 76.48           C
ATOM   1921  C   TRP A 513      35.811  28.792  91.165  1.00 76.48           C
ATOM   1922  O   TRP A 513      34.715  29.168  91.579  1.00 76.48           O
ATOM   1923  CB  TRP A 513      37.251  30.524  90.353  1.00 76.48           C
ATOM   1924  CG  TRP A 513      38.452  31.424  90.455  1.00 76.48           C
ATOM   1925  CD1 TRP A 513      39.547  31.355  91.266  1.00 76.48           C
ATOM   1926  CD2 TRP A 513      38.628  32.577  89.621  1.00 76.48           C
ATOM   1927  CE2 TRP A 513      39.844  33.160  89.976  1.00 76.48           C
ATOM   1928  CE3 TRP A 513      37.840  33.106  88.640  1.00 76.48           C
ATOM   1929  NE1 TRP A 513      40.398  32.399  90.989  1.00 76.48           N
ATOM   1930  CZ2 TRP A 513      40.294  34.284  89.349  1.00 76.48           C
ATOM   1931  CZ3 TRP A 513      38.294  34.242  88.010  1.00 76.48           C
ATOM   1932  CH2 TRP A 513      39.498  34.819  88.357  1.00 76.48           C
ATOM   1933  N   GLU A 514      35.989  27.711  90.391  1.00 62.18           N
ATOM   1934  CA  GLU A 514      34.978  26.870  89.826  1.00 62.18           C
ATOM   1935  C   GLU A 514      34.110  26.335  90.922  1.00 62.18           C
ATOM   1936  O   GLU A 514      32.891  26.280  90.786  1.00 62.18           O
ATOM   1937  CB  GLU A 514      35.671  25.691  89.122  1.00 62.18           C
ATOM   1938  CG  GLU A 514      34.827  24.745  88.270  1.00 62.18           C
ATOM   1939  CD  GLU A 514      35.843  23.731  87.754  1.00 62.18           C
ATOM   1940  OE1 GLU A 514      36.987  23.760  88.276  1.00 62.18           O
ATOM   1941  OE2 GLU A 514      35.511  22.919  86.844  1.00 62.18           O
ATOM   1942  N   THR A 515      34.711  25.950  92.059  1.00 29.54           N
ATOM   1943  CA  THR A 515      33.948  25.346  93.115  1.00 29.54           C
ATOM   1944  C   THR A 515      32.888  26.287  93.595  1.00 29.54           C
ATOM   1945  O   THR A 515      31.742  25.885  93.795  1.00 29.54           O
ATOM   1946  CB  THR A 515      34.790  24.990  94.306  1.00 29.54           C
ATOM   1947  CG2 THR A 515      33.887  24.377  95.392  1.00 29.54           C
ATOM   1948  OG1 THR A 515      35.806  24.069  93.933  1.00 29.54           O
ATOM   1949  N   MET A 516      33.233  27.573  93.784  1.00 57.52           N
ATOM   1950  CA  MET A 516      32.285  28.500  94.337  1.00 57.52           C
ATOM   1951  C   MET A 516      31.119  28.628  93.412  1.00 57.52           C
ATOM   1952  O   MET A 516      29.973  28.665  93.858  1.00 57.52           O
ATOM   1953  CB  MET A 516      32.870  29.912  94.555  1.00 57.52           C
ATOM   1954  CG  MET A 516      31.961  30.865  95.344  1.00 57.52           C
ATOM   1955  SD  MET A 516      32.752  32.438  95.815  1.00 57.52           S
ATOM   1956  CE  MET A 516      31.478  32.988  96.989  1.00 57.52           C
ATOM   1957  N   VAL A 517      31.372  28.691  92.092  1.00 31.72           N
ATOM   1958  CA  VAL A 517      30.285  28.886  91.180  1.00 31.72           C
ATOM   1959  C   VAL A 517      29.346  27.730  91.261  1.00 31.72           C
ATOM   1960  O   VAL A 517      28.131  27.913  91.309  1.00 31.72           O
ATOM   1961  CB  VAL A 517      30.719  29.011  89.753  1.00 31.72           C
ATOM   1962  CG1 VAL A 517      29.460  29.088  88.872  1.00 31.72           C
ATOM   1963  CG2 VAL A 517      31.636  30.238  89.637  1.00 31.72           C
ATOM   1964  N   GLY A 518      29.888  26.498  91.286  1.00 23.22           N
ATOM   1965  CA  GLY A 518      29.042  25.342  91.297  1.00 23.22           C
ATOM   1966  C   GLY A 518      28.223  25.317  92.544  1.00 23.22           C
ATOM   1967  O   GLY A 518      27.027  25.033  92.499  1.00 23.22           O
ATOM   1968  N   GLN A 519      28.849  25.601  93.700  1.00 43.01           N
ATOM   1969  CA  GLN A 519      28.127  25.534  94.936  1.00 43.01           C
ATOM   1970  C   GLN A 519      27.075  26.595  94.966  1.00 43.01           C
ATOM   1971  O   GLN A 519      25.946  26.340  95.381  1.00 43.01           O
ATOM   1972  CB  GLN A 519      29.019  25.717  96.176  1.00 43.01           C
ATOM   1973  CG  GLN A 519      29.676  27.092  96.289  1.00 43.01           C
ATOM   1974  CD  GLN A 519      30.486  27.105  97.580  1.00 43.01           C
ATOM   1975  NE2 GLN A 519      30.561  25.926  98.256  1.00 43.01           N
ATOM   1976  OE1 GLN A 519      31.027  28.135  97.980  1.00 43.01           O
ATOM   1977  N   GLU A 520      27.405  27.821  94.518  1.00 54.53           N
ATOM   1978  CA  GLU A 520      26.415  28.859  94.568  1.00 54.53           C
ATOM   1979  C   GLU A 520      25.294  28.467  93.677  1.00 54.53           C
ATOM   1980  O   GLU A 520      24.124  28.577  94.031  1.00 54.53           O
ATOM   1981  CB  GLU A 520      26.888  30.224  94.020  1.00 54.53           C
ATOM   1982  CG  GLU A 520      25.780  31.286  94.081  1.00 54.53           C
ATOM   1983  CD  GLU A 520      26.202  32.537  93.317  1.00 54.53           C
ATOM   1984  OE1 GLU A 520      26.931  32.393  92.294  1.00 54.53           O
ATOM   1985  OE2 GLU A 520      25.795  33.651  93.737  1.00 54.53           O
ATOM   1986  N   PHE A 521      25.649  27.964  92.486  1.00102.96           N
ATOM   1987  CA  PHE A 521      24.685  27.647  91.486  1.00102.96           C
ATOM   1988  C   PHE A 521      23.784  26.580  92.019  1.00102.96           C
ATOM   1989  O   PHE A 521      22.564  26.676  91.911  1.00102.96           O
ATOM   1990  CB  PHE A 521      25.365  27.100  90.221  1.00102.96           C
ATOM   1991  CG  PHE A 521      24.369  27.159  89.127  1.00102.96           C
ATOM   1992  CD1 PHE A 521      23.287  26.323  89.138  1.00102.96           C
ATOM   1993  CD2 PHE A 521      24.529  28.040  88.081  1.00102.96           C
ATOM   1994  CE1 PHE A 521      22.371  26.387  88.128  1.00102.96           C
ATOM   1995  CE2 PHE A 521      23.608  28.101  87.063  1.00102.96           C
ATOM   1996  CZ  PHE A 521      22.519  27.269  87.087  1.00102.96           C
ATOM   1997  N   VAL A 522      24.368  25.527  92.621  1.00 26.38           N
ATOM   1998  CA  VAL A 522      23.565  24.436  93.089  1.00 26.38           C
ATOM   1999  C   VAL A 522      22.655  24.927  94.167  1.00 26.38           C
ATOM   2000  O   VAL A 522      21.486  24.553  94.211  1.00 26.38           O
ATOM   2001  CB  VAL A 522      24.365  23.290  93.643  1.00 26.38           C
ATOM   2002  CG1 VAL A 522      25.243  22.716  92.519  1.00 26.38           C
ATOM   2003  CG2 VAL A 522      25.149  23.767  94.876  1.00 26.38           C
ATOM   2004  N   ARG A 523      23.164  25.795  95.059  1.00 82.71           N
ATOM   2005  CA  ARG A 523      22.367  26.237  96.163  1.00 82.71           C
ATOM   2006  C   ARG A 523      21.161  26.938  95.639  1.00 82.71           C
ATOM   2007  O   ARG A 523      20.061  26.729  96.142  1.00 82.71           O
ATOM   2008  CB  ARG A 523      23.099  27.230  97.084  1.00 82.71           C
ATOM   2009  CG  ARG A 523      24.317  26.633  97.796  1.00 82.71           C
ATOM   2010  CD  ARG A 523      24.958  27.557  98.838  1.00 82.71           C
ATOM   2011  NE  ARG A 523      25.533  28.737  98.131  1.00 82.71           N
ATOM   2012  CZ  ARG A 523      24.781  29.864  97.957  1.00 82.71           C
ATOM   2013  NH1 ARG A 523      23.498  29.906  98.419  1.00 82.71           N
ATOM   2014  NH2 ARG A 523      25.317  30.953  97.330  1.00 82.71           N
ATOM   2015  N   LEU A 524      21.320  27.802  94.621  1.00 94.95           N
ATOM   2016  CA  LEU A 524      20.161  28.487  94.132  1.00 94.95           C
ATOM   2017  C   LEU A 524      19.198  27.533  93.503  1.00 94.95           C
ATOM   2018  O   LEU A 524      17.990  27.673  93.681  1.00 94.95           O
ATOM   2019  CB  LEU A 524      20.450  29.653  93.175  1.00 94.95           C
ATOM   2020  CG  LEU A 524      20.890  30.934  93.917  1.00 94.95           C
ATOM   2021  CD1 LEU A 524      22.188  30.722  94.713  1.00 94.95           C
ATOM   2022  CD2 LEU A 524      20.955  32.133  92.960  1.00 94.95           C
ATOM   2023  N   THR A 525      19.688  26.526  92.755  1.00 44.63           N
ATOM   2024  CA  THR A 525      18.757  25.647  92.109  1.00 44.63           C
ATOM   2025  C   THR A 525      17.926  24.970  93.148  1.00 44.63           C
ATOM   2026  O   THR A 525      16.699  24.942  93.048  1.00 44.63           O
ATOM   2027  CB  THR A 525      19.416  24.556  91.303  1.00 44.63           C
ATOM   2028  CG2 THR A 525      20.337  25.190  90.251  1.00 44.63           C
ATOM   2029  OG1 THR A 525      20.163  23.688  92.145  1.00 44.63           O
ATOM   2030  N   VAL A 526      18.583  24.387  94.168  1.00104.18           N
ATOM   2031  CA  VAL A 526      17.890  23.670  95.197  1.00104.18           C
ATOM   2032  C   VAL A 526      17.087  24.579  96.071  1.00104.18           C
ATOM   2033  O   VAL A 526      15.903  24.348  96.309  1.00104.18           O
ATOM   2034  CB  VAL A 526      18.828  22.901  96.082  1.00104.18           C
ATOM   2035  CG1 VAL A 526      19.893  23.861  96.640  1.00104.18           C
ATOM   2036  CG2 VAL A 526      17.993  22.216  97.175  1.00104.18           C
ATOM   2037  N   SER A 527      17.717  25.663  96.551  1.00 83.15           N
ATOM   2038  CA  SER A 527      17.120  26.502  97.543  1.00 83.15           C
ATOM   2039  C   SER A 527      15.910  27.193  97.011  1.00 83.15           C
ATOM   2040  O   SER A 527      14.855  27.167  97.640  1.00 83.15           O
ATOM   2041  CB  SER A 527      18.088  27.565  98.072  1.00 83.15           C
ATOM   2042  OG  SER A 527      17.576  28.097  99.283  1.00 83.15           O
ATOM   2043  N   ASP A 528      16.016  27.815  95.824  1.00 62.18           N
ATOM   2044  CA  ASP A 528      14.887  28.558  95.352  1.00 62.18           C
ATOM   2045  C   ASP A 528      13.723  27.663  95.136  1.00 62.18           C
ATOM   2046  O   ASP A 528      12.601  28.039  95.460  1.00 62.18           O
ATOM   2047  CB  ASP A 528      15.138  29.387  94.081  1.00 62.18           C
ATOM   2048  CG  ASP A 528      15.689  30.734  94.537  1.00 62.18           C
ATOM   2049  OD1 ASP A 528      15.244  31.212  95.617  1.00 62.18           O
ATOM   2050  OD2 ASP A 528      16.547  31.310  93.814  1.00 62.18           O
ATOM   2051  N   VAL A 529      13.933  26.442  94.615  1.00 43.36           N
ATOM   2052  CA  VAL A 529      12.798  25.611  94.332  1.00 43.36           C
ATOM   2053  C   VAL A 529      12.026  25.371  95.589  1.00 43.36           C
ATOM   2054  O   VAL A 529      10.819  25.590  95.624  1.00 43.36           O
ATOM   2055  CB  VAL A 529      13.179  24.271  93.779  1.00 43.36           C
ATOM   2056  CG1 VAL A 529      11.899  23.433  93.623  1.00 43.36           C
ATOM   2057  CG2 VAL A 529      13.948  24.476  92.464  1.00 43.36           C
ATOM   2058  N   LEU A 530      12.696  24.951  96.676  1.00104.33           N
ATOM   2059  CA  LEU A 530      11.923  24.647  97.841  1.00104.33           C
ATOM   2060  C   LEU A 530      11.289  25.907  98.339  1.00104.33           C
ATOM   2061  O   LEU A 530      10.108  25.922  98.674  1.00104.33           O
ATOM   2062  CB  LEU A 530      12.760  24.022  98.974  1.00104.33           C
ATOM   2063  CG  LEU A 530      11.965  23.398 100.150  1.00104.33           C
ATOM   2064  CD1 LEU A 530      12.931  22.811 101.183  1.00104.33           C
ATOM   2065  CD2 LEU A 530      10.959  24.359 100.806  1.00104.33           C
ATOM   2066  N   THR A 531      12.057  27.011  98.384  1.00120.20           N
ATOM   2067  CA  THR A 531      11.571  28.234  98.960  1.00120.20           C
ATOM   2068  C   THR A 531      10.405  28.754  98.189  1.00120.20           C
ATOM   2069  O   THR A 531       9.393  29.139  98.770  1.00120.20           O
ATOM   2070  CB  THR A 531      12.595  29.329  98.947  1.00120.20           C
ATOM   2071  CG2 THR A 531      13.865  28.795  99.616  1.00120.20           C
ATOM   2072  OG1 THR A 531      12.891  29.724  97.615  1.00120.20           O
ATOM   2073  N   THR A 532      10.510  28.765  96.850  1.00127.37           N
ATOM   2074  CA  THR A 532       9.482  29.365  96.055  1.00127.37           C
ATOM   2075  C   THR A 532       8.190  28.659  96.286  1.00127.37           C
ATOM   2076  O   THR A 532       7.182  29.292  96.582  1.00127.37           O
ATOM   2077  CB  THR A 532       9.749  29.297  94.576  1.00127.37           C
ATOM   2078  CG2 THR A 532      11.087  29.980  94.275  1.00127.37           C
ATOM   2079  OG1 THR A 532       9.786  27.948  94.138  1.00127.37           O
ATOM   2080  N   TYR A 533       8.186  27.318  96.191  1.00 51.98           N
ATOM   2081  CA  TYR A 533       6.951  26.602  96.311  1.00 51.98           C
ATOM   2082  C   TYR A 533       6.390  26.766  97.680  1.00 51.98           C
ATOM   2083  O   TYR A 533       5.189  26.984  97.838  1.00 51.98           O
ATOM   2084  CB  TYR A 533       7.078  25.093  96.016  1.00 51.98           C
ATOM   2085  CG  TYR A 533       7.375  24.965  94.560  1.00 51.98           C
ATOM   2086  CD1 TYR A 533       6.368  25.002  93.622  1.00 51.98           C
ATOM   2087  CD2 TYR A 533       8.668  24.805  94.129  1.00 51.98           C
ATOM   2088  CE1 TYR A 533       6.654  24.889  92.281  1.00 51.98           C
ATOM   2089  CE2 TYR A 533       8.965  24.691  92.793  1.00 51.98           C
ATOM   2090  CZ  TYR A 533       7.955  24.732  91.866  1.00 51.98           C
ATOM   2091  OH  TYR A 533       8.263  24.615  90.494  1.00 51.98           O
ATOM   2092  N   VAL A 534       7.247  26.687  98.713  1.00 99.68           N
ATOM   2093  CA  VAL A 534       6.730  26.753 100.044  1.00 99.68           C
ATOM   2094  C   VAL A 534       6.034  28.066 100.209  1.00 99.68           C
ATOM   2095  O   VAL A 534       4.911  28.118 100.700  1.00 99.68           O
ATOM   2096  CB  VAL A 534       7.799  26.592 101.094  1.00 99.68           C
ATOM   2097  CG1 VAL A 534       8.730  27.816 101.114  1.00 99.68           C
ATOM   2098  CG2 VAL A 534       7.115  26.290 102.433  1.00 99.68           C
ATOM   2099  N   THR A 535       6.665  29.161  99.752  1.00111.04           N
ATOM   2100  CA  THR A 535       6.083  30.456  99.911  1.00111.04           C
ATOM   2101  C   THR A 535       4.846  30.547  99.076  1.00111.04           C
ATOM   2102  O   THR A 535       3.867  31.174  99.476  1.00111.04           O
ATOM   2103  CB  THR A 535       7.019  31.569  99.554  1.00111.04           C
ATOM   2104  CG2 THR A 535       7.203  31.620  98.031  1.00111.04           C
ATOM   2105  OG1 THR A 535       6.499  32.800 100.029  1.00111.04           O
ATOM   2106  N   ILE A 536       4.847  29.900  97.895  1.00 46.38           N
ATOM   2107  CA  ILE A 536       3.724  29.978  97.003  1.00 46.38           C
ATOM   2108  C   ILE A 536       2.515  29.457  97.709  1.00 46.38           C
ATOM   2109  O   ILE A 536       1.449  30.067  97.659  1.00 46.38           O
ATOM   2110  CB  ILE A 536       3.893  29.104  95.794  1.00 46.38           C
ATOM   2111  CG1 ILE A 536       5.044  29.592  94.901  1.00 46.38           C
ATOM   2112  CG2 ILE A 536       2.534  29.021  95.082  1.00 46.38           C
ATOM   2113  CD1 ILE A 536       5.520  28.546  93.894  1.00 46.38           C
ATOM   2114  N   LEU A 537       2.646  28.294  98.372  1.00 99.46           N
ATOM   2115  CA  LEU A 537       1.542  27.684  99.056  1.00 99.46           C
ATOM   2116  C   LEU A 537       1.159  28.552 100.219  1.00 99.46           C
ATOM   2117  O   LEU A 537      -0.017  28.825 100.446  1.00 99.46           O
ATOM   2118  CB  LEU A 537       1.933  26.289  99.604  1.00 99.46           C
ATOM   2119  CG  LEU A 537       0.820  25.406 100.225  1.00 99.46           C
ATOM   2120  CD1 LEU A 537       1.409  24.066 100.701  1.00 99.46           C
ATOM   2121  CD2 LEU A 537       0.033  26.095 101.354  1.00 99.46           C
ATOM   2122  N   ILE A 538       2.172  29.014 100.969  1.00145.29           N
ATOM   2123  CA  ILE A 538       2.004  29.711 102.212  1.00145.29           C
ATOM   2124  C   ILE A 538       1.337  31.047 102.083  1.00145.29           C
ATOM   2125  O   ILE A 538       0.425  31.360 102.847  1.00145.29           O
ATOM   2126  CB  ILE A 538       3.325  29.960 102.867  1.00145.29           C
ATOM   2127  CG1 ILE A 538       3.981  28.623 103.217  1.00145.29           C
ATOM   2128  CG2 ILE A 538       3.107  30.875 104.077  1.00145.29           C
ATOM   2129  CD1 ILE A 538       5.474  28.742 103.510  1.00145.29           C
ATOM   2130  N   GLY A 539       1.746  31.863 101.101  1.00 34.81           N
ATOM   2131  CA  GLY A 539       1.319  33.235 101.059  1.00 34.81           C
ATOM   2132  C   GLY A 539      -0.164  33.397 100.945  1.00 34.81           C
ATOM   2133  O   GLY A 539      -0.746  34.261 101.599  1.00 34.81           O
ATOM   2134  N   ASP A 540      -0.822  32.580 100.111  1.00 40.30           N
ATOM   2135  CA  ASP A 540      -2.218  32.777  99.860  1.00 40.30           C
ATOM   2136  C   ASP A 540      -2.993  32.616 101.133  1.00 40.30           C
ATOM   2137  O   ASP A 540      -3.877  33.419 101.430  1.00 40.30           O
ATOM   2138  CB  ASP A 540      -2.750  31.771  98.829  1.00 40.30           C
ATOM   2139  CG  ASP A 540      -2.000  32.016  97.522  1.00 40.30           C
ATOM   2140  OD1 ASP A 540      -1.230  33.012  97.455  1.00 40.30           O
ATOM   2141  OD2 ASP A 540      -2.182  31.203  96.577  1.00 40.30           O
ATOM   2142  N   PHE A 541      -2.663  31.591 101.941  1.00 47.42           N
ATOM   2143  CA  PHE A 541      -3.428  31.327 103.126  1.00 47.42           C
ATOM   2144  C   PHE A 541      -3.331  32.475 104.073  1.00 47.42           C
ATOM   2145  O   PHE A 541      -4.332  32.911 104.638  1.00 47.42           O
ATOM   2146  CB  PHE A 541      -2.992  30.040 103.845  1.00 47.42           C
ATOM   2147  CG  PHE A 541      -3.459  28.919 102.981  1.00 47.42           C
ATOM   2148  CD1 PHE A 541      -2.709  28.484 101.915  1.00 47.42           C
ATOM   2149  CD2 PHE A 541      -4.667  28.312 103.239  1.00 47.42           C
ATOM   2150  CE1 PHE A 541      -3.155  27.451 101.123  1.00 47.42           C
ATOM   2151  CE2 PHE A 541      -5.116  27.279 102.450  1.00 47.42           C
ATOM   2152  CZ  PHE A 541      -4.362  26.849 101.388  1.00 47.42           C
ATOM   2153  N   LEU A 542      -2.117  33.009 104.263  1.00 44.39           N
ATOM   2154  CA  LEU A 542      -1.930  34.077 105.193  1.00 44.39           C
ATOM   2155  C   LEU A 542      -2.689  35.268 104.703  1.00 44.39           C
ATOM   2156  O   LEU A 542      -3.295  35.996 105.489  1.00 44.39           O
ATOM   2157  CB  LEU A 542      -0.452  34.459 105.326  1.00 44.39           C
ATOM   2158  CG  LEU A 542       0.424  33.249 105.703  1.00 44.39           C
ATOM   2159  CD1 LEU A 542       1.874  33.672 105.956  1.00 44.39           C
ATOM   2160  CD2 LEU A 542      -0.186  32.437 106.858  1.00 44.39           C
ATOM   2161  N   ARG A 543      -2.688  35.488 103.376  1.00 76.16           N
ATOM   2162  CA  ARG A 543      -3.335  36.642 102.827  1.00 76.16           C
ATOM   2163  C   ARG A 543      -4.782  36.570 103.175  1.00 76.16           C
ATOM   2164  O   ARG A 543      -5.384  37.562 103.579  1.00 76.16           O
ATOM   2165  CB  ARG A 543      -3.251  36.712 101.293  1.00 76.16           C
ATOM   2166  CG  ARG A 543      -3.611  38.081 100.708  1.00 76.16           C
ATOM   2167  CD  ARG A 543      -3.694  38.094  99.181  1.00 76.16           C
ATOM   2168  NE  ARG A 543      -3.522  39.505  98.734  1.00 76.16           N
ATOM   2169  CZ  ARG A 543      -3.199  39.748  97.434  1.00 76.16           C
ATOM   2170  NH1 ARG A 543      -3.178  38.705  96.558  1.00 76.16           N
ATOM   2171  NH2 ARG A 543      -2.885  41.008  97.013  1.00 76.16           N
ATOM   2172  N   ALA A 544      -5.384  35.376 103.049  1.00 24.88           N
ATOM   2173  CA  ALA A 544      -6.792  35.260 103.282  1.00 24.88           C
ATOM   2174  C   ALA A 544      -7.095  35.629 104.697  1.00 24.88           C
ATOM   2175  O   ALA A 544      -8.052  36.351 104.964  1.00 24.88           O
ATOM   2176  CB  ALA A 544      -7.315  33.835 103.032  1.00 24.88           C
ATOM   2177  N   CYS A 545      -6.283  35.144 105.652  1.00 66.39           N
ATOM   2178  CA  CYS A 545      -6.525  35.477 107.019  1.00 66.39           C
ATOM   2179  C   CYS A 545      -6.325  36.944 107.172  1.00 66.39           C
ATOM   2180  O   CYS A 545      -7.103  37.625 107.839  1.00 66.39           O
ATOM   2181  CB  CYS A 545      -5.544  34.804 107.986  1.00 66.39           C
ATOM   2182  SG  CYS A 545      -5.834  35.347 109.689  1.00 66.39           S
ATOM   2183  N   PHE A 546      -5.270  37.467 106.522  1.00 37.10           N
ATOM   2184  CA  PHE A 546      -4.906  38.841 106.670  1.00 37.10           C
ATOM   2185  C   PHE A 546      -6.020  39.706 106.180  1.00 37.10           C
ATOM   2186  O   PHE A 546      -6.381  40.683 106.832  1.00 37.10           O
ATOM   2187  CB  PHE A 546      -3.614  39.206 105.917  1.00 37.10           C
ATOM   2188  CG  PHE A 546      -3.328  40.630 106.237  1.00 37.10           C
ATOM   2189  CD1 PHE A 546      -2.940  40.992 107.507  1.00 37.10           C
ATOM   2190  CD2 PHE A 546      -3.428  41.600 105.267  1.00 37.10           C
ATOM   2191  CE1 PHE A 546      -2.671  42.304 107.812  1.00 37.10           C
ATOM   2192  CE2 PHE A 546      -3.157  42.914 105.568  1.00 37.10           C
ATOM   2193  CZ  PHE A 546      -2.782  43.269 106.841  1.00 37.10           C
ATOM   2194  N   VAL A 547      -6.611  39.368 105.017  1.00 18.20           N
ATOM   2195  CA  VAL A 547      -7.688  40.170 104.517  1.00 18.20           C
ATOM   2196  C   VAL A 547      -8.774  40.112 105.542  1.00 18.20           C
ATOM   2197  O   VAL A 547      -9.366  41.135 105.881  1.00 18.20           O
ATOM   2198  CB  VAL A 547      -8.247  39.667 103.217  1.00 18.20           C
ATOM   2199  CG1 VAL A 547      -9.450  40.545 102.823  1.00 18.20           C
ATOM   2200  CG2 VAL A 547      -7.121  39.667 102.169  1.00 18.20           C
ATOM   2201  N   ARG A 548      -9.050  38.904 106.073  1.00 41.12           N
ATOM   2202  CA  ARG A 548     -10.056  38.751 107.083  1.00 41.12           C
ATOM   2203  C   ARG A 548      -9.700  39.714 108.201  1.00 41.12           C
ATOM   2204  O   ARG A 548      -8.561  39.613 108.722  1.00 41.12           O
ATOM   2205  CB  ARG A 548     -10.084  37.343 107.701  1.00 41.12           C
ATOM   2206  CG  ARG A 548     -11.145  37.172 108.789  1.00 41.12           C
ATOM   2207  CD  ARG A 548     -11.148  35.777 109.411  1.00 41.12           C
ATOM   2208  NE  ARG A 548     -12.214  35.746 110.448  1.00 41.12           N
ATOM   2209  CZ  ARG A 548     -12.574  34.551 111.000  1.00 41.12           C
ATOM   2210  NH1 ARG A 548     -11.932  33.410 110.611  1.00 41.12           N
ATOM   2211  NH2 ARG A 548     -13.568  34.497 111.932  1.00 41.12           N
ATOM   2212  OXT ARG A 548     -10.564  40.565 108.548  1.00 41.12           O
TER    2213      ARG A 548
ATOM   2214  N   PRO A 563     -12.582  32.732 100.853  1.00122.59           N
ATOM   2215  CA  PRO A 563     -12.731  33.981 100.058  1.00122.59           C
ATOM   2216  C   PRO A 563     -11.821  33.826  98.886  1.00122.59           C
ATOM   2217  O   PRO A 563     -10.789  33.174  99.020  1.00122.59           O
ATOM   2218  CB  PRO A 563     -12.315  35.124 100.979  1.00122.59           C
ATOM   2219  CG  PRO A 563     -11.509  34.468 102.109  1.00122.59           C
ATOM   2220  CD  PRO A 563     -12.121  33.069 102.243  1.00122.59           C
ATOM   2221  N   SER A 564     -12.182  34.411  97.727  1.00 34.00           N
ATOM   2222  CA  SER A 564     -11.364  34.283  96.559  1.00 34.00           C
ATOM   2223  C   SER A 564     -10.304  35.337  96.585  1.00 34.00           C
ATOM   2224  O   SER A 564     -10.313  36.234  97.421  1.00 34.00           O
ATOM   2225  CB  SER A 564     -12.157  34.417  95.251  1.00 34.00           C
ATOM   2226  OG  SER A 564     -13.049  33.320  95.120  1.00 34.00           O
ATOM   2227  N   TYR A 565      -9.345  35.229  95.641  1.00 53.24           N
ATOM   2228  CA  TYR A 565      -8.255  36.156  95.555  1.00 53.24           C
ATOM   2229  C   TYR A 565      -8.373  36.814  94.215  1.00 53.24           C
ATOM   2230  O   TYR A 565      -8.956  36.264  93.283  1.00 53.24           O
ATOM   2231  CB  TYR A 565      -6.864  35.485  95.604  1.00 53.24           C
ATOM   2232  CG  TYR A 565      -6.698  34.791  96.917  1.00 53.24           C
ATOM   2233  CD1 TYR A 565      -7.202  33.525  97.101  1.00 53.24           C
ATOM   2234  CD2 TYR A 565      -6.030  35.396  97.961  1.00 53.24           C
ATOM   2235  CE1 TYR A 565      -7.056  32.871  98.304  1.00 53.24           C
ATOM   2236  CE2 TYR A 565      -5.879  34.748  99.167  1.00 53.24           C
ATOM   2237  CZ  TYR A 565      -6.390  33.485  99.338  1.00 53.24           C
ATOM   2238  OH  TYR A 565      -6.239  32.815 100.574  1.00 53.24           O
ATOM   2239  N   THR A 566      -7.814  38.035  94.100  1.00126.72           N
ATOM   2240  CA  THR A 566      -7.914  38.812  92.901  1.00126.72           C
ATOM   2241  C   THR A 566      -7.152  38.116  91.828  1.00126.72           C
ATOM   2242  O   THR A 566      -6.229  37.349  92.094  1.00126.72           O
ATOM   2243  CB  THR A 566      -7.236  40.142  92.996  1.00126.72           C
ATOM   2244  CG2 THR A 566      -7.665  40.813  94.302  1.00126.72           C
ATOM   2245  OG1 THR A 566      -5.827  39.960  93.019  1.00126.72           O
ATOM   2246  N   GLU A 567      -7.543  38.385  90.570  1.00 60.50           N
ATOM   2247  CA  GLU A 567      -6.844  37.822  89.462  1.00 60.50           C
ATOM   2248  C   GLU A 567      -5.536  38.525  89.365  1.00 60.50           C
ATOM   2249  O   GLU A 567      -5.435  39.728  89.596  1.00 60.50           O
ATOM   2250  CB  GLU A 567      -7.544  38.035  88.108  1.00 60.50           C
ATOM   2251  CG  GLU A 567      -6.749  37.496  86.916  1.00 60.50           C
ATOM   2252  CD  GLU A 567      -7.327  38.136  85.661  1.00 60.50           C
ATOM   2253  OE1 GLU A 567      -8.531  37.892  85.379  1.00 60.50           O
ATOM   2254  OE2 GLU A 567      -6.586  38.891  84.979  1.00 60.50           O
ATOM   2255  N   PHE A 568      -4.491  37.758  89.021  1.00 58.68           N
ATOM   2256  CA  PHE A 568      -3.184  38.306  88.840  1.00 58.68           C
ATOM   2257  C   PHE A 568      -2.876  38.074  87.404  1.00 58.68           C
ATOM   2258  O   PHE A 568      -3.396  37.144  86.793  1.00 58.68           O
ATOM   2259  CB  PHE A 568      -2.103  37.579  89.654  1.00 58.68           C
ATOM   2260  CG  PHE A 568      -2.367  37.863  91.089  1.00 58.68           C
ATOM   2261  CD1 PHE A 568      -3.329  37.161  91.781  1.00 58.68           C
ATOM   2262  CD2 PHE A 568      -1.640  38.835  91.742  1.00 58.68           C
ATOM   2263  CE1 PHE A 568      -3.564  37.429  93.105  1.00 58.68           C
ATOM   2264  CE2 PHE A 568      -1.866  39.107  93.064  1.00 58.68           C
ATOM   2265  CZ  PHE A 568      -2.828  38.403  93.742  1.00 58.68           C
ATOM   2266  N   ASP A 569      -2.022  38.926  86.814  1.00 55.79           N
ATOM   2267  CA  ASP A 569      -1.740  38.746  85.428  1.00 55.79           C
ATOM   2268  C   ASP A 569      -0.874  37.539  85.273  1.00 55.79           C
ATOM   2269  O   ASP A 569      -0.409  36.957  86.252  1.00 55.79           O
ATOM   2270  CB  ASP A 569      -1.085  39.973  84.749  1.00 55.79           C
ATOM   2271  CG  ASP A 569       0.230  40.335  85.429  1.00 55.79           C
ATOM   2272  OD1 ASP A 569       0.687  39.554  86.306  1.00 55.79           O
ATOM   2273  OD2 ASP A 569       0.790  41.413  85.089  1.00 55.79           O
ATOM   2274  N   ILE A 570      -0.709  37.109  84.010  1.00160.07           N
ATOM   2275  CA  ILE A 570       0.063  35.967  83.613  1.00160.07           C
ATOM   2276  C   ILE A 570       1.515  36.180  83.893  1.00160.07           C
ATOM   2277  O   ILE A 570       2.232  35.231  84.203  1.00160.07           O
ATOM   2278  CB  ILE A 570      -0.098  35.604  82.158  1.00160.07           C
ATOM   2279  CG1 ILE A 570       0.252  36.779  81.230  1.00160.07           C
ATOM   2280  CG2 ILE A 570      -1.520  35.064  81.958  1.00160.07           C
ATOM   2281  CD1 ILE A 570      -0.752  37.929  81.299  1.00160.07           C
ATOM   2282  N   SER A 571       1.986  37.436  83.807  1.00 99.06           N
ATOM   2283  CA  SER A 571       3.390  37.739  83.879  1.00 99.06           C
ATOM   2284  C   SER A 571       4.039  37.101  85.069  1.00 99.06           C
ATOM   2285  O   SER A 571       5.123  36.536  84.940  1.00 99.06           O
ATOM   2286  CB  SER A 571       3.660  39.245  84.018  1.00 99.06           C
ATOM   2287  OG  SER A 571       3.073  39.943  82.932  1.00 99.06           O
ATOM   2288  N   GLY A 572       3.414  37.157  86.255  1.00 29.68           N
ATOM   2289  CA  GLY A 572       4.094  36.642  87.409  1.00 29.68           C
ATOM   2290  C   GLY A 572       4.387  35.181  87.236  1.00 29.68           C
ATOM   2291  O   GLY A 572       5.489  34.731  87.545  1.00 29.68           O
ATOM   2292  N   ASN A 573       3.408  34.394  86.749  1.00 48.52           N
ATOM   2293  CA  ASN A 573       3.616  32.979  86.609  1.00 48.52           C
ATOM   2294  C   ASN A 573       4.653  32.702  85.573  1.00 48.52           C
ATOM   2295  O   ASN A 573       5.491  31.820  85.745  1.00 48.52           O
ATOM   2296  CB  ASN A 573       2.356  32.205  86.183  1.00 48.52           C
ATOM   2297  CG  ASN A 573       1.468  32.042  87.402  1.00 48.52           C
ATOM   2298  ND2 ASN A 573       1.203  30.763  87.783  1.00 48.52           N
ATOM   2299  OD1 ASN A 573       1.024  33.021  88.001  1.00 48.52           O
ATOM   2300  N   VAL A 574       4.603  33.444  84.454  1.00 43.70           N
ATOM   2301  CA  VAL A 574       5.494  33.249  83.350  1.00 43.70           C
ATOM   2302  C   VAL A 574       6.897  33.563  83.768  1.00 43.70           C
ATOM   2303  O   VAL A 574       7.842  32.889  83.363  1.00 43.70           O
ATOM   2304  CB  VAL A 574       5.168  34.163  82.203  1.00 43.70           C
ATOM   2305  CG1 VAL A 574       6.271  34.026  81.144  1.00 43.70           C
ATOM   2306  CG2 VAL A 574       3.756  33.837  81.687  1.00 43.70           C
ATOM   2307  N   LEU A 575       7.061  34.586  84.624  1.00 51.66           N
ATOM   2308  CA  LEU A 575       8.352  35.112  84.966  1.00 51.66           C
ATOM   2309  C   LEU A 575       9.223  34.059  85.583  1.00 51.66           C
ATOM   2310  O   LEU A 575      10.402  33.966  85.252  1.00 51.66           O
ATOM   2311  CB  LEU A 575       8.237  36.292  85.945  1.00 51.66           C
ATOM   2312  CG  LEU A 575       9.564  36.991  86.291  1.00 51.66           C
ATOM   2313  CD1 LEU A 575      10.188  37.674  85.063  1.00 51.66           C
ATOM   2314  CD2 LEU A 575       9.364  37.965  87.463  1.00 51.66           C
ATOM   2315  N   ALA A 576       8.679  33.223  86.485  1.00 29.29           N
ATOM   2316  CA  ALA A 576       9.512  32.240  87.119  1.00 29.29           C
ATOM   2317  C   ALA A 576      10.041  31.311  86.069  1.00 29.29           C
ATOM   2318  O   ALA A 576      11.189  30.876  86.133  1.00 29.29           O
ATOM   2319  CB  ALA A 576       8.773  31.395  88.172  1.00 29.29           C
ATOM   2320  N   LEU A 577       9.209  30.985  85.063  1.00 44.33           N
ATOM   2321  CA  LEU A 577       9.584  30.064  84.030  1.00 44.33           C
ATOM   2322  C   LEU A 577      10.749  30.619  83.264  1.00 44.33           C
ATOM   2323  O   LEU A 577      11.698  29.900  82.961  1.00 44.33           O
ATOM   2324  CB  LEU A 577       8.434  29.844  83.025  1.00 44.33           C
ATOM   2325  CG  LEU A 577       8.748  28.871  81.872  1.00 44.33           C
ATOM   2326  CD1 LEU A 577       9.011  27.448  82.398  1.00 44.33           C
ATOM   2327  CD2 LEU A 577       7.647  28.908  80.799  1.00 44.33           C
ATOM   2328  N   ILE A 578      10.718  31.926  82.947  1.00102.38           N
ATOM   2329  CA  ILE A 578      11.765  32.520  82.166  1.00102.38           C
ATOM   2330  C   ILE A 578      13.042  32.401  82.923  1.00102.38           C
ATOM   2331  O   ILE A 578      14.071  32.008  82.374  1.00102.38           O
ATOM   2332  CB  ILE A 578      11.575  33.996  81.988  1.00102.38           C
ATOM   2333  CG1 ILE A 578      10.276  34.299  81.238  1.00102.38           C
ATOM   2334  CG2 ILE A 578      12.829  34.529  81.277  1.00102.38           C
ATOM   2335  CD1 ILE A 578      10.307  33.780  79.812  1.00102.38           C
ATOM   2336  N   PHE A 579      12.993  32.734  84.223  1.00 44.23           N
ATOM   2337  CA  PHE A 579      14.173  32.730  85.023  1.00 44.23           C
ATOM   2338  C   PHE A 579      14.727  31.349  85.074  1.00 44.23           C
ATOM   2339  O   PHE A 579      15.933  31.164  84.917  1.00 44.23           O
ATOM   2340  CB  PHE A 579      13.930  33.175  86.475  1.00 44.23           C
ATOM   2341  CG  PHE A 579      15.229  33.018  87.183  1.00 44.23           C
ATOM   2342  CD1 PHE A 579      16.219  33.965  87.057  1.00 44.23           C
ATOM   2343  CD2 PHE A 579      15.459  31.913  87.973  1.00 44.23           C
ATOM   2344  CE1 PHE A 579      17.420  33.815  87.709  1.00 44.23           C
ATOM   2345  CE2 PHE A 579      16.656  31.756  88.628  1.00 44.23           C
ATOM   2346  CZ  PHE A 579      17.639  32.709  88.496  1.00 44.23           C
ATOM   2347  N   ASN A 580      13.873  30.329  85.289  1.00130.41           N
ATOM   2348  CA  ASN A 580      14.458  29.028  85.393  1.00130.41           C
ATOM   2349  C   ASN A 580      15.035  28.630  84.076  1.00130.41           C
ATOM   2350  O   ASN A 580      16.052  27.938  84.033  1.00130.41           O
ATOM   2351  CB  ASN A 580      13.592  27.898  86.006  1.00130.41           C
ATOM   2352  CG  ASN A 580      12.461  27.411  85.122  1.00130.41           C
ATOM   2353  ND2 ASN A 580      12.817  26.710  84.010  1.00130.41           N
ATOM   2354  OD1 ASN A 580      11.290  27.605  85.441  1.00130.41           O
ATOM   2355  N   GLN A 581      14.421  29.065  82.959  1.00 52.03           N
ATOM   2356  CA  GLN A 581      14.944  28.710  81.670  1.00 52.03           C
ATOM   2357  C   GLN A 581      16.304  29.307  81.543  1.00 52.03           C
ATOM   2358  O   GLN A 581      17.202  28.712  80.947  1.00 52.03           O
ATOM   2359  CB  GLN A 581      14.093  29.200  80.490  1.00 52.03           C
ATOM   2360  CG  GLN A 581      14.638  28.701  79.152  1.00 52.03           C
ATOM   2361  CD  GLN A 581      14.595  27.178  79.182  1.00 52.03           C
ATOM   2362  NE2 GLN A 581      15.666  26.529  78.653  1.00 52.03           N
ATOM   2363  OE1 GLN A 581      13.640  26.581  79.677  1.00 52.03           O
ATOM   2364  N   GLY A 582      16.493  30.515  82.102  1.00 17.76           N
ATOM   2365  CA  GLY A 582      17.769  31.160  82.023  1.00 17.76           C
ATOM   2366  C   GLY A 582      18.766  30.297  82.718  1.00 17.76           C
ATOM   2367  O   GLY A 582      19.907  30.172  82.280  1.00 17.76           O
ATOM   2368  N   MET A 583      18.353  29.691  83.844  1.00 49.27           N
ATOM   2369  CA  MET A 583      19.236  28.870  84.612  1.00 49.27           C
ATOM   2370  C   MET A 583      19.632  27.677  83.808  1.00 49.27           C
ATOM   2371  O   MET A 583      20.773  27.223  83.880  1.00 49.27           O
ATOM   2372  CB  MET A 583      18.614  28.356  85.920  1.00 49.27           C
ATOM   2373  CG  MET A 583      18.391  29.452  86.963  1.00 49.27           C
ATOM   2374  SD  MET A 583      17.820  28.840  88.578  1.00 49.27           S
ATOM   2375  CE  MET A 583      16.175  28.323  88.008  1.00 49.27           C
ATOM   2376  N   ILE A 584      18.691  27.113  83.035  1.00160.70           N
ATOM   2377  CA  ILE A 584      19.018  25.912  82.332  1.00160.70           C
ATOM   2378  C   ILE A 584      20.065  26.167  81.290  1.00160.70           C
ATOM   2379  O   ILE A 584      21.111  25.522  81.273  1.00160.70           O
ATOM   2380  CB  ILE A 584      17.862  25.388  81.541  1.00160.70           C
ATOM   2381  CG1 ILE A 584      16.604  25.231  82.388  1.00160.70           C
ATOM   2382  CG2 ILE A 584      18.297  24.062  80.919  1.00160.70           C
ATOM   2383  CD1 ILE A 584      15.411  24.811  81.530  1.00160.70           C
ATOM   2384  N   TRP A 585      19.790  27.110  80.371  1.00103.32           N
ATOM   2385  CA  TRP A 585      20.667  27.288  79.248  1.00103.32           C
ATOM   2386  C   TRP A 585      21.931  28.064  79.534  1.00103.32           C
ATOM   2387  O   TRP A 585      22.995  27.720  79.029  1.00103.32           O
ATOM   2388  CB  TRP A 585      19.926  27.841  78.020  1.00103.32           C
ATOM   2389  CG  TRP A 585      20.691  27.779  76.721  1.00103.32           C
ATOM   2390  CD1 TRP A 585      22.031  27.798  76.471  1.00103.32           C
ATOM   2391  CD2 TRP A 585      20.045  27.657  75.448  1.00103.32           C
ATOM   2392  CE2 TRP A 585      21.044  27.619  74.478  1.00103.32           C
ATOM   2393  CE3 TRP A 585      18.725  27.581  75.120  1.00103.32           C
ATOM   2394  NE1 TRP A 585      22.259  27.708  75.119  1.00103.32           N
ATOM   2395  CZ2 TRP A 585      20.734  27.509  73.151  1.00103.32           C
ATOM   2396  CZ3 TRP A 585      18.421  27.468  73.784  1.00103.32           C
ATOM   2397  CH2 TRP A 585      19.401  27.435  72.816  1.00103.32           C
ATOM   2398  N   MET A 586      21.867  29.151  80.330  1.00 64.88           N
ATOM   2399  CA  MET A 586      23.017  30.009  80.490  1.00 64.88           C
ATOM   2400  C   MET A 586      24.191  29.354  81.190  1.00 64.88           C
ATOM   2401  O   MET A 586      25.333  29.490  80.747  1.00 64.88           O
ATOM   2402  CB  MET A 586      22.657  31.294  81.258  1.00 64.88           C
ATOM   2403  CG  MET A 586      23.750  32.362  81.244  1.00 64.88           C
ATOM   2404  SD  MET A 586      23.269  33.908  82.067  1.00 64.88           S
ATOM   2405  CE  MET A 586      22.071  34.383  80.789  1.00 64.88           C
ATOM   2406  N   GLY A 587      23.917  28.669  82.319  1.00 74.66           N
ATOM   2407  CA  GLY A 587      24.790  28.026  83.282  1.00 74.66           C
ATOM   2408  C   GLY A 587      25.438  26.707  82.922  1.00 74.66           C
ATOM   2409  O   GLY A 587      26.415  26.320  83.560  1.00 74.66           O
ATOM   2410  N   SER A 588      24.875  25.937  81.976  1.00 70.49           N
ATOM   2411  CA  SER A 588      25.235  24.556  81.751  1.00 70.49           C
ATOM   2412  C   SER A 588      26.658  24.304  81.342  1.00 70.49           C
ATOM   2413  O   SER A 588      27.114  23.165  81.429  1.00 70.49           O
ATOM   2414  CB  SER A 588      24.341  23.896  80.694  1.00 70.49           C
ATOM   2415  OG  SER A 588      24.542  24.527  79.437  1.00 70.49           O
ATOM   2416  N   PHE A 589      27.415  25.300  80.854  1.00 67.31           N
ATOM   2417  CA  PHE A 589      28.743  24.934  80.455  1.00 67.31           C
ATOM   2418  C   PHE A 589      29.513  24.512  81.668  1.00 67.31           C
ATOM   2419  O   PHE A 589      30.247  23.527  81.633  1.00 67.31           O
ATOM   2420  CB  PHE A 589      29.523  26.062  79.769  1.00 67.31           C
ATOM   2421  CG  PHE A 589      30.771  25.411  79.287  1.00 67.31           C
ATOM   2422  CD1 PHE A 589      30.762  24.690  78.116  1.00 67.31           C
ATOM   2423  CD2 PHE A 589      31.937  25.512  80.004  1.00 67.31           C
ATOM   2424  CE1 PHE A 589      31.906  24.077  77.663  1.00 67.31           C
ATOM   2425  CE2 PHE A 589      33.084  24.902  79.554  1.00 67.31           C
ATOM   2426  CZ  PHE A 589      33.066  24.183  78.383  1.00 67.31           C
ATOM   2427  N   PHE A 590      29.370  25.285  82.758  1.00 80.19           N
ATOM   2428  CA  PHE A 590      30.017  25.141  84.032  1.00 80.19           C
ATOM   2429  C   PHE A 590      29.505  23.934  84.776  1.00 80.19           C
ATOM   2430  O   PHE A 590      30.288  23.219  85.399  1.00 80.19           O
ATOM   2431  CB  PHE A 590      29.751  26.405  84.877  1.00 80.19           C
ATOM   2432  CG  PHE A 590      30.705  26.501  86.015  1.00 80.19           C
ATOM   2433  CD1 PHE A 590      31.970  27.000  85.809  1.00 80.19           C
ATOM   2434  CD2 PHE A 590      30.328  26.125  87.282  1.00 80.19           C
ATOM   2435  CE1 PHE A 590      32.861  27.105  86.853  1.00 80.19           C
ATOM   2436  CE2 PHE A 590      31.215  26.227  88.328  1.00 80.19           C
ATOM   2437  CZ  PHE A 590      32.480  26.716  88.112  1.00 80.19           C
ATOM   2438  N   ALA A 591      28.174  23.679  84.767  1.00 54.64           N
ATOM   2439  CA  ALA A 591      27.695  22.549  85.524  1.00 54.64           C
ATOM   2440  C   ALA A 591      26.597  21.831  84.795  1.00 54.64           C
ATOM   2441  O   ALA A 591      25.663  22.421  84.253  1.00 54.64           O
ATOM   2442  CB  ALA A 591      27.124  22.925  86.901  1.00 54.64           C
ATOM   2443  N   PRO A 592      26.741  20.532  84.793  1.00 92.98           N
ATOM   2444  CA  PRO A 592      25.756  19.648  84.226  1.00 92.98           C
ATOM   2445  C   PRO A 592      24.690  19.316  85.225  1.00 92.98           C
ATOM   2446  O   PRO A 592      24.777  19.750  86.373  1.00 92.98           O
ATOM   2447  CB  PRO A 592      26.509  18.403  83.744  1.00 92.98           C
ATOM   2448  CG  PRO A 592      27.876  18.480  84.440  1.00 92.98           C
ATOM   2449  CD  PRO A 592      28.082  19.987  84.644  1.00 92.98           C
ATOM   2450  N   SER A 593      23.673  18.548  84.788  1.00104.88           N
ATOM   2451  CA  SER A 593      22.607  18.062  85.619  1.00104.88           C
ATOM   2452  C   SER A 593      21.811  19.190  86.173  1.00104.88           C
ATOM   2453  O   SER A 593      21.188  19.057  87.225  1.00104.88           O
ATOM   2454  CB  SER A 593      23.099  17.196  86.787  1.00104.88           C
ATOM   2455  OG  SER A 593      23.739  16.037  86.277  1.00104.88           O
ATOM   2456  N   LEU A 594      21.838  20.343  85.490  1.00129.67           N
ATOM   2457  CA  LEU A 594      20.999  21.462  85.804  1.00129.67           C
ATOM   2458  C   LEU A 594      19.564  21.149  85.514  1.00129.67           C
ATOM   2459  O   LEU A 594      18.693  21.450  86.329  1.00129.67           O
ATOM   2460  CB  LEU A 594      21.361  22.702  84.974  1.00129.67           C
ATOM   2461  CG  LEU A 594      21.991  23.804  85.804  1.00129.67           C
ATOM   2462  CD1 LEU A 594      20.852  24.403  86.630  1.00129.67           C
ATOM   2463  CD2 LEU A 594      23.174  23.325  86.661  1.00129.67           C
ATOM   2464  N   PRO A 595      19.271  20.541  84.390  1.00127.47           N
ATOM   2465  CA  PRO A 595      17.899  20.287  84.060  1.00127.47           C
ATOM   2466  C   PRO A 595      17.244  19.355  85.018  1.00127.47           C
ATOM   2467  O   PRO A 595      16.025  19.408  85.152  1.00127.47           O
ATOM   2468  CB  PRO A 595      17.898  19.772  82.623  1.00127.47           C
ATOM   2469  CG  PRO A 595      19.144  20.427  82.005  1.00127.47           C
ATOM   2470  CD  PRO A 595      20.098  20.625  83.193  1.00127.47           C
ATOM   2471  N   GLY A 596      18.021  18.484  85.682  1.00 15.34           N
ATOM   2472  CA  GLY A 596      17.411  17.558  86.583  1.00 15.34           C
ATOM   2473  C   GLY A 596      16.740  18.358  87.650  1.00 15.34           C
ATOM   2474  O   GLY A 596      15.647  18.024  88.104  1.00 15.34           O
ATOM   2475  N   ILE A 597      17.400  19.440  88.098  1.00 74.18           N
ATOM   2476  CA  ILE A 597      16.810  20.265  89.109  1.00 74.18           C
ATOM   2477  C   ILE A 597      15.587  20.899  88.541  1.00 74.18           C
ATOM   2478  O   ILE A 597      14.556  20.992  89.204  1.00 74.18           O
ATOM   2479  CB  ILE A 597      17.690  21.387  89.585  1.00 74.18           C
ATOM   2480  CG1 ILE A 597      18.931  20.849  90.308  1.00 74.18           C
ATOM   2481  CG2 ILE A 597      16.835  22.295  90.485  1.00 74.18           C
ATOM   2482  CD1 ILE A 597      19.918  20.136  89.394  1.00 74.18           C
ATOM   2483  N   ASN A 598      15.682  21.356  87.278  1.00 58.13           N
ATOM   2484  CA  ASN A 598      14.614  22.082  86.661  1.00 58.13           C
ATOM   2485  C   ASN A 598      13.413  21.192  86.526  1.00 58.13           C
ATOM   2486  O   ASN A 598      12.287  21.623  86.769  1.00 58.13           O
ATOM   2487  CB  ASN A 598      15.022  22.629  85.282  1.00 58.13           C
ATOM   2488  CG  ASN A 598      14.198  23.877  85.025  1.00 58.13           C
ATOM   2489  ND2 ASN A 598      14.900  25.001  84.711  1.00 58.13           N
ATOM   2490  OD1 ASN A 598      12.974  23.863  85.126  1.00 58.13           O
ATOM   2491  N   ILE A 599      13.618  19.917  86.142  1.00 37.94           N
ATOM   2492  CA  ILE A 599      12.509  19.016  85.973  1.00 37.94           C
ATOM   2493  C   ILE A 599      11.846  18.756  87.291  1.00 37.94           C
ATOM   2494  O   ILE A 599      10.621  18.758  87.390  1.00 37.94           O
ATOM   2495  CB  ILE A 599      12.904  17.698  85.363  1.00 37.94           C
ATOM   2496  CG1 ILE A 599      11.654  16.883  85.004  1.00 37.94           C
ATOM   2497  CG2 ILE A 599      13.857  16.972  86.321  1.00 37.94           C
ATOM   2498  CD1 ILE A 599      11.942  15.680  84.106  1.00 37.94           C
ATOM   2499  N   LEU A 600      12.647  18.552  88.352  1.00 41.50           N
ATOM   2500  CA  LEU A 600      12.127  18.232  89.652  1.00 41.50           C
ATOM   2501  C   LEU A 600      11.230  19.345  90.069  1.00 41.50           C
ATOM   2502  O   LEU A 600      10.128  19.127  90.571  1.00 41.50           O
ATOM   2503  CB  LEU A 600      13.275  18.150  90.677  1.00 41.50           C
ATOM   2504  CG  LEU A 600      12.855  17.818  92.120  1.00 41.50           C
ATOM   2505  CD1 LEU A 600      12.227  16.421  92.210  1.00 41.50           C
ATOM   2506  CD2 LEU A 600      14.029  18.008  93.096  1.00 41.50           C
ATOM   2507  N   ARG A 601      11.693  20.583  89.853  1.00 89.45           N
ATOM   2508  CA  ARG A 601      10.960  21.754  90.220  1.00 89.45           C
ATOM   2509  C   ARG A 601       9.709  21.824  89.399  1.00 89.45           C
ATOM   2510  O   ARG A 601       8.635  22.130  89.913  1.00 89.45           O
ATOM   2511  CB  ARG A 601      11.783  23.015  89.920  1.00 89.45           C
ATOM   2512  CG  ARG A 601      11.159  24.331  90.373  1.00 89.45           C
ATOM   2513  CD  ARG A 601      11.908  25.533  89.802  1.00 89.45           C
ATOM   2514  NE  ARG A 601      11.572  26.732  90.614  1.00 89.45           N
ATOM   2515  CZ  ARG A 601      12.373  27.829  90.513  1.00 89.45           C
ATOM   2516  NH1 ARG A 601      13.410  27.822  89.623  1.00 89.45           N
ATOM   2517  NH2 ARG A 601      12.152  28.926  91.293  1.00 89.45           N
ATOM   2518  N   LEU A 602       9.824  21.506  88.097  1.00105.23           N
ATOM   2519  CA  LEU A 602       8.754  21.686  87.156  1.00105.23           C
ATOM   2520  C   LEU A 602       7.568  20.823  87.475  1.00105.23           C
ATOM   2521  O   LEU A 602       6.435  21.300  87.430  1.00105.23           O
ATOM   2522  CB  LEU A 602       9.205  21.379  85.714  1.00105.23           C
ATOM   2523  CG  LEU A 602       8.234  21.844  84.608  1.00105.23           C
ATOM   2524  CD1 LEU A 602       6.900  21.077  84.619  1.00105.23           C
ATOM   2525  CD2 LEU A 602       8.050  23.369  84.669  1.00105.23           C
ATOM   2526  N   HIS A 603       7.771  19.535  87.816  1.00 42.42           N
ATOM   2527  CA  HIS A 603       6.613  18.702  88.001  1.00 42.42           C
ATOM   2528  C   HIS A 603       5.797  19.229  89.133  1.00 42.42           C
ATOM   2529  O   HIS A 603       4.569  19.262  89.059  1.00 42.42           O
ATOM   2530  CB  HIS A 603       6.926  17.215  88.259  1.00 42.42           C
ATOM   2531  CG  HIS A 603       7.650  16.925  89.538  1.00 42.42           C
ATOM   2532  CD2 HIS A 603       8.976  16.724  89.764  1.00 42.42           C
ATOM   2533  ND1 HIS A 603       7.035  16.777  90.761  1.00 42.42           N
ATOM   2534  CE1 HIS A 603       8.013  16.497  91.660  1.00 42.42           C
ATOM   2535  NE2 HIS A 603       9.209  16.455  91.100  1.00 42.42           N
ATOM   2536  N   THR A 604       6.461  19.663  90.215  1.00 27.08           N
ATOM   2537  CA  THR A 604       5.749  20.176  91.345  1.00 27.08           C
ATOM   2538  C   THR A 604       5.022  21.420  90.934  1.00 27.08           C
ATOM   2539  O   THR A 604       3.878  21.639  91.330  1.00 27.08           O
ATOM   2540  CB  THR A 604       6.657  20.540  92.485  1.00 27.08           C
ATOM   2541  CG2 THR A 604       5.809  21.087  93.646  1.00 27.08           C
ATOM   2542  OG1 THR A 604       7.392  19.402  92.913  1.00 27.08           O
ATOM   2543  N   SER A 605       5.665  22.265  90.107  1.00 37.40           N
ATOM   2544  CA  SER A 605       5.109  23.540  89.749  1.00 37.40           C
ATOM   2545  C   SER A 605       3.818  23.399  89.009  1.00 37.40           C
ATOM   2546  O   SER A 605       2.885  24.164  89.245  1.00 37.40           O
ATOM   2547  CB  SER A 605       6.030  24.376  88.850  1.00 37.40           C
ATOM   2548  OG  SER A 605       5.382  25.598  88.522  1.00 37.40           O
ATOM   2549  N   MET A 606       3.718  22.424  88.093  1.00 47.79           N
ATOM   2550  CA  MET A 606       2.531  22.341  87.297  1.00 47.79           C
ATOM   2551  C   MET A 606       1.337  22.130  88.169  1.00 47.79           C
ATOM   2552  O   MET A 606       0.334  22.827  88.026  1.00 47.79           O
ATOM   2553  CB  MET A 606       2.577  21.172  86.300  1.00 47.79           C
ATOM   2554  CG  MET A 606       1.261  20.951  85.552  1.00 47.79           C
ATOM   2555  SD  MET A 606       0.822  22.262  84.372  1.00 47.79           S
ATOM   2556  CE  MET A 606       2.200  21.925  83.240  1.00 47.79           C
ATOM   2557  N   TYR A 607       1.409  21.171  89.106  1.00136.69           N
ATOM   2558  CA  TYR A 607       0.259  20.899  89.912  1.00136.69           C
ATOM   2559  C   TYR A 607      -0.026  22.029  90.840  1.00136.69           C
ATOM   2560  O   TYR A 607      -1.173  22.453  90.962  1.00136.69           O
ATOM   2561  CB  TYR A 607       0.371  19.570  90.663  1.00136.69           C
ATOM   2562  CG  TYR A 607       0.379  18.665  89.489  1.00136.69           C
ATOM   2563  CD1 TYR A 607      -0.814  18.258  88.937  1.00136.69           C
ATOM   2564  CD2 TYR A 607       1.564  18.280  88.907  1.00136.69           C
ATOM   2565  CE1 TYR A 607      -0.822  17.449  87.830  1.00136.69           C
ATOM   2566  CE2 TYR A 607       1.558  17.468  87.798  1.00136.69           C
ATOM   2567  CZ  TYR A 607       0.361  17.055  87.260  1.00136.69           C
ATOM   2568  OH  TYR A 607       0.342  16.230  86.120  1.00136.69           O
ATOM   2569  N   PHE A 608       1.010  22.593  91.481  1.00 50.64           N
ATOM   2570  CA  PHE A 608       0.745  23.634  92.429  1.00 50.64           C
ATOM   2571  C   PHE A 608       0.058  24.770  91.749  1.00 50.64           C
ATOM   2572  O   PHE A 608      -0.872  25.351  92.301  1.00 50.64           O
ATOM   2573  CB  PHE A 608       2.003  24.167  93.137  1.00 50.64           C
ATOM   2574  CG  PHE A 608       2.318  23.193  94.219  1.00 50.64           C
ATOM   2575  CD1 PHE A 608       2.869  21.966  93.931  1.00 50.64           C
ATOM   2576  CD2 PHE A 608       2.058  23.514  95.532  1.00 50.64           C
ATOM   2577  CE1 PHE A 608       3.153  21.073  94.936  1.00 50.64           C
ATOM   2578  CE2 PHE A 608       2.342  22.627  96.544  1.00 50.64           C
ATOM   2579  CZ  PHE A 608       2.889  21.403  96.245  1.00 50.64           C
ATOM   2580  N   GLN A 609       0.495  25.124  90.529  1.00102.10           N
ATOM   2581  CA  GLN A 609      -0.149  26.203  89.839  1.00102.10           C
ATOM   2582  C   GLN A 609      -1.565  25.817  89.531  1.00102.10           C
ATOM   2583  O   GLN A 609      -2.474  26.636  89.654  1.00102.10           O
ATOM   2584  CB  GLN A 609       0.583  26.609  88.544  1.00102.10           C
ATOM   2585  CG  GLN A 609       0.672  25.522  87.474  1.00102.10           C
ATOM   2586  CD  GLN A 609       1.693  26.002  86.451  1.00102.10           C
ATOM   2587  NE2 GLN A 609       2.005  27.326  86.481  1.00102.10           N
ATOM   2588  OE1 GLN A 609       2.216  25.219  85.660  1.00102.10           O
ATOM   2589  N   CYS A 610      -1.798  24.547  89.147  1.00 29.13           N
ATOM   2590  CA  CYS A 610      -3.124  24.104  88.817  1.00 29.13           C
ATOM   2591  C   CYS A 610      -3.967  24.264  90.038  1.00 29.13           C
ATOM   2592  O   CYS A 610      -5.104  24.732  89.971  1.00 29.13           O
ATOM   2593  CB  CYS A 610      -3.189  22.606  88.462  1.00 29.13           C
ATOM   2594  SG  CYS A 610      -2.249  22.168  86.969  1.00 29.13           S
ATOM   2595  N   TRP A 611      -3.405  23.889  91.201  1.00 59.22           N
ATOM   2596  CA  TRP A 611      -4.131  23.980  92.429  1.00 59.22           C
ATOM   2597  C   TRP A 611      -4.500  25.402  92.655  1.00 59.22           C
ATOM   2598  O   TRP A 611      -5.626  25.706  93.040  1.00 59.22           O
ATOM   2599  CB  TRP A 611      -3.308  23.579  93.661  1.00 59.22           C
ATOM   2600  CG  TRP A 611      -4.026  23.905  94.947  1.00 59.22           C
ATOM   2601  CD1 TRP A 611      -5.060  23.261  95.561  1.00 59.22           C
ATOM   2602  CD2 TRP A 611      -3.714  25.043  95.765  1.00 59.22           C
ATOM   2603  CE2 TRP A 611      -4.603  25.039  96.834  1.00 59.22           C
ATOM   2604  CE3 TRP A 611      -2.762  26.012  95.626  1.00 59.22           C
ATOM   2605  NE1 TRP A 611      -5.430  23.944  96.696  1.00 59.22           N
ATOM   2606  CZ2 TRP A 611      -4.558  26.014  97.791  1.00 59.22           C
ATOM   2607  CZ3 TRP A 611      -2.713  26.990  96.595  1.00 59.22           C
ATOM   2608  CH2 TRP A 611      -3.597  26.992  97.655  1.00 59.22           C
ATOM   2609  N   ALA A 612      -3.546  26.315  92.413  1.00 30.90           N
ATOM   2610  CA  ALA A 612      -3.800  27.691  92.698  1.00 30.90           C
ATOM   2611  C   ALA A 612      -4.946  28.162  91.868  1.00 30.90           C
ATOM   2612  O   ALA A 612      -5.850  28.826  92.373  1.00 30.90           O
ATOM   2613  CB  ALA A 612      -2.598  28.596  92.375  1.00 30.90           C
ATOM   2614  N   VAL A 613      -4.960  27.814  90.570  1.00 43.17           N
ATOM   2615  CA  VAL A 613      -6.002  28.334  89.739  1.00 43.17           C
ATOM   2616  C   VAL A 613      -7.326  27.870  90.246  1.00 43.17           C
ATOM   2617  O   VAL A 613      -8.196  28.677  90.571  1.00 43.17           O
ATOM   2618  CB  VAL A 613      -5.889  27.863  88.317  1.00 43.17           C
ATOM   2619  CG1 VAL A 613      -7.107  28.383  87.542  1.00 43.17           C
ATOM   2620  CG2 VAL A 613      -4.542  28.320  87.731  1.00 43.17           C
ATOM   2621  N   MET A 614      -7.512  26.544  90.341  1.00 56.07           N
ATOM   2622  CA  MET A 614      -8.794  26.041  90.728  1.00 56.07           C
ATOM   2623  C   MET A 614      -9.131  26.386  92.146  1.00 56.07           C
ATOM   2624  O   MET A 614     -10.203  26.925  92.417  1.00 56.07           O
ATOM   2625  CB  MET A 614      -8.870  24.509  90.583  1.00 56.07           C
ATOM   2626  CG  MET A 614     -10.282  23.932  90.702  1.00 56.07           C
ATOM   2627  SD  MET A 614     -10.987  23.954  92.377  1.00 56.07           S
ATOM   2628  CE  MET A 614     -12.607  23.308  91.874  1.00 56.07           C
ATOM   2629  N   CYS A 615      -8.223  26.082  93.093  1.00 72.55           N
ATOM   2630  CA  CYS A 615      -8.562  26.216  94.484  1.00 72.55           C
ATOM   2631  C   CYS A 615      -8.709  27.608  95.006  1.00 72.55           C
ATOM   2632  O   CYS A 615      -9.750  27.929  95.575  1.00 72.55           O
ATOM   2633  CB  CYS A 615      -7.635  25.426  95.416  1.00 72.55           C
ATOM   2634  SG  CYS A 615      -8.091  23.666  95.422  1.00 72.55           S
ATOM   2635  N   CYS A 616      -7.708  28.491  94.831  1.00 66.85           N
ATOM   2636  CA  CYS A 616      -7.887  29.761  95.478  1.00 66.85           C
ATOM   2637  C   CYS A 616      -7.660  30.861  94.502  1.00 66.85           C
ATOM   2638  O   CYS A 616      -6.708  31.633  94.621  1.00 66.85           O
ATOM   2639  CB  CYS A 616      -6.930  29.964  96.665  1.00 66.85           C
ATOM   2640  SG  CYS A 616      -7.287  28.807  98.026  1.00 66.85           S
ATOM   2641  N   ASN A 617      -8.562  30.975  93.515  1.00 58.26           N
ATOM   2642  CA  ASN A 617      -8.425  32.036  92.573  1.00 58.26           C
ATOM   2643  C   ASN A 617      -9.786  32.335  92.038  1.00 58.26           C
ATOM   2644  O   ASN A 617     -10.604  31.432  91.855  1.00 58.26           O
ATOM   2645  CB  ASN A 617      -7.536  31.658  91.377  1.00 58.26           C
ATOM   2646  CG  ASN A 617      -7.271  32.924  90.587  1.00 58.26           C
ATOM   2647  ND2 ASN A 617      -7.310  34.088  91.292  1.00 58.26           N
ATOM   2648  OD1 ASN A 617      -7.030  32.886  89.383  1.00 58.26           O
ATOM   2649  N   VAL A 618     -10.073  33.627  91.783  1.00116.61           N
ATOM   2650  CA  VAL A 618     -11.336  33.960  91.199  1.00116.61           C
ATOM   2651  C   VAL A 618     -11.190  33.635  89.762  1.00116.61           C
ATOM   2652  O   VAL A 618     -10.088  33.529  89.240  1.00116.61           O
ATOM   2653  CB  VAL A 618     -11.736  35.408  91.236  1.00116.61           C
ATOM   2654  CG1 VAL A 618     -11.876  35.851  92.690  1.00116.61           C
ATOM   2655  CG2 VAL A 618     -10.740  36.236  90.411  1.00116.61           C
ATOM   2656  N   PRO A 619     -12.293  33.450  89.110  1.00 70.85           N
ATOM   2657  CA  PRO A 619     -12.174  33.177  87.719  1.00 70.85           C
ATOM   2658  C   PRO A 619     -11.591  34.377  87.053  1.00 70.85           C
ATOM   2659  O   PRO A 619     -11.901  35.500  87.443  1.00 70.85           O
ATOM   2660  CB  PRO A 619     -13.567  32.739  87.270  1.00 70.85           C
ATOM   2661  CG  PRO A 619     -14.134  32.054  88.530  1.00 70.85           C
ATOM   2662  CD  PRO A 619     -13.427  32.763  89.703  1.00 70.85           C
ATOM   2663  N   GLU A 620     -10.726  34.149  86.053  1.00 59.88           N
ATOM   2664  CA  GLU A 620     -10.060  35.219  85.379  1.00 59.88           C
ATOM   2665  C   GLU A 620     -11.043  35.821  84.446  1.00 59.88           C
ATOM   2666  O   GLU A 620     -12.211  35.438  84.443  1.00 59.88           O
ATOM   2667  CB  GLU A 620      -8.851  34.769  84.549  1.00 59.88           C
ATOM   2668  CG  GLU A 620      -7.722  34.219  85.414  1.00 59.88           C
ATOM   2669  CD  GLU A 620      -6.575  33.855  84.493  1.00 59.88           C
ATOM   2670  OE1 GLU A 620      -6.659  34.181  83.280  1.00 59.88           O
ATOM   2671  OE2 GLU A 620      -5.597  33.242  84.995  1.00 59.88           O
ATOM   2672  N   ALA A 621     -10.570  36.794  83.636  1.00 42.90           N
ATOM   2673  CA  ALA A 621     -11.381  37.485  82.675  1.00 42.90           C
ATOM   2674  C   ALA A 621     -12.125  36.447  81.910  1.00 42.90           C
ATOM   2675  O   ALA A 621     -11.697  35.296  81.852  1.00 42.90           O
ATOM   2676  CB  ALA A 621     -10.566  38.305  81.663  1.00 42.90           C
ATOM   2677  N   ARG A 622     -13.265  36.856  81.310  1.00111.29           N
ATOM   2678  CA  ARG A 622     -14.187  35.944  80.699  1.00111.29           C
ATOM   2679  C   ARG A 622     -13.414  35.071  79.771  1.00111.29           C
ATOM   2680  O   ARG A 622     -13.389  33.857  79.954  1.00111.29           O
ATOM   2681  CB  ARG A 622     -15.257  36.711  79.904  1.00111.29           C
ATOM   2682  CG  ARG A 622     -16.369  35.849  79.317  1.00111.29           C
ATOM   2683  CD  ARG A 622     -16.049  35.356  77.909  1.00111.29           C
ATOM   2684  NE  ARG A 622     -17.273  34.707  77.371  1.00111.29           N
ATOM   2685  CZ  ARG A 622     -17.534  34.801  76.035  1.00111.29           C
ATOM   2686  NH1 ARG A 622     -16.671  35.484  75.226  1.00111.29           N
ATOM   2687  NH2 ARG A 622     -18.650  34.221  75.513  1.00111.29           N
ATOM   2688  N   VAL A 623     -12.715  35.668  78.794  1.00 65.07           N
ATOM   2689  CA  VAL A 623     -11.820  34.894  77.989  1.00 65.07           C
ATOM   2690  C   VAL A 623     -10.886  35.877  77.385  1.00 65.07           C
ATOM   2691  O   VAL A 623     -11.311  36.774  76.661  1.00 65.07           O
ATOM   2692  CB  VAL A 623     -12.461  34.187  76.826  1.00 65.07           C
ATOM   2693  CG1 VAL A 623     -11.333  33.619  75.951  1.00 65.07           C
ATOM   2694  CG2 VAL A 623     -13.427  33.103  77.331  1.00 65.07           C
ATOM   2695  N   PHE A 624      -9.577  35.754  77.663  1.00 67.72           N
ATOM   2696  CA  PHE A 624      -8.721  36.647  76.955  1.00 67.72           C
ATOM   2697  C   PHE A 624      -8.177  35.808  75.861  1.00 67.72           C
ATOM   2698  O   PHE A 624      -7.396  34.888  76.097  1.00 67.72           O
ATOM   2699  CB  PHE A 624      -7.542  37.212  77.765  1.00 67.72           C
ATOM   2700  CG  PHE A 624      -6.843  38.133  76.826  1.00 67.72           C
ATOM   2701  CD1 PHE A 624      -7.381  39.367  76.542  1.00 67.72           C
ATOM   2702  CD2 PHE A 624      -5.658  37.765  76.235  1.00 67.72           C
ATOM   2703  CE1 PHE A 624      -6.746  40.222  75.672  1.00 67.72           C
ATOM   2704  CE2 PHE A 624      -5.019  38.618  75.366  1.00 67.72           C
ATOM   2705  CZ  PHE A 624      -5.564  39.846  75.081  1.00 67.72           C
ATOM   2706  N   LYS A 625      -8.598  36.098  74.620  1.00 94.25           N
ATOM   2707  CA  LYS A 625      -8.169  35.253  73.554  1.00 94.25           C
ATOM   2708  C   LYS A 625      -6.904  35.787  72.983  1.00 94.25           C
ATOM   2709  O   LYS A 625      -6.824  36.944  72.571  1.00 94.25           O
ATOM   2710  CB  LYS A 625      -9.198  35.100  72.418  1.00 94.25           C
ATOM   2711  CG  LYS A 625     -10.353  34.162  72.782  1.00 94.25           C
ATOM   2712  CD  LYS A 625     -11.536  34.215  71.814  1.00 94.25           C
ATOM   2713  CE  LYS A 625     -12.750  34.964  72.367  1.00 94.25           C
ATOM   2714  NZ  LYS A 625     -13.389  34.166  73.439  1.00 94.25           N
ATOM   2715  N   ALA A 626      -5.860  34.935  72.971  1.00 34.70           N
ATOM   2716  CA  ALA A 626      -4.605  35.333  72.411  1.00 34.70           C
ATOM   2717  C   ALA A 626      -4.116  34.192  71.577  1.00 34.70           C
ATOM   2718  O   ALA A 626      -4.268  33.028  71.950  1.00 34.70           O
ATOM   2719  CB  ALA A 626      -3.527  35.626  73.469  1.00 34.70           C
ATOM   2720  N   SER A 627      -3.541  34.506  70.398  1.00 38.06           N
ATOM   2721  CA  SER A 627      -3.050  33.485  69.519  1.00 38.06           C
ATOM   2722  C   SER A 627      -1.795  32.887  70.070  1.00 38.06           C
ATOM   2723  O   SER A 627      -1.590  31.676  69.978  1.00 38.06           O
ATOM   2724  CB  SER A 627      -2.717  33.990  68.105  1.00 38.06           C
ATOM   2725  OG  SER A 627      -1.556  34.805  68.128  1.00 38.06           O
ATOM   2726  N   ARG A 628      -0.914  33.719  70.659  1.00 80.33           N
ATOM   2727  CA  ARG A 628       0.339  33.198  71.125  1.00 80.33           C
ATOM   2728  C   ARG A 628       0.646  33.794  72.456  1.00 80.33           C
ATOM   2729  O   ARG A 628      -0.073  34.659  72.952  1.00 80.33           O
ATOM   2730  CB  ARG A 628       1.544  33.564  70.244  1.00 80.33           C
ATOM   2731  CG  ARG A 628       1.557  32.910  68.864  1.00 80.33           C
ATOM   2732  CD  ARG A 628       2.849  33.202  68.099  1.00 80.33           C
ATOM   2733  NE  ARG A 628       2.990  34.686  68.026  1.00 80.33           N
ATOM   2734  CZ  ARG A 628       4.223  35.264  68.117  1.00 80.33           C
ATOM   2735  NH1 ARG A 628       5.336  34.488  68.248  1.00 80.33           N
ATOM   2736  NH2 ARG A 628       4.340  36.625  68.083  1.00 80.33           N
ATOM   2737  N   SER A 629       1.745  33.309  73.070  1.00 65.73           N
ATOM   2738  CA  SER A 629       2.170  33.794  74.347  1.00 65.73           C
ATOM   2739  C   SER A 629       2.521  35.243  74.180  1.00 65.73           C
ATOM   2740  O   SER A 629       2.155  36.080  75.003  1.00 65.73           O
ATOM   2741  CB  SER A 629       3.408  33.055  74.875  1.00 65.73           C
ATOM   2742  OG  SER A 629       3.782  33.575  76.140  1.00 65.73           O
ATOM   2743  N   ASN A 630       3.232  35.571  73.084  1.00255.46           N
ATOM   2744  CA  ASN A 630       3.607  36.917  72.752  1.00255.46           C
ATOM   2745  C   ASN A 630       4.538  37.492  73.769  1.00255.46           C
ATOM   2746  O   ASN A 630       4.309  37.425  74.976  1.00255.46           O
ATOM   2747  CB  ASN A 630       2.414  37.876  72.587  1.00255.46           C
ATOM   2748  CG  ASN A 630       1.660  37.470  71.329  1.00255.46           C
ATOM   2749  ND2 ASN A 630       0.310  37.643  71.349  1.00255.46           N
ATOM   2750  OD1 ASN A 630       2.254  37.010  70.354  1.00255.46           O
ATOM   2751  N   ASN A 631       5.664  38.038  73.261  1.00111.20           N
ATOM   2752  CA  ASN A 631       6.705  38.721  73.980  1.00111.20           C
ATOM   2753  C   ASN A 631       7.468  37.745  74.814  1.00111.20           C
ATOM   2754  O   ASN A 631       8.646  37.940  75.110  1.00111.20           O
ATOM   2755  CB  ASN A 631       6.165  39.810  74.915  1.00111.20           C
ATOM   2756  CG  ASN A 631       7.356  40.606  75.425  1.00111.20           C
ATOM   2757  ND2 ASN A 631       7.830  40.275  76.658  1.00111.20           N
ATOM   2758  OD1 ASN A 631       7.854  41.502  74.745  1.00111.20           O
ATOM   2759  N   PHE A 632       6.808  36.639  75.185  1.00 72.11           N
ATOM   2760  CA  PHE A 632       7.422  35.585  75.923  1.00 72.11           C
ATOM   2761  C   PHE A 632       8.362  34.937  74.980  1.00 72.11           C
ATOM   2762  O   PHE A 632       9.500  34.617  75.323  1.00 72.11           O
ATOM   2763  CB  PHE A 632       6.389  34.523  76.314  1.00 72.11           C
ATOM   2764  CG  PHE A 632       7.060  33.414  77.042  1.00 72.11           C
ATOM   2765  CD1 PHE A 632       7.195  33.463  78.406  1.00 72.11           C
ATOM   2766  CD2 PHE A 632       7.556  32.325  76.360  1.00 72.11           C
ATOM   2767  CE1 PHE A 632       7.800  32.433  79.084  1.00 72.11           C
ATOM   2768  CE2 PHE A 632       8.165  31.293  77.035  1.00 72.11           C
ATOM   2769  CZ  PHE A 632       8.299  31.351  78.401  1.00 72.11           C
ATOM   2770  N   TYR A 633       7.880  34.755  73.738  1.00 45.14           N
ATOM   2771  CA  TYR A 633       8.628  34.048  72.751  1.00 45.14           C
ATOM   2772  C   TYR A 633       9.875  34.818  72.478  1.00 45.14           C
ATOM   2773  O   TYR A 633      10.953  34.235  72.392  1.00 45.14           O
ATOM   2774  CB  TYR A 633       7.872  33.883  71.425  1.00 45.14           C
ATOM   2775  CG  TYR A 633       8.606  32.856  70.632  1.00 45.14           C
ATOM   2776  CD1 TYR A 633       8.367  31.518  70.857  1.00 45.14           C
ATOM   2777  CD2 TYR A 633       9.526  33.216  69.675  1.00 45.14           C
ATOM   2778  CE1 TYR A 633       9.032  30.552  70.138  1.00 45.14           C
ATOM   2779  CE2 TYR A 633      10.195  32.254  68.951  1.00 45.14           C
ATOM   2780  CZ  TYR A 633       9.946  30.924  69.184  1.00 45.14           C
ATOM   2781  OH  TYR A 633      10.632  29.938  68.439  1.00 45.14           O
ATOM   2782  N   LEU A 634       9.765  36.154  72.338  1.00 48.91           N
ATOM   2783  CA  LEU A 634      10.943  36.922  72.060  1.00 48.91           C
ATOM   2784  C   LEU A 634      11.883  36.842  73.218  1.00 48.91           C
ATOM   2785  O   LEU A 634      13.093  36.732  73.030  1.00 48.91           O
ATOM   2786  CB  LEU A 634      10.689  38.399  71.710  1.00 48.91           C
ATOM   2787  CG  LEU A 634      10.129  38.574  70.286  1.00 48.91           C
ATOM   2788  CD1 LEU A 634       9.990  40.055  69.900  1.00 48.91           C
ATOM   2789  CD2 LEU A 634      10.964  37.777  69.270  1.00 48.91           C
ATOM   2790  N   GLY A 635      11.362  36.890  74.458  1.00 14.88           N
ATOM   2791  CA  GLY A 635      12.251  36.840  75.581  1.00 14.88           C
ATOM   2792  C   GLY A 635      12.972  35.531  75.575  1.00 14.88           C
ATOM   2793  O   GLY A 635      14.173  35.473  75.830  1.00 14.88           O
ATOM   2794  N   MET A 636      12.247  34.430  75.300  1.00 38.22           N
ATOM   2795  CA  MET A 636      12.887  33.150  75.314  1.00 38.22           C
ATOM   2796  C   MET A 636      13.902  33.105  74.225  1.00 38.22           C
ATOM   2797  O   MET A 636      15.015  32.624  74.421  1.00 38.22           O
ATOM   2798  CB  MET A 636      11.917  31.972  75.116  1.00 38.22           C
ATOM   2799  CG  MET A 636      11.031  31.689  76.334  1.00 38.22           C
ATOM   2800  SD  MET A 636      11.888  30.933  77.752  1.00 38.22           S
ATOM   2801  CE  MET A 636      12.858  32.404  78.189  1.00 38.22           C
ATOM   2802  N   LEU A 637      13.562  33.636  73.039  1.00 47.45           N
ATOM   2803  CA  LEU A 637      14.492  33.531  71.959  1.00 47.45           C
ATOM   2804  C   LEU A 637      15.715  34.317  72.298  1.00 47.45           C
ATOM   2805  O   LEU A 637      16.833  33.892  72.012  1.00 47.45           O
ATOM   2806  CB  LEU A 637      13.936  34.014  70.611  1.00 47.45           C
ATOM   2807  CG  LEU A 637      14.913  33.786  69.443  1.00 47.45           C
ATOM   2808  CD1 LEU A 637      15.291  32.300  69.317  1.00 47.45           C
ATOM   2809  CD2 LEU A 637      14.342  34.345  68.131  1.00 47.45           C
ATOM   2810  N   LEU A 638      15.533  35.487  72.930  1.00120.17           N
ATOM   2811  CA  LEU A 638      16.649  36.333  73.223  1.00120.17           C
ATOM   2812  C   LEU A 638      17.559  35.645  74.200  1.00120.17           C
ATOM   2813  O   LEU A 638      18.774  35.637  74.020  1.00120.17           O
ATOM   2814  CB  LEU A 638      16.206  37.676  73.830  1.00120.17           C
ATOM   2815  CG  LEU A 638      17.303  38.758  73.872  1.00120.17           C
ATOM   2816  CD1 LEU A 638      18.478  38.381  74.790  1.00120.17           C
ATOM   2817  CD2 LEU A 638      17.743  39.132  72.448  1.00120.17           C
ATOM   2818  N   LEU A 639      16.995  35.035  75.263  1.00 54.59           N
ATOM   2819  CA  LEU A 639      17.829  34.442  76.269  1.00 54.59           C
ATOM   2820  C   LEU A 639      18.558  33.283  75.670  1.00 54.59           C
ATOM   2821  O   LEU A 639      19.750  33.089  75.907  1.00 54.59           O
ATOM   2822  CB  LEU A 639      17.035  33.965  77.492  1.00 54.59           C
ATOM   2823  CG  LEU A 639      17.950  33.596  78.667  1.00 54.59           C
ATOM   2824  CD1 LEU A 639      18.815  34.802  79.068  1.00 54.59           C
ATOM   2825  CD2 LEU A 639      17.138  33.048  79.850  1.00 54.59           C
ATOM   2826  N   ILE A 640      17.841  32.494  74.853  1.00103.33           N
ATOM   2827  CA  ILE A 640      18.359  31.337  74.185  1.00103.33           C
ATOM   2828  C   ILE A 640      19.448  31.734  73.236  1.00103.33           C
ATOM   2829  O   ILE A 640      20.445  31.024  73.106  1.00103.33           O
ATOM   2830  CB  ILE A 640      17.262  30.591  73.484  1.00103.33           C
ATOM   2831  CG1 ILE A 640      16.539  29.669  74.489  1.00103.33           C
ATOM   2832  CG2 ILE A 640      17.842  29.899  72.242  1.00103.33           C
ATOM   2833  CD1 ILE A 640      15.910  30.372  75.692  1.00103.33           C
ATOM   2834  N   LEU A 641      19.272  32.859  72.520  1.00 45.07           N
ATOM   2835  CA  LEU A 641      20.269  33.345  71.605  1.00 45.07           C
ATOM   2836  C   LEU A 641      21.485  33.789  72.365  1.00 45.07           C
ATOM   2837  O   LEU A 641      22.615  33.527  71.957  1.00 45.07           O
ATOM   2838  CB  LEU A 641      19.803  34.574  70.802  1.00 45.07           C
ATOM   2839  CG  LEU A 641      18.641  34.307  69.826  1.00 45.07           C
ATOM   2840  CD1 LEU A 641      18.264  35.581  69.049  1.00 45.07           C
ATOM   2841  CD2 LEU A 641      18.952  33.120  68.898  1.00 45.07           C
ATOM   2842  N   PHE A 642      21.273  34.478  73.503  1.00 57.04           N
ATOM   2843  CA  PHE A 642      22.336  35.069  74.267  1.00 57.04           C
ATOM   2844  C   PHE A 642      23.220  34.015  74.846  1.00 57.04           C
ATOM   2845  O   PHE A 642      24.434  34.180  74.938  1.00 57.04           O
ATOM   2846  CB  PHE A 642      21.856  35.942  75.435  1.00 57.04           C
ATOM   2847  CG  PHE A 642      23.086  36.584  75.977  1.00 57.04           C
ATOM   2848  CD1 PHE A 642      23.595  37.709  75.371  1.00 57.04           C
ATOM   2849  CD2 PHE A 642      23.736  36.063  77.071  1.00 57.04           C
ATOM   2850  CE1 PHE A 642      24.733  38.312  75.854  1.00 57.04           C
ATOM   2851  CE2 PHE A 642      24.875  36.663  77.559  1.00 57.04           C
ATOM   2852  CZ  PHE A 642      25.372  37.791  76.951  1.00 57.04           C
ATOM   2853  N   LEU A 643      22.611  32.893  75.247  1.00 92.41           N
ATOM   2854  CA  LEU A 643      23.265  31.837  75.949  1.00 92.41           C
ATOM   2855  C   LEU A 643      24.336  31.196  75.118  1.00 92.41           C
ATOM   2856  O   LEU A 643      25.172  30.469  75.642  1.00 92.41           O
ATOM   2857  CB  LEU A 643      22.260  30.847  76.553  1.00 92.41           C
ATOM   2858  CG  LEU A 643      21.374  31.615  77.562  1.00 92.41           C
ATOM   2859  CD1 LEU A 643      20.427  30.713  78.355  1.00 92.41           C
ATOM   2860  CD2 LEU A 643      22.232  32.515  78.466  1.00 92.41           C
ATOM   2861  N   SER A 644      24.344  31.336  73.787  1.00 46.84           N
ATOM   2862  CA  SER A 644      25.478  30.749  73.124  1.00 46.84           C
ATOM   2863  C   SER A 644      26.736  31.447  73.574  1.00 46.84           C
ATOM   2864  O   SER A 644      27.718  30.803  73.941  1.00 46.84           O
ATOM   2865  CB  SER A 644      25.419  30.873  71.591  1.00 46.84           C
ATOM   2866  OG  SER A 644      26.573  30.269  71.017  1.00 46.84           O
ATOM   2867  N   THR A 645      26.725  32.794  73.579  1.00 45.85           N
ATOM   2868  CA  THR A 645      27.892  33.578  73.885  1.00 45.85           C
ATOM   2869  C   THR A 645      28.347  33.384  75.302  1.00 45.85           C
ATOM   2870  O   THR A 645      29.538  33.192  75.545  1.00 45.85           O
ATOM   2871  CB  THR A 645      27.651  35.049  73.698  1.00 45.85           C
ATOM   2872  CG2 THR A 645      28.956  35.805  73.999  1.00 45.85           C
ATOM   2873  OG1 THR A 645      27.234  35.314  72.365  1.00 45.85           O
ATOM   2874  N   MET A 646      27.423  33.416  76.287  1.00106.01           N
ATOM   2875  CA  MET A 646      27.885  33.394  77.649  1.00106.01           C
ATOM   2876  C   MET A 646      28.588  32.101  77.953  1.00106.01           C
ATOM   2877  O   MET A 646      29.649  32.110  78.569  1.00106.01           O
ATOM   2878  CB  MET A 646      26.797  33.690  78.696  1.00106.01           C
ATOM   2879  CG  MET A 646      27.410  34.108  80.034  1.00106.01           C
ATOM   2880  SD  MET A 646      26.263  34.893  81.203  1.00106.01           S
ATOM   2881  CE  MET A 646      27.574  35.389  82.360  1.00106.01           C
ATOM   2882  N   PRO A 647      28.041  30.990  77.555  1.00 85.57           N
ATOM   2883  CA  PRO A 647      28.782  29.777  77.732  1.00 85.57           C
ATOM   2884  C   PRO A 647      30.072  29.732  76.981  1.00 85.57           C
ATOM   2885  O   PRO A 647      30.944  28.956  77.367  1.00 85.57           O
ATOM   2886  CB  PRO A 647      27.790  28.650  77.484  1.00 85.57           C
ATOM   2887  CG  PRO A 647      26.501  29.237  78.087  1.00 85.57           C
ATOM   2888  CD  PRO A 647      26.667  30.764  77.956  1.00 85.57           C
ATOM   2889  N   VAL A 648      30.229  30.521  75.904  1.00 39.17           N
ATOM   2890  CA  VAL A 648      31.516  30.551  75.279  1.00 39.17           C
ATOM   2891  C   VAL A 648      32.447  31.098  76.310  1.00 39.17           C
ATOM   2892  O   VAL A 648      33.541  30.579  76.526  1.00 39.17           O
ATOM   2893  CB  VAL A 648      31.558  31.482  74.101  1.00 39.17           C
ATOM   2894  CG1 VAL A 648      32.994  31.548  73.555  1.00 39.17           C
ATOM   2895  CG2 VAL A 648      30.514  31.010  73.077  1.00 39.17           C
ATOM   2896  N   LEU A 649      32.009  32.173  76.990  1.00 65.68           N
ATOM   2897  CA  LEU A 649      32.812  32.813  77.987  1.00 65.68           C
ATOM   2898  C   LEU A 649      32.997  31.900  79.157  1.00 65.68           C
ATOM   2899  O   LEU A 649      34.093  31.818  79.701  1.00 65.68           O
ATOM   2900  CB  LEU A 649      32.218  34.137  78.481  1.00 65.68           C
ATOM   2901  CG  LEU A 649      32.031  35.141  77.331  1.00 65.68           C
ATOM   2902  CD1 LEU A 649      31.744  36.548  77.859  1.00 65.68           C
ATOM   2903  CD2 LEU A 649      33.204  35.094  76.340  1.00 65.68           C
ATOM   2904  N   TYR A 650      31.942  31.168  79.569  1.00 63.65           N
ATOM   2905  CA  TYR A 650      32.101  30.315  80.714  1.00 63.65           C
ATOM   2906  C   TYR A 650      33.178  29.334  80.413  1.00 63.65           C
ATOM   2907  O   TYR A 650      34.072  29.116  81.231  1.00 63.65           O
ATOM   2908  CB  TYR A 650      30.876  29.442  81.041  1.00 63.65           C
ATOM   2909  CG  TYR A 650      29.789  30.214  81.703  1.00 63.65           C
ATOM   2910  CD1 TYR A 650      28.906  30.975  80.979  1.00 63.65           C
ATOM   2911  CD2 TYR A 650      29.637  30.141  83.071  1.00 63.65           C
ATOM   2912  CE1 TYR A 650      27.904  31.669  81.614  1.00 63.65           C
ATOM   2913  CE2 TYR A 650      28.636  30.832  83.710  1.00 63.65           C
ATOM   2914  CZ  TYR A 650      27.762  31.597  82.979  1.00 63.65           C
ATOM   2915  OH  TYR A 650      26.728  32.309  83.627  1.00 63.65           O
ATOM   2916  N   MET A 651      33.123  28.707  79.226  1.00 80.99           N
ATOM   2917  CA  MET A 651      34.125  27.732  78.921  1.00 80.99           C
ATOM   2918  C   MET A 651      35.461  28.395  78.854  1.00 80.99           C
ATOM   2919  O   MET A 651      36.415  27.925  79.473  1.00 80.99           O
ATOM   2920  CB  MET A 651      33.879  27.021  77.579  1.00 80.99           C
ATOM   2921  CG  MET A 651      34.995  26.054  77.175  1.00 80.99           C
ATOM   2922  SD  MET A 651      34.546  24.948  75.803  1.00 80.99           S
ATOM   2923  CE  MET A 651      34.154  26.297  74.653  1.00 80.99           C
ATOM   2924  N   ILE A 652      35.562  29.527  78.127  1.00 68.00           N
ATOM   2925  CA  ILE A 652      36.854  30.124  77.956  1.00 68.00           C
ATOM   2926  C   ILE A 652      37.417  30.655  79.241  1.00 68.00           C
ATOM   2927  O   ILE A 652      38.494  30.237  79.666  1.00 68.00           O
ATOM   2928  CB  ILE A 652      36.845  31.266  76.961  1.00 68.00           C
ATOM   2929  CG1 ILE A 652      35.854  32.377  77.377  1.00 68.00           C
ATOM   2930  CG2 ILE A 652      36.572  30.677  75.569  1.00 68.00           C
ATOM   2931  CD1 ILE A 652      36.120  33.745  76.751  1.00 68.00           C
ATOM   2932  N   VAL A 653      36.690  31.565  79.921  1.00126.19           N
ATOM   2933  CA  VAL A 653      37.251  32.202  81.073  1.00126.19           C
ATOM   2934  C   VAL A 653      37.347  31.276  82.232  1.00126.19           C
ATOM   2935  O   VAL A 653      38.370  31.247  82.911  1.00126.19           O
ATOM   2936  CB  VAL A 653      36.594  33.493  81.496  1.00126.19           C
ATOM   2937  CG1 VAL A 653      36.873  34.540  80.407  1.00126.19           C
ATOM   2938  CG2 VAL A 653      35.100  33.279  81.781  1.00126.19           C
ATOM   2939  N   SER A 654      36.304  30.472  82.497  1.00 80.40           N
ATOM   2940  CA  SER A 654      36.437  29.692  83.686  1.00 80.40           C
ATOM   2941  C   SER A 654      36.165  28.264  83.391  1.00 80.40           C
ATOM   2942  O   SER A 654      35.018  27.836  83.266  1.00 80.40           O
ATOM   2943  CB  SER A 654      35.433  30.099  84.775  1.00 80.40           C
ATOM   2944  OG  SER A 654      35.585  31.475  85.085  1.00 80.40           O
ATOM   2945  N   LEU A 655      37.246  27.483  83.317  1.00203.26           N
ATOM   2946  CA  LEU A 655      37.178  26.077  83.125  1.00203.26           C
ATOM   2947  C   LEU A 655      38.131  25.678  84.202  1.00203.26           C
ATOM   2948  O   LEU A 655      38.236  26.427  85.166  1.00203.26           O
ATOM   2949  CB  LEU A 655      37.709  25.691  81.739  1.00203.26           C
ATOM   2950  CG  LEU A 655      37.078  24.407  81.202  1.00203.26           C
ATOM   2951  CD1 LEU A 655      35.557  24.598  81.123  1.00203.26           C
ATOM   2952  CD2 LEU A 655      37.648  24.022  79.834  1.00203.26           C
ATOM   2953  N   PRO A 656      38.822  24.582  84.175  1.00150.39           N
ATOM   2954  CA  PRO A 656      39.774  24.441  85.236  1.00150.39           C
ATOM   2955  C   PRO A 656      40.880  25.399  84.932  1.00150.39           C
ATOM   2956  O   PRO A 656      41.047  25.752  83.766  1.00150.39           O
ATOM   2957  CB  PRO A 656      40.146  22.956  85.283  1.00150.39           C
ATOM   2958  CG  PRO A 656      39.415  22.329  84.077  1.00150.39           C
ATOM   2959  CD  PRO A 656      38.262  23.305  83.787  1.00150.39           C
ATOM   2960  N   PRO A 657      41.603  25.844  85.917  1.00 69.41           N
ATOM   2961  CA  PRO A 657      42.655  26.790  85.676  1.00 69.41           C
ATOM   2962  C   PRO A 657      43.811  26.110  85.024  1.00 69.41           C
ATOM   2963  O   PRO A 657      43.828  24.881  84.977  1.00 69.41           O
ATOM   2964  CB  PRO A 657      42.978  27.431  87.029  1.00 69.41           C
ATOM   2965  CG  PRO A 657      42.208  26.585  88.060  1.00 69.41           C
ATOM   2966  CD  PRO A 657      41.046  25.993  87.250  1.00 69.41           C
ATOM   2967  N   SER A 658      44.776  26.888  84.497  1.00 74.33           N
ATOM   2968  CA  SER A 658      45.904  26.299  83.842  1.00 74.33           C
ATOM   2969  C   SER A 658      46.521  25.376  84.832  1.00 74.33           C
ATOM   2970  O   SER A 658      46.835  24.228  84.517  1.00 74.33           O
ATOM   2971  CB  SER A 658      46.976  27.322  83.442  1.00 74.33           C
ATOM   2972  OG  SER A 658      46.454  28.183  82.440  1.00 74.33           O
ATOM   2973  N   PHE A 659      46.697  25.850  86.076  1.00129.62           N
ATOM   2974  CA  PHE A 659      47.185  24.940  87.059  1.00129.62           C
ATOM   2975  C   PHE A 659      45.934  24.264  87.508  1.00129.62           C
ATOM   2976  O   PHE A 659      45.017  24.925  87.991  1.00129.62           O
ATOM   2977  CB  PHE A 659      47.755  25.612  88.322  1.00129.62           C
ATOM   2978  CG  PHE A 659      48.560  24.600  89.064  1.00129.62           C
ATOM   2979  CD1 PHE A 659      47.972  23.475  89.593  1.00129.62           C
ATOM   2980  CD2 PHE A 659      49.919  24.751  89.191  1.00129.62           C
ATOM   2981  CE1 PHE A 659      48.712  22.536  90.267  1.00129.62           C
ATOM   2982  CE2 PHE A 659      50.670  23.819  89.865  1.00129.62           C
ATOM   2983  CZ  PHE A 659      50.067  22.709  90.409  1.00129.62           C
ATOM   2984  N   ASP A 660      45.845  22.932  87.342  1.00 59.01           N
ATOM   2985  CA  ASP A 660      44.645  22.246  87.724  1.00 59.01           C
ATOM   2986  C   ASP A 660      44.583  22.243  89.214  1.00 59.01           C
ATOM   2987  O   ASP A 660      45.605  22.129  89.885  1.00 59.01           O
ATOM   2988  CB  ASP A 660      44.618  20.775  87.273  1.00 59.01           C
ATOM   2989  CG  ASP A 660      43.307  20.139  87.712  1.00 59.01           C
ATOM   2990  OD1 ASP A 660      42.233  20.740  87.436  1.00 59.01           O
ATOM   2991  OD2 ASP A 660      43.362  19.034  88.312  1.00 59.01           O
ATOM   2992  N   CYS A 661      43.372  22.374  89.785  1.00 83.72           N
ATOM   2993  CA  CYS A 661      43.304  22.340  91.213  1.00 83.72           C
ATOM   2994  C   CYS A 661      42.533  21.098  91.636  1.00 83.72           C
ATOM   2995  O   CYS A 661      42.878  19.998  91.123  1.00 83.72           O
ATOM   2996  CB  CYS A 661      42.650  23.585  91.855  1.00 83.72           C
ATOM   2997  SG  CYS A 661      40.950  23.940  91.317  1.00 83.72           S
ATOM   2998  OXT CYS A 661      41.606  21.223  92.481  1.00 83.72           O
TER    2999      CYS A 661
ATOM   3000  N   LEU A 693      51.943  27.372  77.873  1.00110.94           N
ATOM   3001  CA  LEU A 693      50.652  27.394  78.597  1.00110.94           C
ATOM   3002  C   LEU A 693      50.173  28.804  78.705  1.00110.94           C
ATOM   3003  O   LEU A 693      49.047  29.118  78.321  1.00110.94           O
ATOM   3004  CB  LEU A 693      50.843  26.817  80.011  1.00110.94           C
ATOM   3005  CG  LEU A 693      49.556  26.772  80.857  1.00110.94           C
ATOM   3006  CD1 LEU A 693      48.540  25.768  80.288  1.00110.94           C
ATOM   3007  CD2 LEU A 693      49.872  26.524  82.340  1.00110.94           C
ATOM   3008  N   SER A 694      51.024  29.703  79.230  1.00 69.88           N
ATOM   3009  CA  SER A 694      50.586  31.059  79.345  1.00 69.88           C
ATOM   3010  C   SER A 694      50.267  31.561  77.977  1.00 69.88           C
ATOM   3011  O   SER A 694      49.142  31.974  77.703  1.00 69.88           O
ATOM   3012  CB  SER A 694      51.662  32.001  79.916  1.00 69.88           C
ATOM   3013  OG  SER A 694      51.156  33.326  79.982  1.00 69.88           O
ATOM   3014  N   ASN A 695      51.251  31.512  77.063  1.00 53.97           N
ATOM   3015  CA  ASN A 695      51.013  32.073  75.768  1.00 53.97           C
ATOM   3016  C   ASN A 695      49.966  31.295  75.040  1.00 53.97           C
ATOM   3017  O   ASN A 695      49.069  31.889  74.440  1.00 53.97           O
ATOM   3018  CB  ASN A 695      52.271  32.146  74.890  1.00 53.97           C
ATOM   3019  CG  ASN A 695      51.862  32.827  73.595  1.00 53.97           C
ATOM   3020  ND2 ASN A 695      51.356  34.084  73.705  1.00 53.97           N
ATOM   3021  OD1 ASN A 695      51.964  32.249  72.513  1.00 53.97           O
ATOM   3022  N   PRO A 696      50.024  29.996  75.061  1.00 60.55           N
ATOM   3023  CA  PRO A 696      49.037  29.256  74.329  1.00 60.55           C
ATOM   3024  C   PRO A 696      47.666  29.411  74.903  1.00 60.55           C
ATOM   3025  O   PRO A 696      46.693  29.280  74.163  1.00 60.55           O
ATOM   3026  CB  PRO A 696      49.552  27.820  74.269  1.00 60.55           C
ATOM   3027  CG  PRO A 696      51.082  27.992  74.322  1.00 60.55           C
ATOM   3028  CD  PRO A 696      51.294  29.290  75.120  1.00 60.55           C
ATOM   3029  N   GLY A 697      47.564  29.683  76.215  1.00 18.69           N
ATOM   3030  CA  GLY A 697      46.275  29.804  76.829  1.00 18.69           C
ATOM   3031  C   GLY A 697      45.566  30.979  76.237  1.00 18.69           C
ATOM   3032  O   GLY A 697      44.368  30.937  75.968  1.00 18.69           O
ATOM   3033  N   LEU A 698      46.313  32.070  76.024  1.00 69.11           N
ATOM   3034  CA  LEU A 698      45.779  33.296  75.513  1.00 69.11           C
ATOM   3035  C   LEU A 698      45.210  33.049  74.163  1.00 69.11           C
ATOM   3036  O   LEU A 698      44.064  33.398  73.873  1.00 69.11           O
ATOM   3037  CB  LEU A 698      46.928  34.291  75.327  1.00 69.11           C
ATOM   3038  CG  LEU A 698      46.573  35.599  74.623  1.00 69.11           C
ATOM   3039  CD1 LEU A 698      45.662  36.486  75.484  1.00 69.11           C
ATOM   3040  CD2 LEU A 698      47.864  36.280  74.155  1.00 69.11           C
ATOM   3041  N   VAL A 699      46.014  32.406  73.306  1.00102.80           N
ATOM   3042  CA  VAL A 699      45.605  32.185  71.961  1.00102.80           C
ATOM   3043  C   VAL A 699      44.439  31.253  71.962  1.00102.80           C
ATOM   3044  O   VAL A 699      43.471  31.456  71.234  1.00102.80           O
ATOM   3045  CB  VAL A 699      46.717  31.626  71.115  1.00102.80           C
ATOM   3046  CG1 VAL A 699      47.020  30.181  71.537  1.00102.80           C
ATOM   3047  CG2 VAL A 699      46.340  31.802  69.639  1.00102.80           C
ATOM   3048  N   ILE A 700      44.498  30.211  72.804  1.00 46.01           N
ATOM   3049  CA  ILE A 700      43.452  29.236  72.811  1.00 46.01           C
ATOM   3050  C   ILE A 700      42.169  29.832  73.289  1.00 46.01           C
ATOM   3051  O   ILE A 700      41.120  29.614  72.685  1.00 46.01           O
ATOM   3052  CB  ILE A 700      43.781  28.043  73.652  1.00 46.01           C
ATOM   3053  CG1 ILE A 700      45.009  27.334  73.061  1.00 46.01           C
ATOM   3054  CG2 ILE A 700      42.531  27.148  73.730  1.00 46.01           C
ATOM   3055  CD1 ILE A 700      45.596  26.259  73.969  1.00 46.01           C
ATOM   3056  N   ALA A 701      42.204  30.623  74.373  1.00 49.20           N
ATOM   3057  CA  ALA A 701      40.947  31.064  74.902  1.00 49.20           C
ATOM   3058  C   ALA A 701      40.201  31.893  73.916  1.00 49.20           C
ATOM   3059  O   ALA A 701      39.016  31.691  73.660  1.00 49.20           O
ATOM   3060  CB  ALA A 701      41.092  31.910  76.181  1.00 49.20           C
ATOM   3061  N   VAL A 702      40.894  32.853  73.313  1.00162.97           N
ATOM   3062  CA  VAL A 702      40.253  33.762  72.435  1.00162.97           C
ATOM   3063  C   VAL A 702      39.854  33.053  71.168  1.00162.97           C
ATOM   3064  O   VAL A 702      38.799  33.327  70.595  1.00162.97           O
ATOM   3065  CB  VAL A 702      41.166  34.903  72.341  1.00162.97           C
ATOM   3066  CG1 VAL A 702      42.490  34.306  71.823  1.00162.97           C
ATOM   3067  CG2 VAL A 702      40.404  36.123  71.784  1.00162.97           C
ATOM   3068  N   ILE A 703      40.662  32.081  70.704  1.00 86.61           N
ATOM   3069  CA  ILE A 703      40.336  31.377  69.495  1.00 86.61           C
ATOM   3070  C   ILE A 703      39.071  30.593  69.696  1.00 86.61           C
ATOM   3071  O   ILE A 703      38.198  30.563  68.829  1.00 86.61           O
ATOM   3072  CB  ILE A 703      41.443  30.455  69.048  1.00 86.61           C
ATOM   3073  CG1 ILE A 703      41.244  30.082  67.573  1.00 86.61           C
ATOM   3074  CG2 ILE A 703      41.525  29.248  69.998  1.00 86.61           C
ATOM   3075  CD1 ILE A 703      41.473  31.263  66.632  1.00 86.61           C
ATOM   3076  N   LEU A 704      38.929  29.942  70.864  1.00 53.01           N
ATOM   3077  CA  LEU A 704      37.783  29.119  71.122  1.00 53.01           C
ATOM   3078  C   LEU A 704      36.540  29.950  71.139  1.00 53.01           C
ATOM   3079  O   LEU A 704      35.497  29.507  70.663  1.00 53.01           O
ATOM   3080  CB  LEU A 704      37.877  28.374  72.458  1.00 53.01           C
ATOM   3081  CG  LEU A 704      39.064  27.399  72.505  1.00 53.01           C
ATOM   3082  CD1 LEU A 704      39.034  26.562  73.790  1.00 53.01           C
ATOM   3083  CD2 LEU A 704      39.150  26.548  71.229  1.00 53.01           C
ATOM   3084  N   VAL A 705      36.594  31.176  71.693  1.00 38.22           N
ATOM   3085  CA  VAL A 705      35.369  31.921  71.762  1.00 38.22           C
ATOM   3086  C   VAL A 705      34.854  32.186  70.389  1.00 38.22           C
ATOM   3087  O   VAL A 705      33.665  32.017  70.128  1.00 38.22           O
ATOM   3088  CB  VAL A 705      35.463  33.251  72.454  1.00 38.22           C
ATOM   3089  CG1 VAL A 705      35.828  33.007  73.919  1.00 38.22           C
ATOM   3090  CG2 VAL A 705      36.444  34.169  71.710  1.00 38.22           C
ATOM   3091  N   MET A 706      35.734  32.607  69.465  1.00 37.21           N
ATOM   3092  CA  MET A 706      35.268  32.944  68.153  1.00 37.21           C
ATOM   3093  C   MET A 706      34.702  31.726  67.490  1.00 37.21           C
ATOM   3094  O   MET A 706      33.621  31.775  66.905  1.00 37.21           O
ATOM   3095  CB  MET A 706      36.391  33.485  67.257  1.00 37.21           C
ATOM   3096  CG  MET A 706      35.906  34.037  65.919  1.00 37.21           C
ATOM   3097  SD  MET A 706      37.234  34.679  64.857  1.00 37.21           S
ATOM   3098  CE  MET A 706      36.103  35.610  63.786  1.00 37.21           C
ATOM   3099  N   VAL A 707      35.418  30.591  67.585  1.00 30.44           N
ATOM   3100  CA  VAL A 707      34.990  29.389  66.927  1.00 30.44           C
ATOM   3101  C   VAL A 707      33.706  28.911  67.522  1.00 30.44           C
ATOM   3102  O   VAL A 707      32.783  28.511  66.814  1.00 30.44           O
ATOM   3103  CB  VAL A 707      35.990  28.272  67.041  1.00 30.44           C
ATOM   3104  CG1 VAL A 707      37.267  28.690  66.289  1.00 30.44           C
ATOM   3105  CG2 VAL A 707      36.229  27.951  68.526  1.00 30.44           C
ATOM   3106  N   LEU A 708      33.611  28.965  68.857  1.00127.77           N
ATOM   3107  CA  LEU A 708      32.480  28.451  69.567  1.00127.77           C
ATOM   3108  C   LEU A 708      31.270  29.211  69.133  1.00127.77           C
ATOM   3109  O   LEU A 708      30.230  28.627  68.829  1.00127.77           O
ATOM   3110  CB  LEU A 708      32.665  28.672  71.080  1.00127.77           C
ATOM   3111  CG  LEU A 708      31.669  27.944  71.994  1.00127.77           C
ATOM   3112  CD1 LEU A 708      30.221  28.388  71.777  1.00127.77           C
ATOM   3113  CD2 LEU A 708      31.846  26.436  71.872  1.00127.77           C
ATOM   3114  N   THR A 709      31.385  30.551  69.060  1.00104.76           N
ATOM   3115  CA  THR A 709      30.229  31.328  68.736  1.00104.76           C
ATOM   3116  C   THR A 709      29.759  30.981  67.359  1.00104.76           C
ATOM   3117  O   THR A 709      28.571  30.759  67.147  1.00104.76           O
ATOM   3118  CB  THR A 709      30.462  32.815  68.813  1.00104.76           C
ATOM   3119  CG2 THR A 709      31.457  33.248  67.726  1.00104.76           C
ATOM   3120  OG1 THR A 709      29.234  33.511  68.661  1.00104.76           O
ATOM   3121  N   ILE A 710      30.685  30.894  66.384  1.00 80.43           N
ATOM   3122  CA  ILE A 710      30.298  30.676  65.019  1.00 80.43           C
ATOM   3123  C   ILE A 710      29.670  29.325  64.820  1.00 80.43           C
ATOM   3124  O   ILE A 710      28.611  29.221  64.203  1.00 80.43           O
ATOM   3125  CB  ILE A 710      31.448  30.811  64.058  1.00 80.43           C
ATOM   3126  CG1 ILE A 710      30.933  30.771  62.610  1.00 80.43           C
ATOM   3127  CG2 ILE A 710      32.488  29.723  64.373  1.00 80.43           C
ATOM   3128  CD1 ILE A 710      30.021  31.944  62.257  1.00 80.43           C
ATOM   3129  N   TYR A 711      30.284  28.246  65.346  1.00 49.33           N
ATOM   3130  CA  TYR A 711      29.735  26.941  65.099  1.00 49.33           C
ATOM   3131  C   TYR A 711      28.374  26.829  65.701  1.00 49.33           C
ATOM   3132  O   TYR A 711      27.436  26.367  65.052  1.00 49.33           O
ATOM   3133  CB  TYR A 711      30.534  25.783  65.732  1.00 49.33           C
ATOM   3134  CG  TYR A 711      31.765  25.497  64.946  1.00 49.33           C
ATOM   3135  CD1 TYR A 711      32.959  26.128  65.217  1.00 49.33           C
ATOM   3136  CD2 TYR A 711      31.714  24.572  63.929  1.00 49.33           C
ATOM   3137  CE1 TYR A 711      34.081  25.831  64.475  1.00 49.33           C
ATOM   3138  CE2 TYR A 711      32.829  24.273  63.187  1.00 49.33           C
ATOM   3139  CZ  TYR A 711      34.017  24.905  63.462  1.00 49.33           C
ATOM   3140  OH  TYR A 711      35.163  24.597  62.700  1.00 49.33           O
ATOM   3141  N   TYR A 712      28.227  27.272  66.959  1.00 75.06           N
ATOM   3142  CA  TYR A 712      26.993  27.106  67.668  1.00 75.06           C
ATOM   3143  C   TYR A 712      25.887  27.819  66.970  1.00 75.06           C
ATOM   3144  O   TYR A 712      24.799  27.266  66.814  1.00 75.06           O
ATOM   3145  CB  TYR A 712      27.067  27.637  69.106  1.00 75.06           C
ATOM   3146  CG  TYR A 712      27.795  26.635  69.931  1.00 75.06           C
ATOM   3147  CD1 TYR A 712      29.015  26.137  69.539  1.00 75.06           C
ATOM   3148  CD2 TYR A 712      27.259  26.214  71.126  1.00 75.06           C
ATOM   3149  CE1 TYR A 712      29.667  25.226  70.333  1.00 75.06           C
ATOM   3150  CE2 TYR A 712      27.906  25.307  71.925  1.00 75.06           C
ATOM   3151  CZ  TYR A 712      29.117  24.810  71.523  1.00 75.06           C
ATOM   3152  OH  TYR A 712      29.793  23.881  72.340  1.00 75.06           O
ATOM   3153  N   LEU A 713      26.115  29.065  66.520  1.00 85.66           N
ATOM   3154  CA  LEU A 713      25.037  29.743  65.862  1.00 85.66           C
ATOM   3155  C   LEU A 713      24.678  29.011  64.609  1.00 85.66           C
ATOM   3156  O   LEU A 713      23.503  28.915  64.260  1.00 85.66           O
ATOM   3157  CB  LEU A 713      25.324  31.204  65.482  1.00 85.66           C
ATOM   3158  CG  LEU A 713      25.183  32.193  66.655  1.00 85.66           C
ATOM   3159  CD1 LEU A 713      26.149  31.871  67.803  1.00 85.66           C
ATOM   3160  CD2 LEU A 713      25.297  33.644  66.162  1.00 85.66           C
ATOM   3161  N   ASN A 714      25.680  28.475  63.891  1.00 34.45           N
ATOM   3162  CA  ASN A 714      25.399  27.803  62.657  1.00 34.45           C
ATOM   3163  C   ASN A 714      24.495  26.641  62.934  1.00 34.45           C
ATOM   3164  O   ASN A 714      23.476  26.455  62.269  1.00 34.45           O
ATOM   3165  CB  ASN A 714      26.672  27.236  62.001  1.00 34.45           C
ATOM   3166  CG  ASN A 714      26.307  26.637  60.650  1.00 34.45           C
ATOM   3167  ND2 ASN A 714      27.156  25.698  60.150  1.00 34.45           N
ATOM   3168  OD1 ASN A 714      25.286  26.988  60.060  1.00 34.45           O
ATOM   3169  N   ALA A 715      24.844  25.839  63.954  1.00 25.08           N
ATOM   3170  CA  ALA A 715      24.093  24.661  64.267  1.00 25.08           C
ATOM   3171  C   ALA A 715      22.710  25.041  64.681  1.00 25.08           C
ATOM   3172  O   ALA A 715      21.738  24.410  64.269  1.00 25.08           O
ATOM   3173  CB  ALA A 715      24.706  23.861  65.429  1.00 25.08           C
ATOM   3174  N   THR A 716      22.582  26.109  65.491  1.00 26.11           N
ATOM   3175  CA  THR A 716      21.293  26.470  65.997  1.00 26.11           C
ATOM   3176  C   THR A 716      20.423  26.754  64.825  1.00 26.11           C
ATOM   3177  O   THR A 716      19.258  26.364  64.784  1.00 26.11           O
ATOM   3178  CB  THR A 716      21.302  27.714  66.840  1.00 26.11           C
ATOM   3179  CG2 THR A 716      22.325  27.534  67.973  1.00 26.11           C
ATOM   3180  OG1 THR A 716      21.648  28.844  66.049  1.00 26.11           O
ATOM   3181  N   ALA A 717      20.993  27.456  63.834  1.00 29.01           N
ATOM   3182  CA  ALA A 717      20.270  27.832  62.660  1.00 29.01           C
ATOM   3183  C   ALA A 717      19.852  26.616  61.894  1.00 29.01           C
ATOM   3184  O   ALA A 717      18.718  26.534  61.428  1.00 29.01           O
ATOM   3185  CB  ALA A 717      21.114  28.697  61.711  1.00 29.01           C
ATOM   3186  N   LYS A 718      20.746  25.618  61.762  1.00 75.14           N
ATOM   3187  CA  LYS A 718      20.430  24.499  60.919  1.00 75.14           C
ATOM   3188  C   LYS A 718      19.234  23.784  61.458  1.00 75.14           C
ATOM   3189  O   LYS A 718      18.367  23.350  60.701  1.00 75.14           O
ATOM   3190  CB  LYS A 718      21.550  23.459  60.807  1.00 75.14           C
ATOM   3191  CG  LYS A 718      21.603  22.504  61.994  1.00 75.14           C
ATOM   3192  CD  LYS A 718      22.357  21.224  61.659  1.00 75.14           C
ATOM   3193  CE  LYS A 718      22.134  20.081  62.647  1.00 75.14           C
ATOM   3194  NZ  LYS A 718      22.791  18.860  62.135  1.00 75.14           N
ATOM   3195  N   GLY A 719      19.143  23.657  62.792  1.00 32.75           N
ATOM   3196  CA  GLY A 719      18.051  22.944  63.386  1.00 32.75           C
ATOM   3197  C   GLY A 719      16.779  23.625  62.996  1.00 32.75           C
ATOM   3198  O   GLY A 719      15.740  22.984  62.843  1.00 32.75           O
ATOM   3199  N   GLN A 720      16.809  24.966  62.880  1.00123.97           N
ATOM   3200  CA  GLN A 720      15.617  25.674  62.524  1.00123.97           C
ATOM   3201  C   GLN A 720      15.199  25.324  61.130  1.00123.97           C
ATOM   3202  O   GLN A 720      14.022  25.071  60.878  1.00123.97           O
ATOM   3203  CB  GLN A 720      15.781  27.201  62.584  1.00123.97           C
ATOM   3204  CG  GLN A 720      15.897  27.754  64.004  1.00123.97           C
ATOM   3205  CD  GLN A 720      14.496  27.899  64.580  1.00123.97           C
ATOM   3206  NE2 GLN A 720      14.289  27.388  65.823  1.00123.97           N
ATOM   3207  OE1 GLN A 720      13.606  28.458  63.941  1.00123.97           O
ATOM   3208  N   LYS A 721      16.152  25.288  60.182  1.00108.35           N
ATOM   3209  CA  LYS A 721      15.789  25.047  58.815  1.00108.35           C
ATOM   3210  C   LYS A 721      15.252  23.661  58.644  1.00108.35           C
ATOM   3211  O   LYS A 721      14.270  23.452  57.932  1.00108.35           O
ATOM   3212  CB  LYS A 721      16.955  25.212  57.826  1.00108.35           C
ATOM   3213  CG  LYS A 721      18.038  24.143  57.958  1.00108.35           C
ATOM   3214  CD  LYS A 721      18.960  24.076  56.739  1.00108.35           C
ATOM   3215  CE  LYS A 721      19.984  25.209  56.670  1.00108.35           C
ATOM   3216  NZ  LYS A 721      21.259  24.777  57.282  1.00108.35           N
ATOM   3217  N   ALA A 722      15.875  22.668  59.304  1.00 30.28           N
ATOM   3218  CA  ALA A 722      15.483  21.305  59.086  1.00 30.28           C
ATOM   3219  C   ALA A 722      14.058  21.088  59.487  1.00 30.28           C
ATOM   3220  O   ALA A 722      13.288  20.485  58.742  1.00 30.28           O
ATOM   3221  CB  ALA A 722      16.327  20.310  59.899  1.00 30.28           C
ATOM   3222  N   ALA A 723      13.649  21.593  60.664  1.00 30.54           N
ATOM   3223  CA  ALA A 723      12.312  21.319  61.102  1.00 30.54           C
ATOM   3224  C   ALA A 723      11.350  22.112  60.275  1.00 30.54           C
ATOM   3225  O   ALA A 723      11.631  23.251  59.901  1.00 30.54           O
ATOM   3226  CB  ALA A 723      12.060  21.671  62.579  1.00 30.54           C
ATOM   3227  N   ASN A 724      10.183  21.514  59.951  1.00 43.13           N
ATOM   3228  CA  ASN A 724       9.196  22.237  59.205  1.00 43.13           C
ATOM   3229  C   ASN A 724       8.523  23.152  60.162  1.00 43.13           C
ATOM   3230  O   ASN A 724       8.041  22.726  61.211  1.00 43.13           O
ATOM   3231  CB  ASN A 724       8.080  21.369  58.594  1.00 43.13           C
ATOM   3232  CG  ASN A 724       8.634  20.609  57.399  1.00 43.13           C
ATOM   3233  ND2 ASN A 724       7.843  19.629  56.889  1.00 43.13           N
ATOM   3234  OD1 ASN A 724       9.730  20.894  56.920  1.00 43.13           O
ATOM   3235  N   LEU A 725       8.486  24.453  59.834  1.00 61.06           N
ATOM   3236  CA  LEU A 725       7.832  25.354  60.726  1.00 61.06           C
ATOM   3237  C   LEU A 725       6.366  25.061  60.709  1.00 61.06           C
ATOM   3238  O   LEU A 725       5.720  25.039  61.754  1.00 61.06           O
ATOM   3239  CB  LEU A 725       8.100  26.832  60.401  1.00 61.06           C
ATOM   3240  CG  LEU A 725       9.588  27.161  60.630  1.00 61.06           C
ATOM   3241  CD1 LEU A 725       9.867  28.670  60.650  1.00 61.06           C
ATOM   3242  CD2 LEU A 725      10.109  26.442  61.884  1.00 61.06           C
ATOM   3243  N   ASP A 726       5.820  24.793  59.508  1.00 36.83           N
ATOM   3244  CA  ASP A 726       4.420  24.525  59.359  1.00 36.83           C
ATOM   3245  C   ASP A 726       4.165  23.131  59.807  1.00 36.83           C
ATOM   3246  O   ASP A 726       5.087  22.337  59.991  1.00 36.83           O
ATOM   3247  CB  ASP A 726       3.930  24.598  57.902  1.00 36.83           C
ATOM   3248  CG  ASP A 726       4.058  26.035  57.434  1.00 36.83           C
ATOM   3249  OD1 ASP A 726       4.388  26.905  58.282  1.00 36.83           O
ATOM   3250  OD2 ASP A 726       3.827  26.281  56.219  1.00 36.83           O
ATOM   3251  N   LEU A 727       2.876  22.809  59.992  1.00 67.50           N
ATOM   3252  CA  LEU A 727       2.500  21.509  60.450  1.00 67.50           C
ATOM   3253  C   LEU A 727       1.694  20.856  59.374  1.00 67.50           C
ATOM   3254  O   LEU A 727       1.212  21.503  58.444  1.00 67.50           O
ATOM   3255  CB  LEU A 727       1.571  21.564  61.657  1.00 67.50           C
ATOM   3256  CG  LEU A 727       2.140  22.365  62.833  1.00 67.50           C
ATOM   3257  CD1 LEU A 727       1.130  22.354  63.979  1.00 67.50           C
ATOM   3258  CD2 LEU A 727       3.542  21.889  63.249  1.00 67.50           C
ATOM   3259  N   LYS A 728       1.557  19.526  59.495  1.00 51.12           N
ATOM   3260  CA  LYS A 728       0.806  18.663  58.632  1.00 51.12           C
ATOM   3261  C   LYS A 728      -0.646  18.983  58.799  1.00 51.12           C
ATOM   3262  O   LYS A 728      -1.450  18.817  57.883  1.00 51.12           O
ATOM   3263  CB  LYS A 728       1.026  17.190  59.004  1.00 51.12           C
ATOM   3264  CG  LYS A 728       0.420  16.186  58.029  1.00 51.12           C
ATOM   3265  CD  LYS A 728       0.966  14.777  58.251  1.00 51.12           C
ATOM   3266  CE  LYS A 728       0.370  13.721  57.322  1.00 51.12           C
ATOM   3267  NZ  LYS A 728       0.998  12.409  57.599  1.00 51.12           N
ATOM   3268  N   LYS A 729      -1.007  19.486  59.994  1.00 83.92           N
ATOM   3269  CA  LYS A 729      -2.372  19.724  60.360  1.00 83.92           C
ATOM   3270  C   LYS A 729      -3.007  20.611  59.343  1.00 83.92           C
ATOM   3271  O   LYS A 729      -4.194  20.465  59.059  1.00 83.92           O
ATOM   3272  CB  LYS A 729      -2.521  20.447  61.709  1.00 83.92           C
ATOM   3273  CG  LYS A 729      -1.983  19.667  62.910  1.00 83.92           C
ATOM   3274  CD  LYS A 729      -0.455  19.616  62.972  1.00 83.92           C
ATOM   3275  CE  LYS A 729       0.087  18.998  64.263  1.00 83.92           C
ATOM   3276  NZ  LYS A 729       1.563  19.094  64.290  1.00 83.92           N
ATOM   3277  N   LYS A 730      -2.250  21.557  58.765  1.00 35.89           N
ATOM   3278  CA  LYS A 730      -2.838  22.448  57.807  1.00 35.89           C
ATOM   3279  C   LYS A 730      -3.421  21.624  56.699  1.00 35.89           C
ATOM   3280  O   LYS A 730      -4.547  21.863  56.262  1.00 35.89           O
ATOM   3281  CB  LYS A 730      -1.793  23.387  57.180  1.00 35.89           C
ATOM   3282  CG  LYS A 730      -2.358  24.367  56.150  1.00 35.89           C
ATOM   3283  CD  LYS A 730      -1.335  25.406  55.680  1.00 35.89           C
ATOM   3284  CE  LYS A 730      -1.787  26.207  54.459  1.00 35.89           C
ATOM   3285  NZ  LYS A 730      -0.627  26.893  53.846  1.00 35.89           N
ATOM   3286  N   MET A 731      -2.667  20.616  56.227  1.00106.83           N
ATOM   3287  CA  MET A 731      -3.118  19.771  55.157  1.00106.83           C
ATOM   3288  C   MET A 731      -4.303  18.999  55.635  1.00106.83           C
ATOM   3289  O   MET A 731      -5.277  18.800  54.909  1.00106.83           O
ATOM   3290  CB  MET A 731      -2.059  18.734  54.745  1.00106.83           C
ATOM   3291  CG  MET A 731      -0.750  19.354  54.253  1.00106.83           C
ATOM   3292  SD  MET A 731      -0.887  20.290  52.703  1.00106.83           S
ATOM   3293  CE  MET A 731      -1.060  18.816  51.658  1.00106.83           C
ATOM   3294  N   LYS A 732      -4.231  18.552  56.900  1.00 76.40           N
ATOM   3295  CA  LYS A 732      -5.255  17.742  57.485  1.00 76.40           C
ATOM   3296  C   LYS A 732      -6.521  18.533  57.527  1.00 76.40           C
ATOM   3297  O   LYS A 732      -7.604  18.002  57.293  1.00 76.40           O
ATOM   3298  CB  LYS A 732      -4.904  17.306  58.919  1.00 76.40           C
ATOM   3299  CG  LYS A 732      -5.940  16.383  59.566  1.00 76.40           C
ATOM   3300  CD  LYS A 732      -6.056  15.012  58.897  1.00 76.40           C
ATOM   3301  CE  LYS A 732      -7.014  14.065  59.620  1.00 76.40           C
ATOM   3302  NZ  LYS A 732      -7.316  12.893  58.768  1.00 76.40           N
ATOM   3303  N   GLN A 733      -6.399  19.842  57.804  1.00117.77           N
ATOM   3304  CA  GLN A 733      -7.521  20.714  57.961  1.00117.77           C
ATOM   3305  C   GLN A 733      -8.276  20.740  56.672  1.00117.77           C
ATOM   3306  O   GLN A 733      -9.506  20.681  56.661  1.00117.77           O
ATOM   3307  CB  GLN A 733      -7.051  22.141  58.299  1.00117.77           C
ATOM   3308  CG  GLN A 733      -8.141  23.049  58.864  1.00117.77           C
ATOM   3309  CD  GLN A 733      -8.449  22.594  60.284  1.00117.77           C
ATOM   3310  NE2 GLN A 733      -7.513  21.824  60.903  1.00117.77           N
ATOM   3311  OE1 GLN A 733      -9.500  22.918  60.833  1.00117.77           O
ATOM   3312  N   GLN A 734      -7.554  20.810  55.539  1.00 27.03           N
ATOM   3313  CA  GLN A 734      -8.222  20.826  54.274  1.00 27.03           C
ATOM   3314  C   GLN A 734      -8.912  19.511  54.145  1.00 27.03           C
ATOM   3315  O   GLN A 734     -10.041  19.423  53.667  1.00 27.03           O
ATOM   3316  CB  GLN A 734      -7.260  20.961  53.084  1.00 27.03           C
ATOM   3317  CG  GLN A 734      -7.967  21.022  51.729  1.00 27.03           C
ATOM   3318  CD  GLN A 734      -6.886  21.086  50.660  1.00 27.03           C
ATOM   3319  NE2 GLN A 734      -6.991  22.085  49.741  1.00 27.03           N
ATOM   3320  OE1 GLN A 734      -5.967  20.272  50.650  1.00 27.03           O
ATOM   3321  N   ALA A 735      -8.239  18.447  54.617  1.00 27.53           N
ATOM   3322  CA  ALA A 735      -8.757  17.118  54.512  1.00 27.53           C
ATOM   3323  C   ALA A 735     -10.059  17.069  55.241  1.00 27.53           C
ATOM   3324  O   ALA A 735     -11.014  16.459  54.763  1.00 27.53           O
ATOM   3325  CB  ALA A 735      -7.833  16.067  55.149  1.00 27.53           C
ATOM   3326  N   LEU A 736     -10.147  17.729  56.410  1.00109.83           N
ATOM   3327  CA  LEU A 736     -11.384  17.677  57.127  1.00109.83           C
ATOM   3328  C   LEU A 736     -12.438  18.266  56.264  1.00109.83           C
ATOM   3329  O   LEU A 736     -13.564  17.779  56.232  1.00109.83           O
ATOM   3330  CB  LEU A 736     -11.460  18.515  58.413  1.00109.83           C
ATOM   3331  CG  LEU A 736     -10.739  17.954  59.643  1.00109.83           C
ATOM   3332  CD1 LEU A 736      -9.214  18.020  59.509  1.00109.83           C
ATOM   3333  CD2 LEU A 736     -11.265  18.643  60.906  1.00109.83           C
ATOM   3334  N   GLU A 737     -12.093  19.340  55.535  1.00100.84           N
ATOM   3335  CA  GLU A 737     -13.080  19.993  54.737  1.00100.84           C
ATOM   3336  C   GLU A 737     -13.625  18.996  53.775  1.00100.84           C
ATOM   3337  O   GLU A 737     -14.839  18.852  53.636  1.00100.84           O
ATOM   3338  CB  GLU A 737     -12.484  21.116  53.864  1.00100.84           C
ATOM   3339  CG  GLU A 737     -11.901  22.305  54.629  1.00100.84           C
ATOM   3340  CD  GLU A 737     -12.977  23.373  54.761  1.00100.84           C
ATOM   3341  OE1 GLU A 737     -14.177  23.035  54.588  1.00100.84           O
ATOM   3342  OE2 GLU A 737     -12.606  24.546  55.033  1.00100.84           O
ATOM   3343  N   ASN A 738     -12.731  18.249  53.098  1.00 62.53           N
ATOM   3344  CA  ASN A 738     -13.203  17.348  52.091  1.00 62.53           C
ATOM   3345  C   ASN A 738     -13.991  16.232  52.697  1.00 62.53           C
ATOM   3346  O   ASN A 738     -15.019  15.829  52.153  1.00 62.53           O
ATOM   3347  CB  ASN A 738     -12.108  16.718  51.222  1.00 62.53           C
ATOM   3348  CG  ASN A 738     -12.825  16.116  50.019  1.00 62.53           C
ATOM   3349  ND2 ASN A 738     -12.355  14.928  49.559  1.00 62.53           N
ATOM   3350  OD1 ASN A 738     -13.786  16.689  49.505  1.00 62.53           O
ATOM   3351  N   LYS A 739     -13.545  15.708  53.853  1.00 95.22           N
ATOM   3352  CA  LYS A 739     -14.233  14.591  54.433  1.00 95.22           C
ATOM   3353  C   LYS A 739     -15.626  15.026  54.708  1.00 95.22           C
ATOM   3354  O   LYS A 739     -16.573  14.256  54.555  1.00 95.22           O
ATOM   3355  CB  LYS A 739     -13.664  14.126  55.785  1.00 95.22           C
ATOM   3356  CG  LYS A 739     -12.273  13.496  55.715  1.00 95.22           C
ATOM   3357  CD  LYS A 739     -11.732  13.103  57.091  1.00 95.22           C
ATOM   3358  CE  LYS A 739     -12.123  11.682  57.507  1.00 95.22           C
ATOM   3359  NZ  LYS A 739     -13.593  11.520  57.439  1.00 95.22           N
ATOM   3360  N   MET A 740     -15.781  16.299  55.106  1.00 45.56           N
ATOM   3361  CA  MET A 740     -17.066  16.800  55.464  1.00 45.56           C
ATOM   3362  C   MET A 740     -17.944  16.643  54.269  1.00 45.56           C
ATOM   3363  O   MET A 740     -19.102  16.248  54.384  1.00 45.56           O
ATOM   3364  CB  MET A 740     -17.037  18.294  55.823  1.00 45.56           C
ATOM   3365  CG  MET A 740     -16.187  18.614  57.056  1.00 45.56           C
ATOM   3366  SD  MET A 740     -16.846  17.967  58.621  1.00 45.56           S
ATOM   3367  CE  MET A 740     -18.058  19.301  58.849  1.00 45.56           C
ATOM   3368  N   ARG A 741     -17.406  16.936  53.078  1.00183.63           N
ATOM   3369  CA  ARG A 741     -18.184  16.848  51.882  1.00183.63           C
ATOM   3370  C   ARG A 741     -18.661  15.448  51.678  1.00183.63           C
ATOM   3371  O   ARG A 741     -19.856  15.205  51.520  1.00183.63           O
ATOM   3372  CB  ARG A 741     -17.323  17.215  50.669  1.00183.63           C
ATOM   3373  CG  ARG A 741     -17.990  16.985  49.322  1.00183.63           C
ATOM   3374  CD  ARG A 741     -17.158  17.571  48.183  1.00183.63           C
ATOM   3375  NE  ARG A 741     -16.893  18.985  48.564  1.00183.63           N
ATOM   3376  CZ  ARG A 741     -16.470  19.900  47.645  1.00183.63           C
ATOM   3377  NH1 ARG A 741     -16.289  19.538  46.342  1.00183.63           N
ATOM   3378  NH2 ARG A 741     -16.230  21.187  48.034  1.00183.63           N
ATOM   3379  N   ASN A 742     -17.732  14.480  51.718  1.00 63.07           N
ATOM   3380  CA  ASN A 742     -18.094  13.127  51.422  1.00 63.07           C
ATOM   3381  C   ASN A 742     -19.042  12.625  52.460  1.00 63.07           C
ATOM   3382  O   ASN A 742     -20.088  12.057  52.147  1.00 63.07           O
ATOM   3383  CB  ASN A 742     -16.871  12.190  51.387  1.00 63.07           C
ATOM   3384  CG  ASN A 742     -15.956  12.643  50.254  1.00 63.07           C
ATOM   3385  ND2 ASN A 742     -16.554  13.205  49.170  1.00 63.07           N
ATOM   3386  OD1 ASN A 742     -14.735  12.511  50.330  1.00 63.07           O
ATOM   3387  N   LYS A 743     -18.715  12.855  53.743  1.00 78.08           N
ATOM   3388  CA  LYS A 743     -19.531  12.331  54.796  1.00 78.08           C
ATOM   3389  C   LYS A 743     -20.874  12.984  54.772  1.00 78.08           C
ATOM   3390  O   LYS A 743     -21.887  12.349  55.056  1.00 78.08           O
ATOM   3391  CB  LYS A 743     -18.945  12.535  56.200  1.00 78.08           C
ATOM   3392  CG  LYS A 743     -17.700  11.689  56.474  1.00 78.08           C
ATOM   3393  CD  LYS A 743     -17.015  12.060  57.788  1.00 78.08           C
ATOM   3394  CE  LYS A 743     -16.661  13.547  57.872  1.00 78.08           C
ATOM   3395  NZ  LYS A 743     -16.353  13.921  59.268  1.00 78.08           N
ATOM   3396  N   LYS A 744     -20.914  14.277  54.412  1.00 48.91           N
ATOM   3397  CA  LYS A 744     -22.124  15.043  54.461  1.00 48.91           C
ATOM   3398  C   LYS A 744     -23.150  14.402  53.590  1.00 48.91           C
ATOM   3399  O   LYS A 744     -24.312  14.283  53.974  1.00 48.91           O
ATOM   3400  CB  LYS A 744     -21.898  16.476  53.959  1.00 48.91           C
ATOM   3401  CG  LYS A 744     -23.100  17.401  54.123  1.00 48.91           C
ATOM   3402  CD  LYS A 744     -22.716  18.871  53.964  1.00 48.91           C
ATOM   3403  CE  LYS A 744     -23.895  19.837  54.024  1.00 48.91           C
ATOM   3404  NZ  LYS A 744     -23.443  21.189  53.629  1.00 48.91           N
ATOM   3405  N   MET A 745     -22.746  13.947  52.396  1.00 37.42           N
ATOM   3406  CA  MET A 745     -23.705  13.350  51.522  1.00 37.42           C
ATOM   3407  C   MET A 745     -24.271  12.159  52.219  1.00 37.42           C
ATOM   3408  O   MET A 745     -25.484  11.961  52.246  1.00 37.42           O
ATOM   3409  CB  MET A 745     -23.051  12.898  50.203  1.00 37.42           C
ATOM   3410  CG  MET A 745     -23.956  12.112  49.251  1.00 37.42           C
ATOM   3411  SD  MET A 745     -24.189  10.374  49.725  1.00 37.42           S
ATOM   3412  CE  MET A 745     -22.407  10.054  49.870  1.00 37.42           C
ATOM   3413  N   ALA A 746     -23.397  11.353  52.846  1.00 27.76           N
ATOM   3414  CA  ALA A 746     -23.848  10.152  53.483  1.00 27.76           C
ATOM   3415  C   ALA A 746     -24.788  10.492  54.593  1.00 27.76           C
ATOM   3416  O   ALA A 746     -25.829   9.855  54.755  1.00 27.76           O
ATOM   3417  CB  ALA A 746     -22.696   9.328  54.083  1.00 27.76           C
ATOM   3418  N   ALA A 747     -24.457  11.534  55.374  1.00 24.23           N
ATOM   3419  CA  ALA A 747     -25.260  11.862  56.515  1.00 24.23           C
ATOM   3420  C   ALA A 747     -26.611  12.286  56.061  1.00 24.23           C
ATOM   3421  O   ALA A 747     -26.784  12.817  54.965  1.00 24.23           O
ATOM   3422  CB  ALA A 747     -24.679  13.002  57.366  1.00 24.23           C
ATOM   3423  N   ALA A 748     -27.616  12.029  56.921  1.00 26.77           N
ATOM   3424  CA  ALA A 748     -28.966  12.398  56.638  1.00 26.77           C
ATOM   3425  C   ALA A 748     -29.047  13.883  56.720  1.00 26.77           C
ATOM   3426  O   ALA A 748     -28.279  14.527  57.434  1.00 26.77           O
ATOM   3427  CB  ALA A 748     -29.986  11.824  57.634  1.00 26.77           C
ATOM   3428  N   ARG A 749     -29.995  14.467  55.969  1.00113.03           N
ATOM   3429  CA  ARG A 749     -30.124  15.890  55.938  1.00113.03           C
ATOM   3430  C   ARG A 749     -31.559  16.202  56.194  1.00113.03           C
ATOM   3431  O   ARG A 749     -32.396  15.302  56.266  1.00113.03           O
ATOM   3432  CB  ARG A 749     -29.737  16.467  54.571  1.00113.03           C
ATOM   3433  CG  ARG A 749     -29.544  17.979  54.538  1.00113.03           C
ATOM   3434  CD  ARG A 749     -29.017  18.452  53.186  1.00113.03           C
ATOM   3435  NE  ARG A 749     -28.825  19.927  53.255  1.00113.03           N
ATOM   3436  CZ  ARG A 749     -27.606  20.457  52.954  1.00113.03           C
ATOM   3437  NH1 ARG A 749     -26.555  19.639  52.664  1.00113.03           N
ATOM   3438  NH2 ARG A 749     -27.438  21.812  52.948  1.00113.03           N
ATOM   3439  N   ALA A 750     -31.885  17.497  56.367  1.00 27.11           N
ATOM   3440  CA  ALA A 750     -33.251  17.827  56.633  1.00 27.11           C
ATOM   3441  C   ALA A 750     -34.051  17.346  55.470  1.00 27.11           C
ATOM   3442  O   ALA A 750     -33.625  17.446  54.320  1.00 27.11           O
ATOM   3443  CB  ALA A 750     -33.504  19.335  56.806  1.00 27.11           C
ATOM   3444  N   ALA A 751     -35.241  16.787  55.754  1.00 28.10           N
ATOM   3445  CA  ALA A 751     -36.063  16.261  54.706  1.00 28.10           C
ATOM   3446  C   ALA A 751     -37.350  15.836  55.327  1.00 28.10           C
ATOM   3447  O   ALA A 751     -37.613  16.118  56.495  1.00 28.10           O
ATOM   3448  CB  ALA A 751     -35.462  15.029  54.009  1.00 28.10           C
ATOM   3449  N   ALA A 752     -38.200  15.153  54.535  1.00 21.87           N
ATOM   3450  CA  ALA A 752     -39.461  14.701  55.037  1.00 21.87           C
ATOM   3451  C   ALA A 752     -39.168  13.868  56.237  1.00 21.87           C
ATOM   3452  O   ALA A 752     -38.145  13.189  56.306  1.00 21.87           O
ATOM   3453  CB  ALA A 752     -40.241  13.827  54.041  1.00 21.87           C
ATOM   3454  N   ALA A 753     -40.071  13.923  57.232  1.00 19.26           N
ATOM   3455  CA  ALA A 753     -39.860  13.205  58.451  1.00 19.26           C
ATOM   3456  C   ALA A 753     -39.920  11.744  58.164  1.00 19.26           C
ATOM   3457  O   ALA A 753     -40.641  11.295  57.275  1.00 19.26           O
ATOM   3458  CB  ALA A 753     -40.914  13.503  59.531  1.00 19.26           C
ATOM   3459  N   ALA A 754     -39.118  10.972  58.918  1.00 24.21           N
ATOM   3460  CA  ALA A 754     -39.100   9.547  58.794  1.00 24.21           C
ATOM   3461  C   ALA A 754     -38.806   9.030  60.162  1.00 24.21           C
ATOM   3462  O   ALA A 754     -38.328   9.768  61.021  1.00 24.21           O
ATOM   3463  CB  ALA A 754     -37.993   9.020  57.863  1.00 24.21           C
ATOM   3464  N   GLY A 755     -39.105   7.744  60.409  1.00  8.40           N
ATOM   3465  CA  GLY A 755     -38.836   7.215  61.710  1.00  8.40           C
ATOM   3466  C   GLY A 755     -37.354   7.089  61.823  1.00  8.40           C
ATOM   3467  O   GLY A 755     -36.651   7.014  60.817  1.00  8.40           O
ATOM   3468  N   GLY A 756     -36.837   7.062  63.063  1.00  6.67           N
ATOM   3469  CA  GLY A 756     -35.421   6.938  63.221  1.00  6.67           C
ATOM   3470  C   GLY A 756     -35.074   7.430  64.618  1.00  6.67           C
ATOM   3471  O   GLY A 756     -34.654   6.584  65.451  1.00  6.67           O
ATOM   3472  OXT GLY A 756     -35.222   8.655  64.872  1.00  6.67           O
TER    3473      GLY A 756
ATOM   3474  N   LYS B 145       3.267  55.548  16.101  1.00 84.09           N
ATOM   3475  CA  LYS B 145       3.903  54.607  15.154  1.00 84.09           C
ATOM   3476  C   LYS B 145       3.192  53.300  15.191  1.00 84.09           C
ATOM   3477  O   LYS B 145       2.012  53.201  14.856  1.00 84.09           O
ATOM   3478  CB  LYS B 145       5.359  54.317  15.552  1.00 84.09           C
ATOM   3479  CG  LYS B 145       6.279  55.535  15.553  1.00 84.09           C
ATOM   3480  CD  LYS B 145       7.662  55.232  16.134  1.00 84.09           C
ATOM   3481  CE  LYS B 145       8.532  56.469  16.360  1.00 84.09           C
ATOM   3482  NZ  LYS B 145       8.199  57.090  17.661  1.00 84.09           N
ATOM   3483  N   LYS B 146       3.934  52.256  15.608  1.00 89.31           N
ATOM   3484  CA  LYS B 146       3.408  50.928  15.693  1.00 89.31           C
ATOM   3485  C   LYS B 146       2.864  50.740  17.067  1.00 89.31           C
ATOM   3486  O   LYS B 146       2.740  51.685  17.847  1.00 89.31           O
ATOM   3487  CB  LYS B 146       4.451  49.819  15.476  1.00 89.31           C
ATOM   3488  CG  LYS B 146       5.001  49.753  14.051  1.00 89.31           C
ATOM   3489  CD  LYS B 146       5.887  50.944  13.693  1.00 89.31           C
ATOM   3490  CE  LYS B 146       6.593  50.815  12.344  1.00 89.31           C
ATOM   3491  NZ  LYS B 146       7.438  52.008  12.113  1.00 89.31           N
ATOM   3492  N   TRP B 147       2.505  49.483  17.381  1.00119.18           N
ATOM   3493  CA  TRP B 147       1.925  49.152  18.643  1.00119.18           C
ATOM   3494  C   TRP B 147       2.965  49.479  19.670  1.00119.18           C
ATOM   3495  O   TRP B 147       4.158  49.477  19.376  1.00119.18           O
ATOM   3496  CB  TRP B 147       1.563  47.661  18.745  1.00119.18           C
ATOM   3497  CG  TRP B 147       0.716  47.158  17.591  1.00119.18           C
ATOM   3498  CD1 TRP B 147       1.003  46.150  16.717  1.00119.18           C
ATOM   3499  CD2 TRP B 147      -0.543  47.710  17.168  1.00119.18           C
ATOM   3500  CE2 TRP B 147      -0.960  46.982  16.049  1.00119.18           C
ATOM   3501  CE3 TRP B 147      -1.292  48.740  17.661  1.00119.18           C
ATOM   3502  NE1 TRP B 147      -0.003  46.027  15.789  1.00119.18           N
ATOM   3503  CZ2 TRP B 147      -2.132  47.274  15.410  1.00119.18           C
ATOM   3504  CZ3 TRP B 147      -2.476  49.027  17.016  1.00119.18           C
ATOM   3505  CH2 TRP B 147      -2.890  48.307  15.912  1.00119.18           C
ATOM   3506  N   ALA B 148       2.535  49.807  20.905  1.00 49.64           N
ATOM   3507  CA  ALA B 148       3.486  50.224  21.894  1.00 49.64           C
ATOM   3508  C   ALA B 148       4.452  49.119  22.161  1.00 49.64           C
ATOM   3509  O   ALA B 148       4.069  47.977  22.417  1.00 49.64           O
ATOM   3510  CB  ALA B 148       2.847  50.636  23.231  1.00 49.64           C
ATOM   3511  N   LYS B 149       5.748  49.475  22.094  1.00134.81           N
ATOM   3512  CA  LYS B 149       6.880  48.626  22.322  1.00134.81           C
ATOM   3513  C   LYS B 149       8.042  49.547  22.169  1.00134.81           C
ATOM   3514  O   LYS B 149       8.936  49.617  23.011  1.00134.81           O
ATOM   3515  CB  LYS B 149       7.070  47.512  21.272  1.00134.81           C
ATOM   3516  CG  LYS B 149       6.029  46.391  21.355  1.00134.81           C
ATOM   3517  CD  LYS B 149       6.119  45.341  20.247  1.00134.81           C
ATOM   3518  CE  LYS B 149       6.719  44.018  20.733  1.00134.81           C
ATOM   3519  NZ  LYS B 149       6.714  43.013  19.645  1.00134.81           N
ATOM   3520  N   PHE B 150       8.009  50.304  21.056  1.00 48.94           N
ATOM   3521  CA  PHE B 150       9.021  51.253  20.701  1.00 48.94           C
ATOM   3522  C   PHE B 150       9.063  52.306  21.751  1.00 48.94           C
ATOM   3523  O   PHE B 150      10.138  52.753  22.140  1.00 48.94           O
ATOM   3524  CB  PHE B 150       8.738  51.964  19.366  1.00 48.94           C
ATOM   3525  CG  PHE B 150       9.830  52.954  19.145  1.00 48.94           C
ATOM   3526  CD1 PHE B 150      11.024  52.571  18.578  1.00 48.94           C
ATOM   3527  CD2 PHE B 150       9.659  54.272  19.504  1.00 48.94           C
ATOM   3528  CE1 PHE B 150      12.028  53.486  18.375  1.00 48.94           C
ATOM   3529  CE2 PHE B 150      10.661  55.192  19.302  1.00 48.94           C
ATOM   3530  CZ  PHE B 150      11.850  54.799  18.736  1.00 48.94           C
ATOM   3531  N   LEU B 151       7.887  52.731  22.243  1.00 78.13           N
ATOM   3532  CA  LEU B 151       7.860  53.777  23.221  1.00 78.13           C
ATOM   3533  C   LEU B 151       8.602  53.324  24.430  1.00 78.13           C
ATOM   3534  O   LEU B 151       9.353  54.093  25.029  1.00 78.13           O
ATOM   3535  CB  LEU B 151       6.434  54.183  23.618  1.00 78.13           C
ATOM   3536  CG  LEU B 151       5.721  54.958  22.496  1.00 78.13           C
ATOM   3537  CD1 LEU B 151       6.367  56.338  22.291  1.00 78.13           C
ATOM   3538  CD2 LEU B 151       5.662  54.136  21.196  1.00 78.13           C
ATOM   3539  N   ARG B 152       8.435  52.048  24.814  1.00 49.22           N
ATOM   3540  CA  ARG B 152       9.147  51.561  25.957  1.00 49.22           C
ATOM   3541  C   ARG B 152      10.598  51.709  25.658  1.00 49.22           C
ATOM   3542  O   ARG B 152      11.388  52.114  26.505  1.00 49.22           O
ATOM   3543  CB  ARG B 152       8.901  50.067  26.208  1.00 49.22           C
ATOM   3544  CG  ARG B 152       9.727  49.520  27.370  1.00 49.22           C
ATOM   3545  CD  ARG B 152       9.563  48.017  27.602  1.00 49.22           C
ATOM   3546  NE  ARG B 152      10.430  47.669  28.763  1.00 49.22           N
ATOM   3547  CZ  ARG B 152      11.533  46.876  28.617  1.00 49.22           C
ATOM   3548  NH1 ARG B 152      11.816  46.292  27.417  1.00 49.22           N
ATOM   3549  NH2 ARG B 152      12.351  46.661  29.687  1.00 49.22           N
ATOM   3550  N   ASP B 153      10.985  51.382  24.415  1.00 40.68           N
ATOM   3551  CA  ASP B 153      12.359  51.454  24.025  1.00 40.68           C
ATOM   3552  C   ASP B 153      12.824  52.867  24.115  1.00 40.68           C
ATOM   3553  O   ASP B 153      13.916  53.142  24.608  1.00 40.68           O
ATOM   3554  CB  ASP B 153      12.562  51.026  22.565  1.00 40.68           C
ATOM   3555  CG  ASP B 153      14.042  51.147  22.243  1.00 40.68           C
ATOM   3556  OD1 ASP B 153      14.862  51.149  23.198  1.00 40.68           O
ATOM   3557  OD2 ASP B 153      14.370  51.255  21.032  1.00 40.68           O
ATOM   3558  N   PHE B 154      11.992  53.811  23.644  1.00103.14           N
ATOM   3559  CA  PHE B 154      12.449  55.162  23.589  1.00103.14           C
ATOM   3560  C   PHE B 154      12.789  55.625  24.967  1.00103.14           C
ATOM   3561  O   PHE B 154      13.928  56.001  25.234  1.00103.14           O
ATOM   3562  CB  PHE B 154      11.380  56.115  23.030  1.00103.14           C
ATOM   3563  CG  PHE B 154      12.023  57.432  22.767  1.00103.14           C
ATOM   3564  CD1 PHE B 154      12.232  58.337  23.783  1.00103.14           C
ATOM   3565  CD2 PHE B 154      12.408  57.767  21.490  1.00103.14           C
ATOM   3566  CE1 PHE B 154      12.824  59.551  23.529  1.00103.14           C
ATOM   3567  CE2 PHE B 154      13.001  58.980  21.228  1.00103.14           C
ATOM   3568  CZ  PHE B 154      13.211  59.875  22.250  1.00103.14           C
ATOM   3569  N   GLU B 155      11.807  55.607  25.890  1.00101.23           N
ATOM   3570  CA  GLU B 155      12.080  56.101  27.208  1.00101.23           C
ATOM   3571  C   GLU B 155      12.889  55.153  28.050  1.00101.23           C
ATOM   3572  O   GLU B 155      13.873  55.556  28.670  1.00101.23           O
ATOM   3573  CB  GLU B 155      10.810  56.501  27.982  1.00101.23           C
ATOM   3574  CG  GLU B 155      10.154  57.777  27.437  1.00101.23           C
ATOM   3575  CD  GLU B 155      11.081  58.958  27.711  1.00101.23           C
ATOM   3576  OE1 GLU B 155      11.037  59.502  28.848  1.00101.23           O
ATOM   3577  OE2 GLU B 155      11.850  59.330  26.786  1.00101.23           O
ATOM   3578  N   ASN B 156      12.489  53.866  28.104  1.00 69.49           N
ATOM   3579  CA  ASN B 156      13.088  52.911  28.999  1.00 69.49           C
ATOM   3580  C   ASN B 156      14.483  52.489  28.636  1.00 69.49           C
ATOM   3581  O   ASN B 156      15.405  52.660  29.436  1.00 69.49           O
ATOM   3582  CB  ASN B 156      12.209  51.659  29.159  1.00 69.49           C
ATOM   3583  CG  ASN B 156      10.929  52.100  29.872  1.00 69.49           C
ATOM   3584  ND2 ASN B 156       9.753  51.651  29.357  1.00 69.49           N
ATOM   3585  OD1 ASN B 156      10.977  52.833  30.858  1.00 69.49           O
ATOM   3586  N   PHE B 157      14.716  51.942  27.425  1.00104.34           N
ATOM   3587  CA  PHE B 157      16.076  51.541  27.203  1.00104.34           C
ATOM   3588  C   PHE B 157      16.708  52.376  26.162  1.00104.34           C
ATOM   3589  O   PHE B 157      16.477  52.207  24.967  1.00104.34           O
ATOM   3590  CB  PHE B 157      16.329  50.099  26.747  1.00104.34           C
ATOM   3591  CG  PHE B 157      17.751  50.176  26.292  1.00104.34           C
ATOM   3592  CD1 PHE B 157      18.747  50.479  27.189  1.00104.34           C
ATOM   3593  CD2 PHE B 157      18.094  49.967  24.974  1.00104.34           C
ATOM   3594  CE1 PHE B 157      20.060  50.561  26.789  1.00104.34           C
ATOM   3595  CE2 PHE B 157      19.406  50.049  24.562  1.00104.34           C
ATOM   3596  CZ  PHE B 157      20.393  50.348  25.471  1.00104.34           C
ATOM   3597  N   LYS B 158      17.564  53.291  26.631  1.00 94.27           N
ATOM   3598  CA  LYS B 158      18.366  54.119  25.798  1.00 94.27           C
ATOM   3599  C   LYS B 158      19.528  54.470  26.655  1.00 94.27           C
ATOM   3600  O   LYS B 158      19.362  54.741  27.843  1.00 94.27           O
ATOM   3601  CB  LYS B 158      17.712  55.452  25.419  1.00 94.27           C
ATOM   3602  CG  LYS B 158      18.652  56.351  24.619  1.00 94.27           C
ATOM   3603  CD  LYS B 158      17.978  57.585  24.029  1.00 94.27           C
ATOM   3604  CE  LYS B 158      17.545  58.605  25.080  1.00 94.27           C
ATOM   3605  NZ  LYS B 158      17.102  59.849  24.415  1.00 94.27           N
ATOM   3606  N   ALA B 159      20.738  54.481  26.080  1.00 27.03           N
ATOM   3607  CA  ALA B 159      21.890  54.806  26.861  1.00 27.03           C
ATOM   3608  C   ALA B 159      21.730  56.211  27.337  1.00 27.03           C
ATOM   3609  O   ALA B 159      22.090  56.552  28.462  1.00 27.03           O
ATOM   3610  CB  ALA B 159      23.202  54.729  26.061  1.00 27.03           C
ATOM   3611  N   ALA B 160      21.154  57.063  26.477  1.00 35.78           N
ATOM   3612  CA  ALA B 160      21.045  58.461  26.763  1.00 35.78           C
ATOM   3613  C   ALA B 160      20.244  58.694  28.006  1.00 35.78           C
ATOM   3614  O   ALA B 160      20.605  59.551  28.810  1.00 35.78           O
ATOM   3615  CB  ALA B 160      20.381  59.244  25.618  1.00 35.78           C
ATOM   3616  N   CYS B 161      19.142  57.947  28.225  1.00 60.02           N
ATOM   3617  CA  CYS B 161      18.329  58.265  29.368  1.00 60.02           C
ATOM   3618  C   CYS B 161      18.678  57.392  30.535  1.00 60.02           C
ATOM   3619  O   CYS B 161      17.930  56.474  30.871  1.00 60.02           O
ATOM   3620  CB  CYS B 161      16.828  58.057  29.104  1.00 60.02           C
ATOM   3621  SG  CYS B 161      16.169  59.195  27.851  1.00 60.02           S
ATOM   3622  N   VAL B 162      19.856  57.621  31.151  1.00 61.49           N
ATOM   3623  CA  VAL B 162      20.224  56.941  32.362  1.00 61.49           C
ATOM   3624  C   VAL B 162      19.518  57.535  33.558  1.00 61.49           C
ATOM   3625  O   VAL B 162      19.057  56.806  34.431  1.00 61.49           O
ATOM   3626  CB  VAL B 162      21.703  56.954  32.624  1.00 61.49           C
ATOM   3627  CG1 VAL B 162      21.977  56.291  33.985  1.00 61.49           C
ATOM   3628  CG2 VAL B 162      22.401  56.245  31.450  1.00 61.49           C
ATOM   3629  N   PRO B 163      19.437  58.848  33.636  1.00138.83           N
ATOM   3630  CA  PRO B 163      18.819  59.490  34.774  1.00138.83           C
ATOM   3631  C   PRO B 163      17.340  59.351  34.912  1.00138.83           C
ATOM   3632  O   PRO B 163      16.836  59.552  36.017  1.00138.83           O
ATOM   3633  CB  PRO B 163      19.286  60.949  34.756  1.00138.83           C
ATOM   3634  CG  PRO B 163      20.033  61.114  33.422  1.00138.83           C
ATOM   3635  CD  PRO B 163      20.486  59.688  33.085  1.00138.83           C
ATOM   3636  N   TRP B 164      16.615  59.025  33.830  1.00 62.62           N
ATOM   3637  CA  TRP B 164      15.189  58.966  33.927  1.00 62.62           C
ATOM   3638  C   TRP B 164      14.805  57.826  34.812  1.00 62.62           C
ATOM   3639  O   TRP B 164      15.573  56.886  35.020  1.00 62.62           O
ATOM   3640  CB  TRP B 164      14.480  58.784  32.571  1.00 62.62           C
ATOM   3641  CG  TRP B 164      14.555  60.000  31.680  1.00 62.62           C
ATOM   3642  CD1 TRP B 164      15.426  60.295  30.671  1.00 62.62           C
ATOM   3643  CD2 TRP B 164      13.658  61.116  31.779  1.00 62.62           C
ATOM   3644  CE2 TRP B 164      14.038  62.043  30.811  1.00 62.62           C
ATOM   3645  CE3 TRP B 164      12.601  61.347  32.615  1.00 62.62           C
ATOM   3646  NE1 TRP B 164      15.125  61.527  30.137  1.00 62.62           N
ATOM   3647  CZ2 TRP B 164      13.367  63.223  30.660  1.00 62.62           C
ATOM   3648  CZ3 TRP B 164      11.924  62.537  32.458  1.00 62.62           C
ATOM   3649  CH2 TRP B 164      12.299  63.456  31.502  1.00 62.62           C
ATOM   3650  N   GLU B 165      13.587  57.923  35.376  1.00 49.81           N
ATOM   3651  CA  GLU B 165      13.022  56.965  36.277  1.00 49.81           C
ATOM   3652  C   GLU B 165      12.732  55.715  35.505  1.00 49.81           C
ATOM   3653  O   GLU B 165      12.685  55.724  34.278  1.00 49.81           O
ATOM   3654  CB  GLU B 165      11.709  57.460  36.905  1.00 49.81           C
ATOM   3655  CG  GLU B 165      11.184  56.590  38.045  1.00 49.81           C
ATOM   3656  CD  GLU B 165       9.964  57.290  38.625  1.00 49.81           C
ATOM   3657  OE1 GLU B 165      10.089  58.495  38.979  1.00 49.81           O
ATOM   3658  OE2 GLU B 165       8.893  56.637  38.722  1.00 49.81           O
ATOM   3659  N   ASN B 166      12.561  54.593  36.235  1.00 59.84           N
ATOM   3660  CA  ASN B 166      12.331  53.290  35.676  1.00 59.84           C
ATOM   3661  C   ASN B 166      11.024  53.218  34.953  1.00 59.84           C
ATOM   3662  O   ASN B 166      10.910  52.481  33.975  1.00 59.84           O
ATOM   3663  CB  ASN B 166      12.298  52.168  36.718  1.00 59.84           C
ATOM   3664  CG  ASN B 166      13.727  51.896  37.141  1.00 59.84           C
ATOM   3665  ND2 ASN B 166      13.891  50.959  38.110  1.00 59.84           N
ATOM   3666  OD1 ASN B 166      14.670  52.482  36.613  1.00 59.84           O
ATOM   3667  N   LYS B 167       9.998  53.965  35.405  1.00105.66           N
ATOM   3668  CA  LYS B 167       8.715  53.851  34.771  1.00105.66           C
ATOM   3669  C   LYS B 167       8.301  52.416  34.835  1.00105.66           C
ATOM   3670  O   LYS B 167       8.062  51.755  33.824  1.00105.66           O
ATOM   3671  CB  LYS B 167       8.715  54.368  33.322  1.00105.66           C
ATOM   3672  CG  LYS B 167       7.343  54.356  32.649  1.00105.66           C
ATOM   3673  CD  LYS B 167       7.244  55.351  31.490  1.00105.66           C
ATOM   3674  CE  LYS B 167       8.574  55.614  30.783  1.00105.66           C
ATOM   3675  NZ  LYS B 167       8.397  56.666  29.759  1.00105.66           N
ATOM   3676  N   ILE B 168       8.229  51.921  36.085  1.00 93.41           N
ATOM   3677  CA  ILE B 168       7.911  50.575  36.463  1.00 93.41           C
ATOM   3678  C   ILE B 168       6.517  50.207  36.065  1.00 93.41           C
ATOM   3679  O   ILE B 168       6.283  49.090  35.604  1.00 93.41           O
ATOM   3680  CB  ILE B 168       8.031  50.367  37.944  1.00 93.41           C
ATOM   3681  CG1 ILE B 168       9.496  50.546  38.373  1.00 93.41           C
ATOM   3682  CG2 ILE B 168       7.451  48.988  38.291  1.00 93.41           C
ATOM   3683  CD1 ILE B 168      10.444  49.558  37.695  1.00 93.41           C
ATOM   3684  N   LYS B 169       5.544  51.120  36.224  1.00 88.38           N
ATOM   3685  CA  LYS B 169       4.193  50.717  35.959  1.00 88.38           C
ATOM   3686  C   LYS B 169       4.038  50.263  34.538  1.00 88.38           C
ATOM   3687  O   LYS B 169       3.345  49.281  34.283  1.00 88.38           O
ATOM   3688  CB  LYS B 169       3.141  51.804  36.247  1.00 88.38           C
ATOM   3689  CG  LYS B 169       1.728  51.363  35.853  1.00 88.38           C
ATOM   3690  CD  LYS B 169       1.255  50.079  36.540  1.00 88.38           C
ATOM   3691  CE  LYS B 169      -0.079  49.554  35.999  1.00 88.38           C
ATOM   3692  NZ  LYS B 169      -0.399  48.242  36.606  1.00 88.38           N
ATOM   3693  N   ALA B 170       4.659  50.958  33.567  1.00 39.62           N
ATOM   3694  CA  ALA B 170       4.487  50.567  32.195  1.00 39.62           C
ATOM   3695  C   ALA B 170       5.081  49.211  31.941  1.00 39.62           C
ATOM   3696  O   ALA B 170       4.460  48.362  31.307  1.00 39.62           O
ATOM   3697  CB  ALA B 170       5.143  51.549  31.210  1.00 39.62           C
ATOM   3698  N   ILE B 171       6.304  48.972  32.447  1.00 64.33           N
ATOM   3699  CA  ILE B 171       7.003  47.742  32.208  1.00 64.33           C
ATOM   3700  C   ILE B 171       6.280  46.612  32.856  1.00 64.33           C
ATOM   3701  O   ILE B 171       6.215  45.513  32.306  1.00 64.33           O
ATOM   3702  CB  ILE B 171       8.428  47.827  32.648  1.00 64.33           C
ATOM   3703  CG1 ILE B 171       9.106  48.869  31.738  1.00 64.33           C
ATOM   3704  CG2 ILE B 171       9.065  46.428  32.591  1.00 64.33           C
ATOM   3705  CD1 ILE B 171      10.389  49.470  32.290  1.00 64.33           C
ATOM   3706  N   GLU B 172       5.715  46.849  34.051  1.00 68.79           N
ATOM   3707  CA  GLU B 172       4.995  45.798  34.699  1.00 68.79           C
ATOM   3708  C   GLU B 172       3.874  45.436  33.781  1.00 68.79           C
ATOM   3709  O   GLU B 172       3.559  44.261  33.595  1.00 68.79           O
ATOM   3710  CB  GLU B 172       4.360  46.233  36.037  1.00 68.79           C
ATOM   3711  CG  GLU B 172       5.363  46.681  37.105  1.00 68.79           C
ATOM   3712  CD  GLU B 172       4.606  46.913  38.405  1.00 68.79           C
ATOM   3713  OE1 GLU B 172       3.654  46.137  38.679  1.00 68.79           O
ATOM   3714  OE2 GLU B 172       4.976  47.859  39.149  1.00 68.79           O
ATOM   3715  N   SER B 173       3.252  46.452  33.157  1.00 41.97           N
ATOM   3716  CA  SER B 173       2.127  46.196  32.310  1.00 41.97           C
ATOM   3717  C   SER B 173       2.513  45.258  31.208  1.00 41.97           C
ATOM   3718  O   SER B 173       1.890  44.210  31.051  1.00 41.97           O
ATOM   3719  CB  SER B 173       1.575  47.469  31.646  1.00 41.97           C
ATOM   3720  OG  SER B 173       1.010  48.328  32.625  1.00 41.97           O
ATOM   3721  N   GLN B 174       3.532  45.604  30.392  1.00 84.00           N
ATOM   3722  CA  GLN B 174       3.815  44.730  29.288  1.00 84.00           C
ATOM   3723  C   GLN B 174       4.405  43.420  29.721  1.00 84.00           C
ATOM   3724  O   GLN B 174       3.914  42.360  29.340  1.00 84.00           O
ATOM   3725  CB  GLN B 174       4.836  45.254  28.275  1.00 84.00           C
ATOM   3726  CG  GLN B 174       5.006  44.228  27.151  1.00 84.00           C
ATOM   3727  CD  GLN B 174       6.359  44.417  26.493  1.00 84.00           C
ATOM   3728  NE2 GLN B 174       6.425  45.319  25.478  1.00 84.00           N
ATOM   3729  OE1 GLN B 174       7.332  43.771  26.878  1.00 84.00           O
ATOM   3730  N   PHE B 175       5.491  43.478  30.518  1.00 79.60           N
ATOM   3731  CA  PHE B 175       6.272  42.337  30.919  1.00 79.60           C
ATOM   3732  C   PHE B 175       5.595  41.441  31.903  1.00 79.60           C
ATOM   3733  O   PHE B 175       5.601  40.223  31.741  1.00 79.60           O
ATOM   3734  CB  PHE B 175       7.630  42.753  31.502  1.00 79.60           C
ATOM   3735  CG  PHE B 175       8.370  43.295  30.335  1.00 79.60           C
ATOM   3736  CD1 PHE B 175       8.989  42.432  29.464  1.00 79.60           C
ATOM   3737  CD2 PHE B 175       8.439  44.650  30.096  1.00 79.60           C
ATOM   3738  CE1 PHE B 175       9.670  42.903  28.373  1.00 79.60           C
ATOM   3739  CE2 PHE B 175       9.123  45.126  29.003  1.00 79.60           C
ATOM   3740  CZ  PHE B 175       9.742  44.255  28.140  1.00 79.60           C
ATOM   3741  N   GLY B 176       4.964  42.011  32.945  1.00 32.02           N
ATOM   3742  CA  GLY B 176       4.418  41.164  33.966  1.00 32.02           C
ATOM   3743  C   GLY B 176       5.153  41.457  35.239  1.00 32.02           C
ATOM   3744  O   GLY B 176       6.204  42.093  35.238  1.00 32.02           O
ATOM   3745  N   SER B 177       4.589  40.978  36.364  1.00 85.21           N
ATOM   3746  CA  SER B 177       5.066  41.265  37.686  1.00 85.21           C
ATOM   3747  C   SER B 177       6.444  40.725  37.894  1.00 85.21           C
ATOM   3748  O   SER B 177       7.263  41.355  38.559  1.00 85.21           O
ATOM   3749  CB  SER B 177       4.163  40.646  38.769  1.00 85.21           C
ATOM   3750  OG  SER B 177       2.842  41.144  38.645  1.00 85.21           O
ATOM   3751  N   SER B 178       6.745  39.538  37.347  1.00 86.90           N
ATOM   3752  CA  SER B 178       8.032  38.960  37.599  1.00 86.90           C
ATOM   3753  C   SER B 178       9.119  39.837  37.065  1.00 86.90           C
ATOM   3754  O   SER B 178       9.998  40.275  37.806  1.00 86.90           O
ATOM   3755  CB  SER B 178       8.202  37.592  36.934  1.00 86.90           C
ATOM   3756  OG  SER B 178       9.496  37.090  37.222  1.00 86.90           O
ATOM   3757  N   VAL B 179       9.077  40.124  35.752  1.00 36.15           N
ATOM   3758  CA  VAL B 179      10.120  40.888  35.133  1.00 36.15           C
ATOM   3759  C   VAL B 179      10.131  42.260  35.711  1.00 36.15           C
ATOM   3760  O   VAL B 179      11.191  42.847  35.921  1.00 36.15           O
ATOM   3761  CB  VAL B 179       9.970  41.012  33.648  1.00 36.15           C
ATOM   3762  CG1 VAL B 179      11.102  41.914  33.129  1.00 36.15           C
ATOM   3763  CG2 VAL B 179       9.970  39.600  33.038  1.00 36.15           C
ATOM   3764  N   ALA B 180       8.941  42.820  35.975  1.00 26.91           N
ATOM   3765  CA  ALA B 180       8.865  44.148  36.498  1.00 26.91           C
ATOM   3766  C   ALA B 180       9.519  44.184  37.842  1.00 26.91           C
ATOM   3767  O   ALA B 180      10.230  45.131  38.171  1.00 26.91           O
ATOM   3768  CB  ALA B 180       7.419  44.623  36.679  1.00 26.91           C
ATOM   3769  N   SER B 181       9.308  43.130  38.648  1.00 75.44           N
ATOM   3770  CA  SER B 181       9.816  43.088  39.986  1.00 75.44           C
ATOM   3771  C   SER B 181      11.306  43.174  39.964  1.00 75.44           C
ATOM   3772  O   SER B 181      11.895  43.812  40.835  1.00 75.44           O
ATOM   3773  CB  SER B 181       9.452  41.791  40.733  1.00 75.44           C
ATOM   3774  OG  SER B 181       8.055  41.733  40.985  1.00 75.44           O
ATOM   3775  N   TYR B 182      11.966  42.542  38.973  1.00 56.96           N
ATOM   3776  CA  TYR B 182      13.401  42.565  38.973  1.00 56.96           C
ATOM   3777  C   TYR B 182      13.889  43.968  38.815  1.00 56.96           C
ATOM   3778  O   TYR B 182      14.796  44.391  39.529  1.00 56.96           O
ATOM   3779  CB  TYR B 182      14.073  41.744  37.862  1.00 56.96           C
ATOM   3780  CG  TYR B 182      15.531  42.070  37.956  1.00 56.96           C
ATOM   3781  CD1 TYR B 182      16.313  41.532  38.954  1.00 56.96           C
ATOM   3782  CD2 TYR B 182      16.122  42.914  37.043  1.00 56.96           C
ATOM   3783  CE1 TYR B 182      17.653  41.834  39.040  1.00 56.96           C
ATOM   3784  CE2 TYR B 182      17.460  43.221  37.121  1.00 56.96           C
ATOM   3785  CZ  TYR B 182      18.230  42.680  38.124  1.00 56.96           C
ATOM   3786  OH  TYR B 182      19.604  42.990  38.211  1.00 56.96           O
ATOM   3787  N   PHE B 183      13.290  44.737  37.887  1.00 70.48           N
ATOM   3788  CA  PHE B 183      13.768  46.069  37.664  1.00 70.48           C
ATOM   3789  C   PHE B 183      13.599  46.887  38.903  1.00 70.48           C
ATOM   3790  O   PHE B 183      14.467  47.699  39.214  1.00 70.48           O
ATOM   3791  CB  PHE B 183      13.123  46.807  36.479  1.00 70.48           C
ATOM   3792  CG  PHE B 183      13.804  46.308  35.250  1.00 70.48           C
ATOM   3793  CD1 PHE B 183      15.084  46.726  34.958  1.00 70.48           C
ATOM   3794  CD2 PHE B 183      13.170  45.443  34.388  1.00 70.48           C
ATOM   3795  CE1 PHE B 183      15.729  46.281  33.828  1.00 70.48           C
ATOM   3796  CE2 PHE B 183      13.813  44.996  33.256  1.00 70.48           C
ATOM   3797  CZ  PHE B 183      15.092  45.412  32.974  1.00 70.48           C
ATOM   3798  N   LEU B 184      12.488  46.722  39.646  1.00 89.82           N
ATOM   3799  CA  LEU B 184      12.371  47.513  40.837  1.00 89.82           C
ATOM   3800  C   LEU B 184      13.481  47.158  41.773  1.00 89.82           C
ATOM   3801  O   LEU B 184      14.059  48.032  42.416  1.00 89.82           O
ATOM   3802  CB  LEU B 184      11.061  47.352  41.634  1.00 89.82           C
ATOM   3803  CG  LEU B 184       9.834  48.016  40.988  1.00 89.82           C
ATOM   3804  CD1 LEU B 184       9.405  47.287  39.705  1.00 89.82           C
ATOM   3805  CD2 LEU B 184       8.696  48.195  42.008  1.00 89.82           C
ATOM   3806  N   PHE B 185      13.827  45.861  41.866  1.00 47.65           N
ATOM   3807  CA  PHE B 185      14.849  45.449  42.786  1.00 47.65           C
ATOM   3808  C   PHE B 185      16.127  46.130  42.429  1.00 47.65           C
ATOM   3809  O   PHE B 185      16.819  46.667  43.294  1.00 47.65           O
ATOM   3810  CB  PHE B 185      15.120  43.935  42.743  1.00 47.65           C
ATOM   3811  CG  PHE B 185      16.219  43.669  43.715  1.00 47.65           C
ATOM   3812  CD1 PHE B 185      15.946  43.484  45.048  1.00 47.65           C
ATOM   3813  CD2 PHE B 185      17.523  43.613  43.287  1.00 47.65           C
ATOM   3814  CE1 PHE B 185      16.963  43.242  45.944  1.00 47.65           C
ATOM   3815  CE2 PHE B 185      18.546  43.374  44.177  1.00 47.65           C
ATOM   3816  CZ  PHE B 185      18.264  43.187  45.508  1.00 47.65           C
ATOM   3817  N   LEU B 186      16.466  46.136  41.130  1.00 52.54           N
ATOM   3818  CA  LEU B 186      17.700  46.704  40.682  1.00 52.54           C
ATOM   3819  C   LEU B 186      17.697  48.170  40.979  1.00 52.54           C
ATOM   3820  O   LEU B 186      18.718  48.732  41.371  1.00 52.54           O
ATOM   3821  CB  LEU B 186      17.889  46.592  39.166  1.00 52.54           C
ATOM   3822  CG  LEU B 186      19.234  47.184  38.727  1.00 52.54           C
ATOM   3823  CD1 LEU B 186      20.380  46.350  39.317  1.00 52.54           C
ATOM   3824  CD2 LEU B 186      19.322  47.355  37.203  1.00 52.54           C
ATOM   3825  N   ARG B 187      16.533  48.821  40.793  1.00102.95           N
ATOM   3826  CA  ARG B 187      16.416  50.242  40.951  1.00102.95           C
ATOM   3827  C   ARG B 187      16.792  50.617  42.345  1.00102.95           C
ATOM   3828  O   ARG B 187      17.614  51.509  42.550  1.00102.95           O
ATOM   3829  CB  ARG B 187      14.963  50.707  40.744  1.00102.95           C
ATOM   3830  CG  ARG B 187      14.715  52.216  40.840  1.00102.95           C
ATOM   3831  CD  ARG B 187      15.230  53.035  39.652  1.00102.95           C
ATOM   3832  NE  ARG B 187      14.633  54.394  39.792  1.00102.95           N
ATOM   3833  CZ  ARG B 187      15.029  55.421  38.986  1.00102.95           C
ATOM   3834  NH1 ARG B 187      16.001  55.224  38.047  1.00102.95           N
ATOM   3835  NH2 ARG B 187      14.448  56.649  39.120  1.00102.95           N
ATOM   3836  N   TRP B 188      16.207  49.939  43.349  1.00107.52           N
ATOM   3837  CA  TRP B 188      16.526  50.291  44.700  1.00107.52           C
ATOM   3838  C   TRP B 188      17.927  49.929  45.074  1.00107.52           C
ATOM   3839  O   TRP B 188      18.544  50.633  45.871  1.00107.52           O
ATOM   3840  CB  TRP B 188      15.478  49.910  45.755  1.00107.52           C
ATOM   3841  CG  TRP B 188      14.479  51.041  45.820  1.00107.52           C
ATOM   3842  CD1 TRP B 188      14.393  52.054  46.733  1.00107.52           C
ATOM   3843  CD2 TRP B 188      13.507  51.326  44.805  1.00107.52           C
ATOM   3844  CE2 TRP B 188      12.885  52.529  45.153  1.00107.52           C
ATOM   3845  CE3 TRP B 188      13.171  50.655  43.664  1.00107.52           C
ATOM   3846  NE1 TRP B 188      13.440  52.963  46.337  1.00107.52           N
ATOM   3847  CZ2 TRP B 188      11.917  53.075  44.362  1.00107.52           C
ATOM   3848  CZ3 TRP B 188      12.180  51.202  42.878  1.00107.52           C
ATOM   3849  CH2 TRP B 188      11.567  52.390  43.219  1.00107.52           C
ATOM   3850  N   MET B 189      18.478  48.831  44.526  1.00 33.47           N
ATOM   3851  CA  MET B 189      19.830  48.470  44.855  1.00 33.47           C
ATOM   3852  C   MET B 189      20.726  49.579  44.397  1.00 33.47           C
ATOM   3853  O   MET B 189      21.640  49.999  45.103  1.00 33.47           O
ATOM   3854  CB  MET B 189      20.287  47.197  44.125  1.00 33.47           C
ATOM   3855  CG  MET B 189      21.653  46.669  44.569  1.00 33.47           C
ATOM   3856  SD  MET B 189      21.657  45.833  46.183  1.00 33.47           S
ATOM   3857  CE  MET B 189      21.474  47.343  47.174  1.00 33.47           C
ATOM   3858  N   TYR B 190      20.470  50.092  43.182  1.00128.22           N
ATOM   3859  CA  TYR B 190      21.269  51.132  42.609  1.00128.22           C
ATOM   3860  C   TYR B 190      21.097  52.369  43.436  1.00128.22           C
ATOM   3861  O   TYR B 190      22.052  53.086  43.726  1.00128.22           O
ATOM   3862  CB  TYR B 190      20.832  51.457  41.172  1.00128.22           C
ATOM   3863  CG  TYR B 190      21.756  52.500  40.654  1.00128.22           C
ATOM   3864  CD1 TYR B 190      21.477  53.828  40.864  1.00128.22           C
ATOM   3865  CD2 TYR B 190      22.900  52.151  39.975  1.00128.22           C
ATOM   3866  CE1 TYR B 190      22.325  54.799  40.393  1.00128.22           C
ATOM   3867  CE2 TYR B 190      23.753  53.119  39.501  1.00128.22           C
ATOM   3868  CZ  TYR B 190      23.465  54.447  39.712  1.00128.22           C
ATOM   3869  OH  TYR B 190      24.330  55.450  39.233  1.00128.22           O
ATOM   3870  N   GLY B 191      19.853  52.657  43.854  1.00 28.47           N
ATOM   3871  CA  GLY B 191      19.615  53.864  44.588  1.00 28.47           C
ATOM   3872  C   GLY B 191      20.394  53.830  45.866  1.00 28.47           C
ATOM   3873  O   GLY B 191      20.973  54.835  46.270  1.00 28.47           O
ATOM   3874  N   VAL B 192      20.425  52.665  46.542  1.00 99.26           N
ATOM   3875  CA  VAL B 192      21.081  52.577  47.815  1.00 99.26           C
ATOM   3876  C   VAL B 192      22.556  52.778  47.661  1.00 99.26           C
ATOM   3877  O   VAL B 192      23.203  53.296  48.569  1.00 99.26           O
ATOM   3878  CB  VAL B 192      20.912  51.271  48.534  1.00 99.26           C
ATOM   3879  CG1 VAL B 192      21.764  50.203  47.831  1.00 99.26           C
ATOM   3880  CG2 VAL B 192      21.301  51.480  50.010  1.00 99.26           C
ATOM   3881  N   ASN B 193      23.132  52.360  46.516  1.00106.50           N
ATOM   3882  CA  ASN B 193      24.562  52.390  46.361  1.00106.50           C
ATOM   3883  C   ASN B 193      25.119  53.777  46.390  1.00106.50           C
ATOM   3884  O   ASN B 193      26.295  53.954  46.695  1.00106.50           O
ATOM   3885  CB  ASN B 193      25.135  51.626  45.142  1.00106.50           C
ATOM   3886  CG  ASN B 193      24.700  52.222  43.815  1.00106.50           C
ATOM   3887  ND2 ASN B 193      25.168  53.455  43.497  1.00106.50           N
ATOM   3888  OD1 ASN B 193      23.976  51.587  43.054  1.00106.50           O
ATOM   3889  N   MET B 194      24.311  54.805  46.075  1.00 85.66           N
ATOM   3890  CA  MET B 194      24.858  56.129  45.999  1.00 85.66           C
ATOM   3891  C   MET B 194      25.462  56.562  47.303  1.00 85.66           C
ATOM   3892  O   MET B 194      26.559  57.117  47.313  1.00 85.66           O
ATOM   3893  CB  MET B 194      23.831  57.181  45.558  1.00 85.66           C
ATOM   3894  CG  MET B 194      24.438  58.580  45.461  1.00 85.66           C
ATOM   3895  SD  MET B 194      25.868  58.658  44.343  1.00 85.66           S
ATOM   3896  CE  MET B 194      25.071  57.736  42.999  1.00 85.66           C
ATOM   3897  N   VAL B 195      24.793  56.314  48.445  1.00 95.19           N
ATOM   3898  CA  VAL B 195      25.334  56.746  49.705  1.00 95.19           C
ATOM   3899  C   VAL B 195      26.632  56.047  49.937  1.00 95.19           C
ATOM   3900  O   VAL B 195      27.586  56.629  50.450  1.00 95.19           O
ATOM   3901  CB  VAL B 195      24.454  56.426  50.875  1.00 95.19           C
ATOM   3902  CG1 VAL B 195      23.170  57.253  50.747  1.00 95.19           C
ATOM   3903  CG2 VAL B 195      24.213  54.909  50.919  1.00 95.19           C
ATOM   3904  N   LEU B 196      26.699  54.763  49.556  1.00 49.25           N
ATOM   3905  CA  LEU B 196      27.882  53.993  49.785  1.00 49.25           C
ATOM   3906  C   LEU B 196      29.004  54.627  49.020  1.00 49.25           C
ATOM   3907  O   LEU B 196      30.126  54.721  49.514  1.00 49.25           O
ATOM   3908  CB  LEU B 196      27.751  52.545  49.280  1.00 49.25           C
ATOM   3909  CG  LEU B 196      26.594  51.757  49.932  1.00 49.25           C
ATOM   3910  CD1 LEU B 196      26.576  50.294  49.460  1.00 49.25           C
ATOM   3911  CD2 LEU B 196      26.610  51.888  51.463  1.00 49.25           C
ATOM   3912  N   PHE B 197      28.723  55.079  47.784  1.00 43.94           N
ATOM   3913  CA  PHE B 197      29.718  55.668  46.934  1.00 43.94           C
ATOM   3914  C   PHE B 197      30.255  56.913  47.561  1.00 43.94           C
ATOM   3915  O   PHE B 197      31.466  57.113  47.613  1.00 43.94           O
ATOM   3916  CB  PHE B 197      29.156  56.054  45.551  1.00 43.94           C
ATOM   3917  CG  PHE B 197      30.172  56.873  44.823  1.00 43.94           C
ATOM   3918  CD1 PHE B 197      31.242  56.287  44.183  1.00 43.94           C
ATOM   3919  CD2 PHE B 197      30.038  58.240  44.772  1.00 43.94           C
ATOM   3920  CE1 PHE B 197      32.165  57.060  43.515  1.00 43.94           C
ATOM   3921  CE2 PHE B 197      30.959  59.018  44.106  1.00 43.94           C
ATOM   3922  CZ  PHE B 197      32.026  58.426  43.475  1.00 43.94           C
ATOM   3923  N   VAL B 198      29.362  57.785  48.064  1.00100.33           N
ATOM   3924  CA  VAL B 198      29.804  59.026  48.627  1.00100.33           C
ATOM   3925  C   VAL B 198      30.635  58.741  49.835  1.00100.33           C
ATOM   3926  O   VAL B 198      31.694  59.337  50.026  1.00100.33           O
ATOM   3927  CB  VAL B 198      28.671  59.934  49.030  1.00100.33           C
ATOM   3928  CG1 VAL B 198      27.823  60.179  47.777  1.00100.33           C
ATOM   3929  CG2 VAL B 198      27.868  59.344  50.199  1.00100.33           C
ATOM   3930  N   LEU B 199      30.178  57.792  50.670  1.00 54.38           N
ATOM   3931  CA  LEU B 199      30.835  57.465  51.903  1.00 54.38           C
ATOM   3932  C   LEU B 199      32.200  56.957  51.584  1.00 54.38           C
ATOM   3933  O   LEU B 199      33.183  57.351  52.210  1.00 54.38           O
ATOM   3934  CB  LEU B 199      30.153  56.294  52.627  1.00 54.38           C
ATOM   3935  CG  LEU B 199      28.675  56.508  52.996  1.00 54.38           C
ATOM   3936  CD1 LEU B 199      28.111  55.268  53.707  1.00 54.38           C
ATOM   3937  CD2 LEU B 199      28.473  57.788  53.821  1.00 54.38           C
ATOM   3938  N   THR B 200      32.302  56.064  50.583  1.00 28.78           N
ATOM   3939  CA  THR B 200      33.569  55.468  50.288  1.00 28.78           C
ATOM   3940  C   THR B 200      34.510  56.548  49.891  1.00 28.78           C
ATOM   3941  O   THR B 200      35.669  56.551  50.298  1.00 28.78           O
ATOM   3942  CB  THR B 200      33.521  54.459  49.175  1.00 28.78           C
ATOM   3943  CG2 THR B 200      32.613  53.294  49.601  1.00 28.78           C
ATOM   3944  OG1 THR B 200      33.041  55.060  47.980  1.00 28.78           O
ATOM   3945  N   PHE B 201      34.018  57.502  49.086  1.00 41.87           N
ATOM   3946  CA  PHE B 201      34.827  58.584  48.621  1.00 41.87           C
ATOM   3947  C   PHE B 201      35.261  59.389  49.800  1.00 41.87           C
ATOM   3948  O   PHE B 201      36.412  59.809  49.894  1.00 41.87           O
ATOM   3949  CB  PHE B 201      34.052  59.511  47.672  1.00 41.87           C
ATOM   3950  CG  PHE B 201      34.952  60.609  47.226  1.00 41.87           C
ATOM   3951  CD1 PHE B 201      35.806  60.430  46.165  1.00 41.87           C
ATOM   3952  CD2 PHE B 201      34.937  61.826  47.873  1.00 41.87           C
ATOM   3953  CE1 PHE B 201      36.632  61.449  45.751  1.00 41.87           C
ATOM   3954  CE2 PHE B 201      35.760  62.849  47.466  1.00 41.87           C
ATOM   3955  CZ  PHE B 201      36.611  62.659  46.403  1.00 41.87           C
ATOM   3956  N   SER B 202      34.343  59.640  50.749  1.00 89.30           N
ATOM   3957  CA  SER B 202      34.732  60.444  51.866  1.00 89.30           C
ATOM   3958  C   SER B 202      35.805  59.735  52.627  1.00 89.30           C
ATOM   3959  O   SER B 202      36.845  60.322  52.906  1.00 89.30           O
ATOM   3960  CB  SER B 202      33.587  60.756  52.844  1.00 89.30           C
ATOM   3961  OG  SER B 202      33.184  59.578  53.525  1.00 89.30           O
ATOM   3962  N   LEU B 203      35.620  58.444  52.957  1.00 88.03           N
ATOM   3963  CA  LEU B 203      36.611  57.778  53.761  1.00 88.03           C
ATOM   3964  C   LEU B 203      37.909  57.713  53.037  1.00 88.03           C
ATOM   3965  O   LEU B 203      38.968  57.871  53.642  1.00 88.03           O
ATOM   3966  CB  LEU B 203      36.253  56.341  54.174  1.00 88.03           C
ATOM   3967  CG  LEU B 203      35.194  56.259  55.284  1.00 88.03           C
ATOM   3968  CD1 LEU B 203      33.799  56.675  54.794  1.00 88.03           C
ATOM   3969  CD2 LEU B 203      35.221  54.886  55.966  1.00 88.03           C
ATOM   3970  N   ILE B 204      37.885  57.464  51.722  1.00178.89           N
ATOM   3971  CA  ILE B 204      39.140  57.420  51.043  1.00178.89           C
ATOM   3972  C   ILE B 204      39.780  58.765  51.181  1.00178.89           C
ATOM   3973  O   ILE B 204      40.977  58.865  51.447  1.00178.89           O
ATOM   3974  CB  ILE B 204      39.003  56.963  49.607  1.00178.89           C
ATOM   3975  CG1 ILE B 204      40.299  57.129  48.812  1.00178.89           C
ATOM   3976  CG2 ILE B 204      37.799  57.649  48.960  1.00178.89           C
ATOM   3977  CD1 ILE B 204      40.582  58.562  48.362  1.00178.89           C
ATOM   3978  N   MET B 205      38.992  59.842  51.039  1.00 96.59           N
ATOM   3979  CA  MET B 205      39.538  61.160  51.171  1.00 96.59           C
ATOM   3980  C   MET B 205      40.046  61.370  52.566  1.00 96.59           C
ATOM   3981  O   MET B 205      41.135  61.909  52.758  1.00 96.59           O
ATOM   3982  CB  MET B 205      38.502  62.263  50.907  1.00 96.59           C
ATOM   3983  CG  MET B 205      39.060  63.680  51.057  1.00 96.59           C
ATOM   3984  SD  MET B 205      40.289  64.139  49.802  1.00 96.59           S
ATOM   3985  CE  MET B 205      39.139  63.916  48.417  1.00 96.59           C
ATOM   3986  N   LEU B 206      39.276  60.933  53.584  1.00 88.60           N
ATOM   3987  CA  LEU B 206      39.622  61.204  54.950  1.00 88.60           C
ATOM   3988  C   LEU B 206      40.020  59.914  55.654  1.00 88.60           C
ATOM   3989  O   LEU B 206      41.217  59.780  56.030  1.00 88.60           O
ATOM   3990  CB  LEU B 206      38.444  61.754  55.784  1.00 88.60           C
ATOM   3991  CG  LEU B 206      37.773  63.049  55.268  1.00 88.60           C
ATOM   3992  CD1 LEU B 206      38.787  64.187  55.100  1.00 88.60           C
ATOM   3993  CD2 LEU B 206      36.908  62.817  54.022  1.00 88.60           C
ATOM   3994  OXT LEU B 206      39.117  59.064  55.871  1.00 88.60           O
TER    3995      LEU B 206
ATOM   3996  N   TRP B 262      44.438  57.476  50.994  1.00 41.23           N
ATOM   3997  CA  TRP B 262      45.866  57.150  50.810  1.00 41.23           C
ATOM   3998  C   TRP B 262      46.053  55.696  51.076  1.00 41.23           C
ATOM   3999  O   TRP B 262      45.849  54.856  50.202  1.00 41.23           O
ATOM   4000  CB  TRP B 262      46.705  57.938  51.825  1.00 41.23           C
ATOM   4001  CG  TRP B 262      48.194  57.830  51.616  1.00 41.23           C
ATOM   4002  CD1 TRP B 262      49.069  56.865  52.023  1.00 41.23           C
ATOM   4003  CD2 TRP B 262      48.971  58.828  50.940  1.00 41.23           C
ATOM   4004  CE2 TRP B 262      50.299  58.407  50.971  1.00 41.23           C
ATOM   4005  CE3 TRP B 262      48.606  60.004  50.349  1.00 41.23           C
ATOM   4006  NE1 TRP B 262      50.345  57.200  51.635  1.00 41.23           N
ATOM   4007  CZ2 TRP B 262      51.290  59.161  50.407  1.00 41.23           C
ATOM   4008  CZ3 TRP B 262      49.605  60.758  49.776  1.00 41.23           C
ATOM   4009  CH2 TRP B 262      50.921  60.345  49.806  1.00 41.23           C
ATOM   4010  N   LEU B 263      46.444  55.365  52.318  1.00 46.31           N
ATOM   4011  CA  LEU B 263      46.662  53.996  52.665  1.00 46.31           C
ATOM   4012  C   LEU B 263      45.342  53.314  52.745  1.00 46.31           C
ATOM   4013  O   LEU B 263      44.355  53.877  53.219  1.00 46.31           O
ATOM   4014  CB  LEU B 263      47.423  53.827  53.987  1.00 46.31           C
ATOM   4015  CG  LEU B 263      48.854  54.382  53.865  1.00 46.31           C
ATOM   4016  CD1 LEU B 263      49.659  54.179  55.155  1.00 46.31           C
ATOM   4017  CD2 LEU B 263      49.548  53.816  52.615  1.00 46.31           C
ATOM   4018  N   ASN B 264      45.306  52.067  52.244  1.00 57.99           N
ATOM   4019  CA  ASN B 264      44.109  51.289  52.214  1.00 57.99           C
ATOM   4020  C   ASN B 264      43.682  51.013  53.614  1.00 57.99           C
ATOM   4021  O   ASN B 264      42.499  51.101  53.939  1.00 57.99           O
ATOM   4022  CB  ASN B 264      44.302  49.962  51.448  1.00 57.99           C
ATOM   4023  CG  ASN B 264      45.478  49.175  52.021  1.00 57.99           C
ATOM   4024  ND2 ASN B 264      45.556  47.870  51.649  1.00 57.99           N
ATOM   4025  OD1 ASN B 264      46.324  49.702  52.742  1.00 57.99           O
ATOM   4026  N   PHE B 265      44.643  50.679  54.493  1.00 62.49           N
ATOM   4027  CA  PHE B 265      44.252  50.432  55.844  1.00 62.49           C
ATOM   4028  C   PHE B 265      44.321  51.729  56.556  1.00 62.49           C
ATOM   4029  O   PHE B 265      45.376  52.348  56.667  1.00 62.49           O
ATOM   4030  CB  PHE B 265      45.156  49.452  56.597  1.00 62.49           C
ATOM   4031  CG  PHE B 265      44.619  49.369  57.988  1.00 62.49           C
ATOM   4032  CD1 PHE B 265      43.516  48.596  58.269  1.00 62.49           C
ATOM   4033  CD2 PHE B 265      45.220  50.066  59.009  1.00 62.49           C
ATOM   4034  CE1 PHE B 265      43.023  48.522  59.552  1.00 62.49           C
ATOM   4035  CE2 PHE B 265      44.729  49.994  60.294  1.00 62.49           C
ATOM   4036  CZ  PHE B 265      43.627  49.222  60.566  1.00 62.49           C
ATOM   4037  N   ARG B 266      43.156  52.158  57.058  1.00223.14           N
ATOM   4038  CA  ARG B 266      43.019  53.409  57.722  1.00223.14           C
ATOM   4039  C   ARG B 266      42.163  53.149  58.911  1.00223.14           C
ATOM   4040  O   ARG B 266      41.434  52.159  58.954  1.00223.14           O
ATOM   4041  CB  ARG B 266      42.255  54.397  56.841  1.00223.14           C
ATOM   4042  CG  ARG B 266      42.054  55.765  57.457  1.00223.14           C
ATOM   4043  CD  ARG B 266      41.120  56.633  56.620  1.00223.14           C
ATOM   4044  NE  ARG B 266      41.695  56.665  55.250  1.00223.14           N
ATOM   4045  CZ  ARG B 266      41.369  55.703  54.337  1.00223.14           C
ATOM   4046  NH1 ARG B 266      40.447  54.744  54.642  1.00223.14           N
ATOM   4047  NH2 ARG B 266      41.966  55.703  53.111  1.00223.14           N
ATOM   4048  N   LEU B 267      42.242  54.037  59.917  1.00120.49           N
ATOM   4049  CA  LEU B 267      41.442  53.868  61.091  1.00120.49           C
ATOM   4050  C   LEU B 267      40.002  54.002  60.685  1.00120.49           C
ATOM   4051  O   LEU B 267      39.159  53.242  61.144  1.00120.49           O
ATOM   4052  CB  LEU B 267      41.760  54.909  62.183  1.00120.49           C
ATOM   4053  CG  LEU B 267      40.977  54.696  63.487  1.00120.49           C
ATOM   4054  CD1 LEU B 267      41.442  53.411  64.187  1.00120.49           C
ATOM   4055  CD2 LEU B 267      41.035  55.938  64.392  1.00120.49           C
ATOM   4056  N   PRO B 268      39.688  54.944  59.828  1.00 70.59           N
ATOM   4057  CA  PRO B 268      38.322  55.069  59.395  1.00 70.59           C
ATOM   4058  C   PRO B 268      37.882  53.925  58.547  1.00 70.59           C
ATOM   4059  O   PRO B 268      36.689  53.813  58.273  1.00 70.59           O
ATOM   4060  CB  PRO B 268      38.216  56.434  58.720  1.00 70.59           C
ATOM   4061  CG  PRO B 268      39.269  57.274  59.459  1.00 70.59           C
ATOM   4062  CD  PRO B 268      40.330  56.250  59.895  1.00 70.59           C
ATOM   4063  N   LEU B 269      38.821  53.075  58.105  1.00 50.26           N
ATOM   4064  CA  LEU B 269      38.504  51.964  57.261  1.00 50.26           C
ATOM   4065  C   LEU B 269      37.601  51.054  58.036  1.00 50.26           C
ATOM   4066  O   LEU B 269      36.643  50.497  57.496  1.00 50.26           O
ATOM   4067  CB  LEU B 269      39.785  51.220  56.854  1.00 50.26           C
ATOM   4068  CG  LEU B 269      39.585  50.162  55.762  1.00 50.26           C
ATOM   4069  CD1 LEU B 269      39.047  50.804  54.472  1.00 50.26           C
ATOM   4070  CD2 LEU B 269      40.888  49.378  55.528  1.00 50.26           C
ATOM   4071  N   SER B 270      37.886  50.894  59.344  1.00 25.01           N
ATOM   4072  CA  SER B 270      37.100  50.061  60.211  1.00 25.01           C
ATOM   4073  C   SER B 270      35.714  50.623  60.290  1.00 25.01           C
ATOM   4074  O   SER B 270      34.734  49.880  60.277  1.00 25.01           O
ATOM   4075  CB  SER B 270      37.654  50.018  61.644  1.00 25.01           C
ATOM   4076  OG  SER B 270      36.828  49.202  62.463  1.00 25.01           O
ATOM   4077  N   TYR B 271      35.599  51.964  60.357  1.00 35.98           N
ATOM   4078  CA  TYR B 271      34.313  52.592  60.456  1.00 35.98           C
ATOM   4079  C   TYR B 271      33.553  52.253  59.218  1.00 35.98           C
ATOM   4080  O   TYR B 271      32.359  51.967  59.263  1.00 35.98           O
ATOM   4081  CB  TYR B 271      34.366  54.131  60.506  1.00 35.98           C
ATOM   4082  CG  TYR B 271      34.950  54.598  61.794  1.00 35.98           C
ATOM   4083  CD1 TYR B 271      36.310  54.750  61.946  1.00 35.98           C
ATOM   4084  CD2 TYR B 271      34.126  54.894  62.854  1.00 35.98           C
ATOM   4085  CE1 TYR B 271      36.834  55.191  63.139  1.00 35.98           C
ATOM   4086  CE2 TYR B 271      34.644  55.333  64.049  1.00 35.98           C
ATOM   4087  CZ  TYR B 271      36.002  55.483  64.192  1.00 35.98           C
ATOM   4088  OH  TYR B 271      36.537  55.937  65.417  1.00 35.98           O
ATOM   4089  N   PHE B 272      34.249  52.268  58.068  1.00 42.59           N
ATOM   4090  CA  PHE B 272      33.612  52.016  56.813  1.00 42.59           C
ATOM   4091  C   PHE B 272      33.030  50.645  56.868  1.00 42.59           C
ATOM   4092  O   PHE B 272      31.928  50.413  56.377  1.00 42.59           O
ATOM   4093  CB  PHE B 272      34.579  52.037  55.616  1.00 42.59           C
ATOM   4094  CG  PHE B 272      33.765  51.832  54.382  1.00 42.59           C
ATOM   4095  CD1 PHE B 272      33.080  52.884  53.817  1.00 42.59           C
ATOM   4096  CD2 PHE B 272      33.693  50.595  53.786  1.00 42.59           C
ATOM   4097  CE1 PHE B 272      32.327  52.701  52.679  1.00 42.59           C
ATOM   4098  CE2 PHE B 272      32.942  50.406  52.647  1.00 42.59           C
ATOM   4099  CZ  PHE B 272      32.258  51.460  52.094  1.00 42.59           C
ATOM   4100  N   LEU B 273      33.768  49.700  57.472  1.00119.80           N
ATOM   4101  CA  LEU B 273      33.337  48.335  57.554  1.00119.80           C
ATOM   4102  C   LEU B 273      32.054  48.309  58.324  1.00119.80           C
ATOM   4103  O   LEU B 273      31.094  47.647  57.926  1.00119.80           O
ATOM   4104  CB  LEU B 273      34.364  47.478  58.326  1.00119.80           C
ATOM   4105  CG  LEU B 273      34.140  45.953  58.321  1.00119.80           C
ATOM   4106  CD1 LEU B 273      32.806  45.533  58.949  1.00119.80           C
ATOM   4107  CD2 LEU B 273      34.342  45.372  56.922  1.00119.80           C
ATOM   4108  N   VAL B 274      31.991  49.051  59.445  1.00 26.92           N
ATOM   4109  CA  VAL B 274      30.803  49.031  60.249  1.00 26.92           C
ATOM   4110  C   VAL B 274      29.683  49.570  59.428  1.00 26.92           C
ATOM   4111  O   VAL B 274      28.581  49.021  59.425  1.00 26.92           O
ATOM   4112  CB  VAL B 274      30.885  49.897  61.469  1.00 26.92           C
ATOM   4113  CG1 VAL B 274      29.508  49.888  62.151  1.00 26.92           C
ATOM   4114  CG2 VAL B 274      32.017  49.390  62.375  1.00 26.92           C
ATOM   4115  N   GLY B 275      29.950  50.661  58.691  1.00 18.25           N
ATOM   4116  CA  GLY B 275      28.925  51.307  57.929  1.00 18.25           C
ATOM   4117  C   GLY B 275      28.395  50.372  56.892  1.00 18.25           C
ATOM   4118  O   GLY B 275      27.194  50.348  56.630  1.00 18.25           O
ATOM   4119  N   ILE B 276      29.281  49.583  56.256  1.00114.87           N
ATOM   4120  CA  ILE B 276      28.844  48.740  55.182  1.00114.87           C
ATOM   4121  C   ILE B 276      27.904  47.704  55.718  1.00114.87           C
ATOM   4122  O   ILE B 276      26.876  47.410  55.111  1.00114.87           O
ATOM   4123  CB  ILE B 276      29.984  48.082  54.440  1.00114.87           C
ATOM   4124  CG1 ILE B 276      29.580  47.773  52.983  1.00114.87           C
ATOM   4125  CG2 ILE B 276      30.486  46.868  55.239  1.00114.87           C
ATOM   4126  CD1 ILE B 276      28.291  46.979  52.807  1.00114.87           C
ATOM   4127  N   MET B 277      28.214  47.116  56.887  1.00 47.01           N
ATOM   4128  CA  MET B 277      27.353  46.087  57.390  1.00 47.01           C
ATOM   4129  C   MET B 277      26.015  46.693  57.661  1.00 47.01           C
ATOM   4130  O   MET B 277      24.980  46.126  57.310  1.00 47.01           O
ATOM   4131  CB  MET B 277      27.872  45.465  58.694  1.00 47.01           C
ATOM   4132  CG  MET B 277      27.156  44.168  59.069  1.00 47.01           C
ATOM   4133  SD  MET B 277      27.835  43.351  60.540  1.00 47.01           S
ATOM   4134  CE  MET B 277      29.497  43.143  59.836  1.00 47.01           C
ATOM   4135  N   CYS B 278      26.006  47.894  58.267  1.00 76.46           N
ATOM   4136  CA  CYS B 278      24.781  48.552  58.615  1.00 76.46           C
ATOM   4137  C   CYS B 278      24.032  48.841  57.357  1.00 76.46           C
ATOM   4138  O   CYS B 278      22.815  48.679  57.289  1.00 76.46           O
ATOM   4139  CB  CYS B 278      24.999  49.911  59.303  1.00 76.46           C
ATOM   4140  SG  CYS B 278      25.864  49.771  60.893  1.00 76.46           S
ATOM   4141  N   ILE B 279      24.762  49.266  56.312  1.00139.36           N
ATOM   4142  CA  ILE B 279      24.149  49.637  55.074  1.00139.36           C
ATOM   4143  C   ILE B 279      23.400  48.482  54.504  1.00139.36           C
ATOM   4144  O   ILE B 279      22.270  48.639  54.045  1.00139.36           O
ATOM   4145  CB  ILE B 279      25.156  50.051  54.048  1.00139.36           C
ATOM   4146  CG1 ILE B 279      25.650  51.479  54.316  1.00139.36           C
ATOM   4147  CG2 ILE B 279      24.556  49.803  52.661  1.00139.36           C
ATOM   4148  CD1 ILE B 279      24.533  52.521  54.249  1.00139.36           C
ATOM   4149  N   GLY B 280      24.010  47.285  54.525  1.00 26.37           N
ATOM   4150  CA  GLY B 280      23.395  46.138  53.927  1.00 26.37           C
ATOM   4151  C   GLY B 280      22.100  45.838  54.614  1.00 26.37           C
ATOM   4152  O   GLY B 280      21.107  45.526  53.962  1.00 26.37           O
ATOM   4153  N   TYR B 281      22.074  45.912  55.958  1.00 53.41           N
ATOM   4154  CA  TYR B 281      20.864  45.613  56.672  1.00 53.41           C
ATOM   4155  C   TYR B 281      19.811  46.603  56.317  1.00 53.41           C
ATOM   4156  O   TYR B 281      18.660  46.243  56.078  1.00 53.41           O
ATOM   4157  CB  TYR B 281      21.023  45.641  58.198  1.00 53.41           C
ATOM   4158  CG  TYR B 281      21.603  44.331  58.575  1.00 53.41           C
ATOM   4159  CD1 TYR B 281      22.940  44.059  58.401  1.00 53.41           C
ATOM   4160  CD2 TYR B 281      20.779  43.369  59.110  1.00 53.41           C
ATOM   4161  CE1 TYR B 281      23.443  42.830  58.758  1.00 53.41           C
ATOM   4162  CE2 TYR B 281      21.277  42.141  59.468  1.00 53.41           C
ATOM   4163  CZ  TYR B 281      22.613  41.873  59.291  1.00 53.41           C
ATOM   4164  OH  TYR B 281      23.123  40.613  59.659  1.00 53.41           O
ATOM   4165  N   SER B 282      20.195  47.884  56.255  1.00 77.93           N
ATOM   4166  CA  SER B 282      19.286  48.948  55.968  1.00 77.93           C
ATOM   4167  C   SER B 282      18.702  48.706  54.615  1.00 77.93           C
ATOM   4168  O   SER B 282      17.530  48.990  54.368  1.00 77.93           O
ATOM   4169  CB  SER B 282      20.038  50.286  55.931  1.00 77.93           C
ATOM   4170  OG  SER B 282      19.192  51.313  55.445  1.00 77.93           O
ATOM   4171  N   PHE B 283      19.506  48.153  53.697  1.00 43.38           N
ATOM   4172  CA  PHE B 283      19.025  47.915  52.374  1.00 43.38           C
ATOM   4173  C   PHE B 283      17.926  46.903  52.452  1.00 43.38           C
ATOM   4174  O   PHE B 283      16.917  47.014  51.758  1.00 43.38           O
ATOM   4175  CB  PHE B 283      20.111  47.386  51.425  1.00 43.38           C
ATOM   4176  CG  PHE B 283      19.484  47.241  50.083  1.00 43.38           C
ATOM   4177  CD1 PHE B 283      19.300  48.340  49.278  1.00 43.38           C
ATOM   4178  CD2 PHE B 283      19.087  46.005  49.630  1.00 43.38           C
ATOM   4179  CE1 PHE B 283      18.724  48.209  48.034  1.00 43.38           C
ATOM   4180  CE2 PHE B 283      18.512  45.868  48.388  1.00 43.38           C
ATOM   4181  CZ  PHE B 283      18.327  46.971  47.590  1.00 43.38           C
ATOM   4182  N   LEU B 284      18.086  45.883  53.312  1.00 42.82           N
ATOM   4183  CA  LEU B 284      17.101  44.848  53.387  1.00 42.82           C
ATOM   4184  C   LEU B 284      15.790  45.437  53.811  1.00 42.82           C
ATOM   4185  O   LEU B 284      14.749  45.121  53.236  1.00 42.82           O
ATOM   4186  CB  LEU B 284      17.458  43.750  54.407  1.00 42.82           C
ATOM   4187  CG  LEU B 284      18.767  42.994  54.092  1.00 42.82           C
ATOM   4188  CD1 LEU B 284      18.971  41.806  55.047  1.00 42.82           C
ATOM   4189  CD2 LEU B 284      18.844  42.587  52.611  1.00 42.82           C
ATOM   4190  N   VAL B 285      15.796  46.320  54.826  1.00 89.84           N
ATOM   4191  CA  VAL B 285      14.547  46.836  55.306  1.00 89.84           C
ATOM   4192  C   VAL B 285      13.890  47.678  54.254  1.00 89.84           C
ATOM   4193  O   VAL B 285      12.681  47.581  54.050  1.00 89.84           O
ATOM   4194  CB  VAL B 285      14.659  47.634  56.571  1.00 89.84           C
ATOM   4195  CG1 VAL B 285      15.332  48.985  56.269  1.00 89.84           C
ATOM   4196  CG2 VAL B 285      13.255  47.738  57.191  1.00 89.84           C
ATOM   4197  N   VAL B 286      14.664  48.522  53.543  1.00 28.14           N
ATOM   4198  CA  VAL B 286      14.059  49.390  52.576  1.00 28.14           C
ATOM   4199  C   VAL B 286      13.423  48.559  51.512  1.00 28.14           C
ATOM   4200  O   VAL B 286      12.311  48.846  51.072  1.00 28.14           O
ATOM   4201  CB  VAL B 286      15.029  50.336  51.915  1.00 28.14           C
ATOM   4202  CG1 VAL B 286      15.631  51.252  52.994  1.00 28.14           C
ATOM   4203  CG2 VAL B 286      16.065  49.535  51.115  1.00 28.14           C
ATOM   4204  N   LEU B 287      14.108  47.485  51.080  1.00 49.19           N
ATOM   4205  CA  LEU B 287      13.583  46.688  50.010  1.00 49.19           C
ATOM   4206  C   LEU B 287      12.304  46.034  50.440  1.00 49.19           C
ATOM   4207  O   LEU B 287      11.352  45.955  49.667  1.00 49.19           O
ATOM   4208  CB  LEU B 287      14.543  45.590  49.536  1.00 49.19           C
ATOM   4209  CG  LEU B 287      13.965  44.765  48.373  1.00 49.19           C
ATOM   4210  CD1 LEU B 287      13.746  45.638  47.125  1.00 49.19           C
ATOM   4211  CD2 LEU B 287      14.820  43.516  48.095  1.00 49.19           C
ATOM   4212  N   LYS B 288      12.246  45.557  51.693  1.00 69.45           N
ATOM   4213  CA  LYS B 288      11.088  44.861  52.172  1.00 69.45           C
ATOM   4214  C   LYS B 288       9.923  45.795  52.110  1.00 69.45           C
ATOM   4215  O   LYS B 288       8.826  45.415  51.705  1.00 69.45           O
ATOM   4216  CB  LYS B 288      11.297  44.404  53.628  1.00 69.45           C
ATOM   4217  CG  LYS B 288      12.484  43.440  53.759  1.00 69.45           C
ATOM   4218  CD  LYS B 288      13.078  43.345  55.167  1.00 69.45           C
ATOM   4219  CE  LYS B 288      12.552  42.175  56.001  1.00 69.45           C
ATOM   4220  NZ  LYS B 288      13.224  42.148  57.320  1.00 69.45           N
ATOM   4221  N   ALA B 289      10.138  47.060  52.507  1.00 25.93           N
ATOM   4222  CA  ALA B 289       9.074  48.019  52.478  1.00 25.93           C
ATOM   4223  C   ALA B 289       8.654  48.215  51.057  1.00 25.93           C
ATOM   4224  O   ALA B 289       7.466  48.271  50.752  1.00 25.93           O
ATOM   4225  CB  ALA B 289       9.490  49.390  53.035  1.00 25.93           C
ATOM   4226  N   MET B 290       9.631  48.287  50.139  1.00126.55           N
ATOM   4227  CA  MET B 290       9.374  48.557  48.753  1.00126.55           C
ATOM   4228  C   MET B 290       8.475  47.511  48.206  1.00126.55           C
ATOM   4229  O   MET B 290       7.465  47.797  47.564  1.00126.55           O
ATOM   4230  CB  MET B 290      10.636  48.339  47.915  1.00126.55           C
ATOM   4231  CG  MET B 290      11.743  49.339  48.154  1.00126.55           C
ATOM   4232  SD  MET B 290      11.404  50.862  47.255  1.00126.55           S
ATOM   4233  CE  MET B 290      11.032  49.971  45.714  1.00126.55           C
ATOM   4234  N   THR B 291       8.838  46.249  48.463  1.00 52.05           N
ATOM   4235  CA  THR B 291       8.108  45.163  47.900  1.00 52.05           C
ATOM   4236  C   THR B 291       6.729  45.164  48.465  1.00 52.05           C
ATOM   4237  O   THR B 291       5.772  44.786  47.788  1.00 52.05           O
ATOM   4238  CB  THR B 291       8.742  43.828  48.154  1.00 52.05           C
ATOM   4239  CG2 THR B 291      10.141  43.829  47.518  1.00 52.05           C
ATOM   4240  OG1 THR B 291       8.831  43.578  49.551  1.00 52.05           O
ATOM   4241  N   LYS B 292       6.573  45.570  49.734  1.00116.64           N
ATOM   4242  CA  LYS B 292       5.254  45.529  50.290  1.00116.64           C
ATOM   4243  C   LYS B 292       4.354  46.450  49.521  1.00116.64           C
ATOM   4244  O   LYS B 292       3.255  46.061  49.132  1.00116.64           O
ATOM   4245  CB  LYS B 292       5.204  45.924  51.777  1.00116.64           C
ATOM   4246  CG  LYS B 292       5.853  44.895  52.709  1.00116.64           C
ATOM   4247  CD  LYS B 292       5.212  43.503  52.651  1.00116.64           C
ATOM   4248  CE  LYS B 292       5.847  42.491  53.610  1.00116.64           C
ATOM   4249  NZ  LYS B 292       5.538  42.861  55.009  1.00116.64           N
ATOM   4250  N   ASN B 293       4.795  47.694  49.250  1.00 58.10           N
ATOM   4251  CA  ASN B 293       3.929  48.609  48.559  1.00 58.10           C
ATOM   4252  C   ASN B 293       3.669  48.122  47.172  1.00 58.10           C
ATOM   4253  O   ASN B 293       2.533  48.169  46.697  1.00 58.10           O
ATOM   4254  CB  ASN B 293       4.449  50.059  48.529  1.00 58.10           C
ATOM   4255  CG  ASN B 293       5.837  50.085  47.914  1.00 58.10           C
ATOM   4256  ND2 ASN B 293       6.877  50.079  48.789  1.00 58.10           N
ATOM   4257  OD1 ASN B 293       5.995  50.124  46.696  1.00 58.10           O
ATOM   4258  N   ILE B 294       4.705  47.611  46.486  1.00125.52           N
ATOM   4259  CA  ILE B 294       4.489  47.104  45.165  1.00125.52           C
ATOM   4260  C   ILE B 294       3.522  45.972  45.255  1.00125.52           C
ATOM   4261  O   ILE B 294       2.632  45.843  44.416  1.00125.52           O
ATOM   4262  CB  ILE B 294       5.753  46.649  44.482  1.00125.52           C
ATOM   4263  CG1 ILE B 294       5.404  45.893  43.206  1.00125.52           C
ATOM   4264  CG2 ILE B 294       6.651  45.869  45.441  1.00125.52           C
ATOM   4265  CD1 ILE B 294       6.637  45.523  42.383  1.00125.52           C
ATOM   4266  N   GLY B 295       3.653  45.118  46.280  1.00 22.50           N
ATOM   4267  CA  GLY B 295       2.754  44.011  46.427  1.00 22.50           C
ATOM   4268  C   GLY B 295       1.366  44.523  46.647  1.00 22.50           C
ATOM   4269  O   GLY B 295       0.402  43.959  46.132  1.00 22.50           O
ATOM   4270  N   ASP B 296       1.229  45.619  47.416  1.00 39.45           N
ATOM   4271  CA  ASP B 296      -0.067  46.132  47.756  1.00 39.45           C
ATOM   4272  C   ASP B 296      -0.792  46.419  46.485  1.00 39.45           C
ATOM   4273  O   ASP B 296      -1.944  46.027  46.317  1.00 39.45           O
ATOM   4274  CB  ASP B 296       0.038  47.452  48.552  1.00 39.45           C
ATOM   4275  CG  ASP B 296      -1.338  47.941  49.008  1.00 39.45           C
ATOM   4276  OD1 ASP B 296      -2.368  47.467  48.462  1.00 39.45           O
ATOM   4277  OD2 ASP B 296      -1.368  48.812  49.919  1.00 39.45           O
ATOM   4278  N   ASP B 297      -0.119  47.093  45.536  1.00 36.95           N
ATOM   4279  CA  ASP B 297      -0.805  47.401  44.325  1.00 36.95           C
ATOM   4280  C   ASP B 297      -0.426  46.395  43.298  1.00 36.95           C
ATOM   4281  O   ASP B 297       0.718  46.339  42.847  1.00 36.95           O
ATOM   4282  CB  ASP B 297      -0.489  48.803  43.783  1.00 36.95           C
ATOM   4283  CG  ASP B 297      -1.151  49.799  44.724  1.00 36.95           C
ATOM   4284  OD1 ASP B 297      -1.918  49.343  45.616  1.00 36.95           O
ATOM   4285  OD2 ASP B 297      -0.910  51.022  44.565  1.00 36.95           O
ATOM   4286  N   GLY B 298      -1.409  45.588  42.864  1.00 37.25           N
ATOM   4287  CA  GLY B 298      -1.114  44.617  41.862  1.00 37.25           C
ATOM   4288  C   GLY B 298      -1.515  43.234  42.296  1.00 37.25           C
ATOM   4289  O   GLY B 298      -1.881  42.430  41.443  1.00 37.25           O
ATOM   4290  N   GLY B 299      -1.494  42.886  43.602  1.00 24.62           N
ATOM   4291  CA  GLY B 299      -1.893  41.525  43.854  1.00 24.62           C
ATOM   4292  C   GLY B 299      -2.125  41.274  45.316  1.00 24.62           C
ATOM   4293  O   GLY B 299      -1.858  42.127  46.158  1.00 24.62           O
ATOM   4294  N   GLY B 300      -2.634  40.055  45.633  1.00 28.97           N
ATOM   4295  CA  GLY B 300      -2.918  39.621  46.976  1.00 28.97           C
ATOM   4296  C   GLY B 300      -2.236  38.297  47.164  1.00 28.97           C
ATOM   4297  O   GLY B 300      -1.885  37.626  46.199  1.00 28.97           O
ATOM   4298  N   ASP B 301      -2.043  37.878  48.431  1.00124.99           N
ATOM   4299  CA  ASP B 301      -1.336  36.657  48.715  1.00124.99           C
ATOM   4300  C   ASP B 301      -2.080  35.477  48.195  1.00124.99           C
ATOM   4301  O   ASP B 301      -1.454  34.505  47.780  1.00124.99           O
ATOM   4302  CB  ASP B 301      -1.098  36.388  50.207  1.00124.99           C
ATOM   4303  CG  ASP B 301       0.009  37.321  50.637  1.00124.99           C
ATOM   4304  OD1 ASP B 301      -0.235  38.557  50.628  1.00124.99           O
ATOM   4305  OD2 ASP B 301       1.117  36.816  50.962  1.00124.99           O
ATOM   4306  N   ASP B 302      -3.426  35.539  48.213  1.00121.07           N
ATOM   4307  CA  ASP B 302      -4.254  34.429  47.830  1.00121.07           C
ATOM   4308  C   ASP B 302      -3.792  33.924  46.507  1.00121.07           C
ATOM   4309  O   ASP B 302      -3.606  34.690  45.564  1.00121.07           O
ATOM   4310  CB  ASP B 302      -5.734  34.808  47.651  1.00121.07           C
ATOM   4311  CG  ASP B 302      -6.248  35.269  49.001  1.00121.07           C
ATOM   4312  OD1 ASP B 302      -5.460  35.161  49.978  1.00121.07           O
ATOM   4313  OD2 ASP B 302      -7.416  35.736  49.079  1.00121.07           O
ATOM   4314  N   ASN B 303      -3.570  32.598  46.425  1.00 38.41           N
ATOM   4315  CA  ASN B 303      -3.123  32.003  45.204  1.00 38.41           C
ATOM   4316  C   ASN B 303      -3.918  30.759  44.995  1.00 38.41           C
ATOM   4317  O   ASN B 303      -4.785  30.416  45.797  1.00 38.41           O
ATOM   4318  CB  ASN B 303      -1.628  31.619  45.191  1.00 38.41           C
ATOM   4319  CG  ASN B 303      -1.370  30.561  46.252  1.00 38.41           C
ATOM   4320  ND2 ASN B 303      -1.058  29.314  45.799  1.00 38.41           N
ATOM   4321  OD1 ASN B 303      -1.441  30.830  47.452  1.00 38.41           O
ATOM   4322  N   THR B 304      -3.655  30.061  43.876  1.00 34.58           N
ATOM   4323  CA  THR B 304      -4.379  28.862  43.592  1.00 34.58           C
ATOM   4324  C   THR B 304      -3.468  27.732  43.919  1.00 34.58           C
ATOM   4325  O   THR B 304      -2.269  27.781  43.651  1.00 34.58           O
ATOM   4326  CB  THR B 304      -4.717  28.697  42.141  1.00 34.58           C
ATOM   4327  CG2 THR B 304      -5.501  29.928  41.662  1.00 34.58           C
ATOM   4328  OG1 THR B 304      -3.521  28.557  41.386  1.00 34.58           O
ATOM   4329  N   PHE B 305      -4.026  26.682  44.543  1.00 52.66           N
ATOM   4330  CA  PHE B 305      -3.251  25.534  44.892  1.00 52.66           C
ATOM   4331  C   PHE B 305      -3.323  24.559  43.763  1.00 52.66           C
ATOM   4332  O   PHE B 305      -4.229  24.612  42.932  1.00 52.66           O
ATOM   4333  CB  PHE B 305      -3.747  24.841  46.175  1.00 52.66           C
ATOM   4334  CG  PHE B 305      -5.172  24.435  45.978  1.00 52.66           C
ATOM   4335  CD1 PHE B 305      -5.494  23.223  45.411  1.00 52.66           C
ATOM   4336  CD2 PHE B 305      -6.191  25.268  46.375  1.00 52.66           C
ATOM   4337  CE1 PHE B 305      -6.809  22.856  45.235  1.00 52.66           C
ATOM   4338  CE2 PHE B 305      -7.509  24.907  46.200  1.00 52.66           C
ATOM   4339  CZ  PHE B 305      -7.819  23.698  45.633  1.00 52.66           C
ATOM   4340  N   ASN B 306      -2.333  23.650  43.697  1.00 62.77           N
ATOM   4341  CA  ASN B 306      -2.303  22.631  42.689  1.00 62.77           C
ATOM   4342  C   ASN B 306      -2.163  23.274  41.347  1.00 62.77           C
ATOM   4343  O   ASN B 306      -2.483  22.678  40.320  1.00 62.77           O
ATOM   4344  CB  ASN B 306      -3.580  21.762  42.692  1.00 62.77           C
ATOM   4345  CG  ASN B 306      -3.374  20.552  41.789  1.00 62.77           C
ATOM   4346  ND2 ASN B 306      -4.359  20.294  40.884  1.00 62.77           N
ATOM   4347  OD1 ASN B 306      -2.357  19.864  41.871  1.00 62.77           O
ATOM   4348  N   PHE B 307      -1.660  24.519  41.303  1.00 56.32           N
ATOM   4349  CA  PHE B 307      -1.441  25.088  40.007  1.00 56.32           C
ATOM   4350  C   PHE B 307       0.025  25.245  39.819  1.00 56.32           C
ATOM   4351  O   PHE B 307       0.701  25.908  40.604  1.00 56.32           O
ATOM   4352  CB  PHE B 307      -2.109  26.455  39.783  1.00 56.32           C
ATOM   4353  CG  PHE B 307      -3.523  26.179  39.409  1.00 56.32           C
ATOM   4354  CD1 PHE B 307      -4.478  25.912  40.359  1.00 56.32           C
ATOM   4355  CD2 PHE B 307      -3.882  26.193  38.081  1.00 56.32           C
ATOM   4356  CE1 PHE B 307      -5.776  25.659  39.982  1.00 56.32           C
ATOM   4357  CE2 PHE B 307      -5.177  25.940  37.699  1.00 56.32           C
ATOM   4358  CZ  PHE B 307      -6.128  25.672  38.652  1.00 56.32           C
ATOM   4359  N   SER B 308       0.551  24.625  38.745  1.00 41.28           N
ATOM   4360  CA  SER B 308       1.953  24.699  38.472  1.00 41.28           C
ATOM   4361  C   SER B 308       2.121  25.584  37.287  1.00 41.28           C
ATOM   4362  O   SER B 308       1.537  25.343  36.231  1.00 41.28           O
ATOM   4363  CB  SER B 308       2.567  23.342  38.081  1.00 41.28           C
ATOM   4364  OG  SER B 308       3.951  23.492  37.796  1.00 41.28           O
ATOM   4365  N   TRP B 309       2.924  26.652  37.432  1.00 62.02           N
ATOM   4366  CA  TRP B 309       3.156  27.471  36.287  1.00 62.02           C
ATOM   4367  C   TRP B 309       4.212  26.775  35.511  1.00 62.02           C
ATOM   4368  O   TRP B 309       5.062  26.101  36.094  1.00 62.02           O
ATOM   4369  CB  TRP B 309       3.686  28.882  36.596  1.00 62.02           C
ATOM   4370  CG  TRP B 309       2.677  29.801  37.238  1.00 62.02           C
ATOM   4371  CD1 TRP B 309       2.537  30.167  38.544  1.00 62.02           C
ATOM   4372  CD2 TRP B 309       1.626  30.456  36.515  1.00 62.02           C
ATOM   4373  CE2 TRP B 309       0.892  31.201  37.438  1.00 62.02           C
ATOM   4374  CE3 TRP B 309       1.298  30.440  35.189  1.00 62.02           C
ATOM   4375  NE1 TRP B 309       1.461  31.014  38.681  1.00 62.02           N
ATOM   4376  CZ2 TRP B 309      -0.187  31.941  37.047  1.00 62.02           C
ATOM   4377  CZ3 TRP B 309       0.211  31.191  34.798  1.00 62.02           C
ATOM   4378  CH2 TRP B 309      -0.518  31.927  35.710  1.00 62.02           C
ATOM   4379  N   LYS B 310       4.174  26.918  34.174  1.00 98.29           N
ATOM   4380  CA  LYS B 310       5.157  26.295  33.346  1.00 98.29           C
ATOM   4381  C   LYS B 310       5.199  24.815  33.688  1.00 98.29           C
ATOM   4382  O   LYS B 310       6.247  24.363  34.222  1.00 98.29           O
ATOM   4383  CB  LYS B 310       6.568  26.888  33.546  1.00 98.29           C
ATOM   4384  CG  LYS B 310       6.754  28.326  33.039  1.00 98.29           C
ATOM   4385  CD  LYS B 310       6.006  29.403  33.832  1.00 98.29           C
ATOM   4386  CE  LYS B 310       6.405  30.831  33.446  1.00 98.29           C
ATOM   4387  NZ  LYS B 310       7.799  31.100  33.873  1.00 98.29           N
ATOM   4388  OXT LYS B 310       4.179  24.120  33.432  1.00 98.29           O
TER    4389      LYS B 310
ATOM   4390  N   ILE B 341      11.007   4.119  46.464  1.00 78.05           N
ATOM   4391  CA  ILE B 341      10.214   5.243  45.923  1.00 78.05           C
ATOM   4392  C   ILE B 341       8.767   4.965  46.139  1.00 78.05           C
ATOM   4393  O   ILE B 341       8.180   5.378  47.137  1.00 78.05           O
ATOM   4394  CB  ILE B 341      10.430   5.376  44.444  1.00 78.05           C
ATOM   4395  CG1 ILE B 341      11.916   5.610  44.111  1.00 78.05           C
ATOM   4396  CG2 ILE B 341       9.515   6.512  43.953  1.00 78.05           C
ATOM   4397  CD1 ILE B 341      12.483   6.912  44.673  1.00 78.05           C
ATOM   4398  N   GLU B 342       8.160   4.226  45.191  1.00 62.24           N
ATOM   4399  CA  GLU B 342       6.767   3.917  45.285  1.00 62.24           C
ATOM   4400  C   GLU B 342       6.589   3.065  46.492  1.00 62.24           C
ATOM   4401  O   GLU B 342       7.434   2.229  46.807  1.00 62.24           O
ATOM   4402  CB  GLU B 342       6.224   3.111  44.091  1.00 62.24           C
ATOM   4403  CG  GLU B 342       6.284   3.856  42.755  1.00 62.24           C
ATOM   4404  CD  GLU B 342       5.393   5.082  42.858  1.00 62.24           C
ATOM   4405  OE1 GLU B 342       4.458   5.068  43.703  1.00 62.24           O
ATOM   4406  OE2 GLU B 342       5.637   6.053  42.094  1.00 62.24           O
ATOM   4407  N   GLU B 343       5.478   3.273  47.220  1.00 68.35           N
ATOM   4408  CA  GLU B 343       5.249   2.455  48.367  1.00 68.35           C
ATOM   4409  C   GLU B 343       4.878   1.109  47.846  1.00 68.35           C
ATOM   4410  O   GLU B 343       4.271   0.993  46.783  1.00 68.35           O
ATOM   4411  CB  GLU B 343       4.109   2.948  49.268  1.00 68.35           C
ATOM   4412  CG  GLU B 343       3.997   2.150  50.566  1.00 68.35           C
ATOM   4413  CD  GLU B 343       5.218   2.490  51.405  1.00 68.35           C
ATOM   4414  OE1 GLU B 343       5.383   3.689  51.740  1.00 68.35           O
ATOM   4415  OE2 GLU B 343       6.008   1.556  51.718  1.00 68.35           O
ATOM   4416  N   ARG B 344       5.250   0.044  48.578  1.00123.66           N
ATOM   4417  CA  ARG B 344       4.946  -1.265  48.084  1.00123.66           C
ATOM   4418  C   ARG B 344       4.541  -2.103  49.254  1.00123.66           C
ATOM   4419  O   ARG B 344       4.303  -1.596  50.344  1.00123.66           O
ATOM   4420  CB  ARG B 344       6.143  -1.959  47.408  1.00123.66           C
ATOM   4421  CG  ARG B 344       5.737  -3.125  46.503  1.00123.66           C
ATOM   4422  CD  ARG B 344       6.904  -4.004  46.049  1.00123.66           C
ATOM   4423  NE  ARG B 344       6.906  -5.198  46.937  1.00123.66           N
ATOM   4424  CZ  ARG B 344       7.443  -6.379  46.518  1.00123.66           C
ATOM   4425  NH1 ARG B 344       8.075  -6.463  45.313  1.00123.66           N
ATOM   4426  NH2 ARG B 344       7.335  -7.483  47.313  1.00123.66           N
ATOM   4427  N   ALA B 345       4.446  -3.428  49.024  1.00 42.85           N
ATOM   4428  CA  ALA B 345       4.065  -4.376  50.028  1.00 42.85           C
ATOM   4429  C   ALA B 345       5.138  -4.393  51.062  1.00 42.85           C
ATOM   4430  O   ALA B 345       6.130  -3.672  50.958  1.00 42.85           O
ATOM   4431  CB  ALA B 345       3.917  -5.816  49.501  1.00 42.85           C
ATOM   4432  N   ALA B 346       4.944  -5.223  52.103  1.00 29.50           N
ATOM   4433  CA  ALA B 346       5.856  -5.287  53.206  1.00 29.50           C
ATOM   4434  C   ALA B 346       7.204  -5.627  52.666  1.00 29.50           C
ATOM   4435  O   ALA B 346       8.210  -5.111  53.148  1.00 29.50           O
ATOM   4436  CB  ALA B 346       5.484  -6.372  54.233  1.00 29.50           C
ATOM   4437  N   GLN B 347       7.267  -6.507  51.650  1.00 81.08           N
ATOM   4438  CA  GLN B 347       8.551  -6.843  51.114  1.00 81.08           C
ATOM   4439  C   GLN B 347       9.170  -5.571  50.626  1.00 81.08           C
ATOM   4440  O   GLN B 347       8.526  -4.775  49.944  1.00 81.08           O
ATOM   4441  CB  GLN B 347       8.491  -7.813  49.920  1.00 81.08           C
ATOM   4442  CG  GLN B 347       7.940  -9.199  50.271  1.00 81.08           C
ATOM   4443  CD  GLN B 347       6.445  -9.079  50.533  1.00 81.08           C
ATOM   4444  NE2 GLN B 347       5.683  -8.589  49.518  1.00 81.08           N
ATOM   4445  OE1 GLN B 347       5.963  -9.423  51.610  1.00 81.08           O
ATOM   4446  N   VAL B 348      10.449  -5.349  50.993  1.00 77.99           N
ATOM   4447  CA  VAL B 348      11.155  -4.158  50.620  1.00 77.99           C
ATOM   4448  C   VAL B 348      11.498  -4.263  49.175  1.00 77.99           C
ATOM   4449  O   VAL B 348      11.816  -5.344  48.680  1.00 77.99           O
ATOM   4450  CB  VAL B 348      12.451  -3.974  51.356  1.00 77.99           C
ATOM   4451  CG1 VAL B 348      13.400  -5.115  50.952  1.00 77.99           C
ATOM   4452  CG2 VAL B 348      13.008  -2.575  51.043  1.00 77.99           C
ATOM   4453  N   GLU B 349      11.431  -3.128  48.454  1.00 73.19           N
ATOM   4454  CA  GLU B 349      11.748  -3.142  47.058  1.00 73.19           C
ATOM   4455  C   GLU B 349      12.920  -2.239  46.873  1.00 73.19           C
ATOM   4456  O   GLU B 349      13.300  -1.505  47.783  1.00 73.19           O
ATOM   4457  CB  GLU B 349      10.629  -2.604  46.146  1.00 73.19           C
ATOM   4458  CG  GLU B 349      10.401  -1.094  46.248  1.00 73.19           C
ATOM   4459  CD  GLU B 349       9.651  -0.774  47.532  1.00 73.19           C
ATOM   4460  OE1 GLU B 349       9.018  -1.699  48.105  1.00 73.19           O
ATOM   4461  OE2 GLU B 349       9.700   0.414  47.952  1.00 73.19           O
ATOM   4462  N   GLU B 350      13.538  -2.299  45.678  1.00 78.93           N
ATOM   4463  CA  GLU B 350      14.666  -1.466  45.389  1.00 78.93           C
ATOM   4464  C   GLU B 350      14.193  -0.050  45.445  1.00 78.93           C
ATOM   4465  O   GLU B 350      13.078   0.261  45.035  1.00 78.93           O
ATOM   4466  CB  GLU B 350      15.241  -1.677  43.974  1.00 78.93           C
ATOM   4467  CG  GLU B 350      15.957  -3.014  43.789  1.00 78.93           C
ATOM   4468  CD  GLU B 350      16.413  -3.121  42.338  1.00 78.93           C
ATOM   4469  OE1 GLU B 350      15.923  -2.312  41.501  1.00 78.93           O
ATOM   4470  OE2 GLU B 350      17.251  -4.013  42.047  1.00 78.93           O
ATOM   4471  N   ASN B 351      15.044   0.849  45.975  1.00 57.47           N
ATOM   4472  CA  ASN B 351      14.698   2.238  46.051  1.00 57.47           C
ATOM   4473  C   ASN B 351      15.661   2.899  45.123  1.00 57.47           C
ATOM   4474  O   ASN B 351      16.582   2.248  44.635  1.00 57.47           O
ATOM   4475  CB  ASN B 351      14.888   2.831  47.463  1.00 57.47           C
ATOM   4476  CG  ASN B 351      14.098   4.129  47.599  1.00 57.47           C
ATOM   4477  ND2 ASN B 351      13.889   4.574  48.867  1.00 57.47           N
ATOM   4478  OD1 ASN B 351      13.678   4.737  46.617  1.00 57.47           O
ATOM   4479  N   ILE B 352      15.495   4.202  44.819  1.00145.84           N
ATOM   4480  CA  ILE B 352      16.473   4.667  43.890  1.00145.84           C
ATOM   4481  C   ILE B 352      17.661   5.093  44.678  1.00145.84           C
ATOM   4482  O   ILE B 352      17.656   6.064  45.437  1.00145.84           O
ATOM   4483  CB  ILE B 352      16.084   5.785  42.958  1.00145.84           C
ATOM   4484  CG1 ILE B 352      15.878   7.122  43.664  1.00145.84           C
ATOM   4485  CG2 ILE B 352      14.846   5.327  42.177  1.00145.84           C
ATOM   4486  CD1 ILE B 352      15.983   8.281  42.683  1.00145.84           C
ATOM   4487  N   HIS B 353      18.716   4.281  44.545  1.00 51.99           N
ATOM   4488  CA  HIS B 353      19.971   4.504  45.178  1.00 51.99           C
ATOM   4489  C   HIS B 353      20.590   5.684  44.502  1.00 51.99           C
ATOM   4490  O   HIS B 353      21.347   6.442  45.107  1.00 51.99           O
ATOM   4491  CB  HIS B 353      20.912   3.298  45.020  1.00 51.99           C
ATOM   4492  CG  HIS B 353      20.334   2.027  45.578  1.00 51.99           C
ATOM   4493  CD2 HIS B 353      19.561   1.083  44.969  1.00 51.99           C
ATOM   4494  ND1 HIS B 353      20.501   1.592  46.873  1.00 51.99           N
ATOM   4495  CE1 HIS B 353      19.828   0.416  46.983  1.00 51.99           C
ATOM   4496  NE2 HIS B 353      19.243   0.069  45.852  1.00 51.99           N
ATOM   4497  N   LEU B 354      20.250   5.866  43.212  1.00 98.77           N
ATOM   4498  CA  LEU B 354      20.846   6.857  42.361  1.00 98.77           C
ATOM   4499  C   LEU B 354      20.650   8.217  42.947  1.00 98.77           C
ATOM   4500  O   LEU B 354      21.579   9.024  42.983  1.00 98.77           O
ATOM   4501  CB  LEU B 354      20.174   6.914  40.973  1.00 98.77           C
ATOM   4502  CG  LEU B 354      20.188   5.589  40.185  1.00 98.77           C
ATOM   4503  CD1 LEU B 354      19.343   4.513  40.886  1.00 98.77           C
ATOM   4504  CD2 LEU B 354      19.764   5.809  38.723  1.00 98.77           C
ATOM   4505  N   ILE B 355      19.439   8.496  43.458  1.00 44.85           N
ATOM   4506  CA  ILE B 355      19.133   9.816  43.926  1.00 44.85           C
ATOM   4507  C   ILE B 355      20.096  10.172  45.012  1.00 44.85           C
ATOM   4508  O   ILE B 355      20.649  11.271  45.027  1.00 44.85           O
ATOM   4509  CB  ILE B 355      17.716   9.900  44.434  1.00 44.85           C
ATOM   4510  CG1 ILE B 355      17.297  11.354  44.695  1.00 44.85           C
ATOM   4511  CG2 ILE B 355      17.559   8.955  45.637  1.00 44.85           C
ATOM   4512  CD1 ILE B 355      15.784  11.512  44.861  1.00 44.85           C
ATOM   4513  N   ARG B 356      20.349   9.242  45.944  1.00 38.35           N
ATOM   4514  CA  ARG B 356      21.273   9.527  46.997  1.00 38.35           C
ATOM   4515  C   ARG B 356      22.622   9.693  46.373  1.00 38.35           C
ATOM   4516  O   ARG B 356      23.422  10.527  46.793  1.00 38.35           O
ATOM   4517  CB  ARG B 356      21.340   8.404  48.038  1.00 38.35           C
ATOM   4518  CG  ARG B 356      22.155   8.776  49.272  1.00 38.35           C
ATOM   4519  CD  ARG B 356      22.156   7.688  50.343  1.00 38.35           C
ATOM   4520  NE  ARG B 356      23.060   8.148  51.429  1.00 38.35           N
ATOM   4521  CZ  ARG B 356      24.410   7.996  51.283  1.00 38.35           C
ATOM   4522  NH1 ARG B 356      24.909   7.417  50.154  1.00 38.35           N
ATOM   4523  NH2 ARG B 356      25.254   8.436  52.259  1.00 38.35           N
ATOM   4524  N   PHE B 357      22.887   8.901  45.318  1.00 92.63           N
ATOM   4525  CA  PHE B 357      24.154   8.889  44.649  1.00 92.63           C
ATOM   4526  C   PHE B 357      24.436  10.266  44.129  1.00 92.63           C
ATOM   4527  O   PHE B 357      25.531  10.794  44.324  1.00 92.63           O
ATOM   4528  CB  PHE B 357      24.135   7.905  43.462  1.00 92.63           C
ATOM   4529  CG  PHE B 357      25.461   7.868  42.788  1.00 92.63           C
ATOM   4530  CD1 PHE B 357      25.770   8.765  41.792  1.00 92.63           C
ATOM   4531  CD2 PHE B 357      26.397   6.921  43.142  1.00 92.63           C
ATOM   4532  CE1 PHE B 357      26.993   8.726  41.167  1.00 92.63           C
ATOM   4533  CE2 PHE B 357      27.620   6.877  42.518  1.00 92.63           C
ATOM   4534  CZ  PHE B 357      27.921   7.779  41.529  1.00 92.63           C
ATOM   4535  N   LEU B 358      23.450  10.903  43.469  1.00 85.80           N
ATOM   4536  CA  LEU B 358      23.691  12.208  42.921  1.00 85.80           C
ATOM   4537  C   LEU B 358      23.979  13.183  44.009  1.00 85.80           C
ATOM   4538  O   LEU B 358      24.798  14.082  43.833  1.00 85.80           O
ATOM   4539  CB  LEU B 358      22.540  12.811  42.102  1.00 85.80           C
ATOM   4540  CG  LEU B 358      22.366  12.214  40.697  1.00 85.80           C
ATOM   4541  CD1 LEU B 358      21.875  10.760  40.748  1.00 85.80           C
ATOM   4542  CD2 LEU B 358      21.492  13.129  39.827  1.00 85.80           C
ATOM   4543  N   ARG B 359      23.307  13.037  45.165  1.00 74.31           N
ATOM   4544  CA  ARG B 359      23.501  13.961  46.243  1.00 74.31           C
ATOM   4545  C   ARG B 359      24.953  13.948  46.568  1.00 74.31           C
ATOM   4546  O   ARG B 359      25.580  14.996  46.698  1.00 74.31           O
ATOM   4547  CB  ARG B 359      22.718  13.523  47.497  1.00 74.31           C
ATOM   4548  CG  ARG B 359      23.077  14.265  48.789  1.00 74.31           C
ATOM   4549  CD  ARG B 359      22.659  15.734  48.829  1.00 74.31           C
ATOM   4550  NE  ARG B 359      22.946  16.234  50.207  1.00 74.31           N
ATOM   4551  CZ  ARG B 359      22.014  16.074  51.184  1.00 74.31           C
ATOM   4552  NH1 ARG B 359      20.823  15.472  50.896  1.00 74.31           N
ATOM   4553  NH2 ARG B 359      22.263  16.508  52.460  1.00 74.31           N
ATOM   4554  N   PHE B 360      25.535  12.739  46.635  1.00 38.32           N
ATOM   4555  CA  PHE B 360      26.921  12.584  46.956  1.00 38.32           C
ATOM   4556  C   PHE B 360      27.712  13.296  45.912  1.00 38.32           C
ATOM   4557  O   PHE B 360      28.674  14.001  46.217  1.00 38.32           O
ATOM   4558  CB  PHE B 360      27.339  11.101  46.962  1.00 38.32           C
ATOM   4559  CG  PHE B 360      28.791  10.990  47.290  1.00 38.32           C
ATOM   4560  CD1 PHE B 360      29.242  11.179  48.576  1.00 38.32           C
ATOM   4561  CD2 PHE B 360      29.698  10.670  46.308  1.00 38.32           C
ATOM   4562  CE1 PHE B 360      30.582  11.066  48.871  1.00 38.32           C
ATOM   4563  CE2 PHE B 360      31.039  10.557  46.597  1.00 38.32           C
ATOM   4564  CZ  PHE B 360      31.482  10.758  47.882  1.00 38.32           C
ATOM   4565  N   LEU B 361      27.294  13.158  44.643  1.00 42.97           N
ATOM   4566  CA  LEU B 361      28.006  13.717  43.530  1.00 42.97           C
ATOM   4567  C   LEU B 361      28.088  15.202  43.690  1.00 42.97           C
ATOM   4568  O   LEU B 361      29.131  15.799  43.426  1.00 42.97           O
ATOM   4569  CB  LEU B 361      27.275  13.464  42.204  1.00 42.97           C
ATOM   4570  CG  LEU B 361      27.099  11.975  41.867  1.00 42.97           C
ATOM   4571  CD1 LEU B 361      26.364  11.794  40.531  1.00 42.97           C
ATOM   4572  CD2 LEU B 361      28.443  11.231  41.908  1.00 42.97           C
ATOM   4573  N   ALA B 362      26.990  15.840  44.136  1.00 27.46           N
ATOM   4574  CA  ALA B 362      26.967  17.271  44.232  1.00 27.46           C
ATOM   4575  C   ALA B 362      28.028  17.711  45.188  1.00 27.46           C
ATOM   4576  O   ALA B 362      28.747  18.672  44.922  1.00 27.46           O
ATOM   4577  CB  ALA B 362      25.631  17.812  44.764  1.00 27.46           C
ATOM   4578  N   ASN B 363      28.165  16.994  46.319  1.00 75.38           N
ATOM   4579  CA  ASN B 363      29.118  17.354  47.330  1.00 75.38           C
ATOM   4580  C   ASN B 363      30.471  17.342  46.711  1.00 75.38           C
ATOM   4581  O   ASN B 363      31.254  18.277  46.866  1.00 75.38           O
ATOM   4582  CB  ASN B 363      29.229  16.305  48.453  1.00 75.38           C
ATOM   4583  CG  ASN B 363      28.014  16.360  49.358  1.00 75.38           C
ATOM   4584  ND2 ASN B 363      26.859  15.848  48.863  1.00 75.38           N
ATOM   4585  OD1 ASN B 363      28.092  16.848  50.483  1.00 75.38           O
ATOM   4586  N   PHE B 364      30.752  16.267  45.962  1.00 42.63           N
ATOM   4587  CA  PHE B 364      32.041  16.047  45.385  1.00 42.63           C
ATOM   4588  C   PHE B 364      32.371  17.164  44.449  1.00 42.63           C
ATOM   4589  O   PHE B 364      33.490  17.677  44.450  1.00 42.63           O
ATOM   4590  CB  PHE B 364      32.081  14.726  44.601  1.00 42.63           C
ATOM   4591  CG  PHE B 364      33.443  14.564  44.030  1.00 42.63           C
ATOM   4592  CD1 PHE B 364      34.491  14.159  44.824  1.00 42.63           C
ATOM   4593  CD2 PHE B 364      33.663  14.804  42.695  1.00 42.63           C
ATOM   4594  CE1 PHE B 364      35.748  14.007  44.290  1.00 42.63           C
ATOM   4595  CE2 PHE B 364      34.917  14.653  42.157  1.00 42.63           C
ATOM   4596  CZ  PHE B 364      35.963  14.255  42.955  1.00 42.63           C
ATOM   4597  N   PHE B 365      31.393  17.584  43.631  1.00 67.44           N
ATOM   4598  CA  PHE B 365      31.631  18.595  42.642  1.00 67.44           C
ATOM   4599  C   PHE B 365      32.034  19.860  43.330  1.00 67.44           C
ATOM   4600  O   PHE B 365      32.950  20.554  42.894  1.00 67.44           O
ATOM   4601  CB  PHE B 365      30.377  18.866  41.784  1.00 67.44           C
ATOM   4602  CG  PHE B 365      30.667  19.868  40.713  1.00 67.44           C
ATOM   4603  CD1 PHE B 365      31.403  19.528  39.598  1.00 67.44           C
ATOM   4604  CD2 PHE B 365      30.170  21.147  40.798  1.00 67.44           C
ATOM   4605  CE1 PHE B 365      31.657  20.449  38.606  1.00 67.44           C
ATOM   4606  CE2 PHE B 365      30.418  22.072  39.808  1.00 67.44           C
ATOM   4607  CZ  PHE B 365      31.166  21.728  38.710  1.00 67.44           C
ATOM   4608  N   VAL B 366      31.363  20.211  44.436  1.00 31.08           N
ATOM   4609  CA  VAL B 366      31.739  21.428  45.086  1.00 31.08           C
ATOM   4610  C   VAL B 366      33.156  21.305  45.546  1.00 31.08           C
ATOM   4611  O   VAL B 366      33.960  22.210  45.342  1.00 31.08           O
ATOM   4612  CB  VAL B 366      30.883  21.737  46.278  1.00 31.08           C
ATOM   4613  CG1 VAL B 366      31.448  22.983  46.981  1.00 31.08           C
ATOM   4614  CG2 VAL B 366      29.431  21.901  45.798  1.00 31.08           C
ATOM   4615  N   PHE B 367      33.508  20.143  46.128  1.00 50.00           N
ATOM   4616  CA  PHE B 367      34.790  19.939  46.741  1.00 50.00           C
ATOM   4617  C   PHE B 367      35.906  20.162  45.772  1.00 50.00           C
ATOM   4618  O   PHE B 367      36.797  20.970  46.036  1.00 50.00           O
ATOM   4619  CB  PHE B 367      34.928  18.505  47.291  1.00 50.00           C
ATOM   4620  CG  PHE B 367      36.301  18.319  47.839  1.00 50.00           C
ATOM   4621  CD1 PHE B 367      36.650  18.843  49.063  1.00 50.00           C
ATOM   4622  CD2 PHE B 367      37.240  17.600  47.135  1.00 50.00           C
ATOM   4623  CE1 PHE B 367      37.915  18.666  49.566  1.00 50.00           C
ATOM   4624  CE2 PHE B 367      38.509  17.418  47.633  1.00 50.00           C
ATOM   4625  CZ  PHE B 367      38.850  17.953  48.853  1.00 50.00           C
ATOM   4626  N   LEU B 368      35.887  19.489  44.604  1.00107.41           N
ATOM   4627  CA  LEU B 368      37.008  19.661  43.726  1.00107.41           C
ATOM   4628  C   LEU B 368      37.020  21.072  43.252  1.00107.41           C
ATOM   4629  O   LEU B 368      38.085  21.644  43.011  1.00107.41           O
ATOM   4630  CB  LEU B 368      37.070  18.727  42.495  1.00107.41           C
ATOM   4631  CG  LEU B 368      35.977  18.909  41.428  1.00107.41           C
ATOM   4632  CD1 LEU B 368      36.276  18.060  40.182  1.00107.41           C
ATOM   4633  CD2 LEU B 368      34.593  18.573  41.992  1.00107.41           C
ATOM   4634  N   THR B 369      35.835  21.683  43.112  1.00 42.12           N
ATOM   4635  CA  THR B 369      35.772  23.022  42.610  1.00 42.12           C
ATOM   4636  C   THR B 369      36.580  23.928  43.487  1.00 42.12           C
ATOM   4637  O   THR B 369      37.361  24.736  42.985  1.00 42.12           O
ATOM   4638  CB  THR B 369      34.372  23.569  42.573  1.00 42.12           C
ATOM   4639  CG2 THR B 369      34.415  25.012  42.045  1.00 42.12           C
ATOM   4640  OG1 THR B 369      33.550  22.775  41.731  1.00 42.12           O
ATOM   4641  N   LEU B 370      36.442  23.809  44.823  1.00 87.07           N
ATOM   4642  CA  LEU B 370      37.165  24.724  45.664  1.00 87.07           C
ATOM   4643  C   LEU B 370      38.629  24.566  45.430  1.00 87.07           C
ATOM   4644  O   LEU B 370      39.340  25.546  45.216  1.00 87.07           O
ATOM   4645  CB  LEU B 370      36.964  24.490  47.178  1.00 87.07           C
ATOM   4646  CG  LEU B 370      35.613  24.947  47.764  1.00 87.07           C
ATOM   4647  CD1 LEU B 370      35.436  26.465  47.621  1.00 87.07           C
ATOM   4648  CD2 LEU B 370      34.428  24.149  47.213  1.00 87.07           C
ATOM   4649  N   GLY B 371      39.114  23.313  45.447  1.00 20.11           N
ATOM   4650  CA  GLY B 371      40.518  23.062  45.312  1.00 20.11           C
ATOM   4651  C   GLY B 371      40.986  23.483  43.959  1.00 20.11           C
ATOM   4652  O   GLY B 371      42.084  24.011  43.801  1.00 20.11           O
ATOM   4653  N   ALA B 372      40.144  23.258  42.937  1.00 29.29           N
ATOM   4654  CA  ALA B 372      40.558  23.495  41.590  1.00 29.29           C
ATOM   4655  C   ALA B 372      40.934  24.924  41.409  1.00 29.29           C
ATOM   4656  O   ALA B 372      41.967  25.225  40.815  1.00 29.29           O
ATOM   4657  CB  ALA B 372      39.448  23.190  40.569  1.00 29.29           C
ATOM   4658  N   SER B 373      40.134  25.854  41.945  1.00 31.78           N
ATOM   4659  CA  SER B 373      40.447  27.218  41.652  1.00 31.78           C
ATOM   4660  C   SER B 373      41.770  27.577  42.247  1.00 31.78           C
ATOM   4661  O   SER B 373      42.521  28.358  41.669  1.00 31.78           O
ATOM   4662  CB  SER B 373      39.410  28.215  42.160  1.00 31.78           C
ATOM   4663  OG  SER B 373      39.817  29.527  41.804  1.00 31.78           O
ATOM   4664  N   GLY B 374      42.090  27.013  43.425  1.00 13.67           N
ATOM   4665  CA  GLY B 374      43.340  27.320  44.052  1.00 13.67           C
ATOM   4666  C   GLY B 374      44.442  26.838  43.166  1.00 13.67           C
ATOM   4667  O   GLY B 374      45.461  27.503  43.000  1.00 13.67           O
ATOM   4668  N   TYR B 375      44.276  25.648  42.564  1.00 37.08           N
ATOM   4669  CA  TYR B 375      45.337  25.152  41.739  1.00 37.08           C
ATOM   4670  C   TYR B 375      45.548  26.065  40.581  1.00 37.08           C
ATOM   4671  O   TYR B 375      46.683  26.392  40.240  1.00 37.08           O
ATOM   4672  CB  TYR B 375      45.102  23.732  41.198  1.00 37.08           C
ATOM   4673  CG  TYR B 375      45.377  22.799  42.325  1.00 37.08           C
ATOM   4674  CD1 TYR B 375      44.425  22.531  43.283  1.00 37.08           C
ATOM   4675  CD2 TYR B 375      46.610  22.194  42.421  1.00 37.08           C
ATOM   4676  CE1 TYR B 375      44.705  21.668  44.317  1.00 37.08           C
ATOM   4677  CE2 TYR B 375      46.894  21.332  43.451  1.00 37.08           C
ATOM   4678  CZ  TYR B 375      45.939  21.068  44.402  1.00 37.08           C
ATOM   4679  OH  TYR B 375      46.230  20.184  45.461  1.00 37.08           O
ATOM   4680  N   LEU B 376      44.453  26.521  39.949  1.00 90.42           N
ATOM   4681  CA  LEU B 376      44.605  27.353  38.795  1.00 90.42           C
ATOM   4682  C   LEU B 376      45.278  28.634  39.169  1.00 90.42           C
ATOM   4683  O   LEU B 376      46.088  29.149  38.400  1.00 90.42           O
ATOM   4684  CB  LEU B 376      43.288  27.610  38.053  1.00 90.42           C
ATOM   4685  CG  LEU B 376      42.838  26.366  37.258  1.00 90.42           C
ATOM   4686  CD1 LEU B 376      42.654  25.136  38.161  1.00 90.42           C
ATOM   4687  CD2 LEU B 376      41.593  26.667  36.412  1.00 90.42           C
ATOM   4688  N   ILE B 377      44.981  29.191  40.357  1.00 88.68           N
ATOM   4689  CA  ILE B 377      45.633  30.419  40.703  1.00 88.68           C
ATOM   4690  C   ILE B 377      47.098  30.137  40.796  1.00 88.68           C
ATOM   4691  O   ILE B 377      47.918  30.921  40.322  1.00 88.68           O
ATOM   4692  CB  ILE B 377      45.143  31.047  41.985  1.00 88.68           C
ATOM   4693  CG1 ILE B 377      45.551  32.531  42.064  1.00 88.68           C
ATOM   4694  CG2 ILE B 377      45.670  30.227  43.169  1.00 88.68           C
ATOM   4695  CD1 ILE B 377      47.059  32.763  42.161  1.00 88.68           C
ATOM   4696  N   PHE B 378      47.477  28.980  41.377  1.00 44.39           N
ATOM   4697  CA  PHE B 378      48.873  28.678  41.496  1.00 44.39           C
ATOM   4698  C   PHE B 378      49.462  28.637  40.131  1.00 44.39           C
ATOM   4699  O   PHE B 378      50.549  29.156  39.913  1.00 44.39           O
ATOM   4700  CB  PHE B 378      49.194  27.321  42.143  1.00 44.39           C
ATOM   4701  CG  PHE B 378      48.893  27.437  43.592  1.00 44.39           C
ATOM   4702  CD1 PHE B 378      49.679  28.235  44.392  1.00 44.39           C
ATOM   4703  CD2 PHE B 378      47.854  26.736  44.153  1.00 44.39           C
ATOM   4704  CE1 PHE B 378      49.415  28.348  45.734  1.00 44.39           C
ATOM   4705  CE2 PHE B 378      47.587  26.845  45.496  1.00 44.39           C
ATOM   4706  CZ  PHE B 378      48.367  27.654  46.288  1.00 44.39           C
ATOM   4707  N   TRP B 379      48.754  28.024  39.167  1.00 53.69           N
ATOM   4708  CA  TRP B 379      49.289  27.919  37.845  1.00 53.69           C
ATOM   4709  C   TRP B 379      49.528  29.288  37.295  1.00 53.69           C
ATOM   4710  O   TRP B 379      50.557  29.543  36.673  1.00 53.69           O
ATOM   4711  CB  TRP B 379      48.354  27.175  36.878  1.00 53.69           C
ATOM   4712  CG  TRP B 379      48.351  25.683  37.087  1.00 53.69           C
ATOM   4713  CD1 TRP B 379      47.638  24.905  37.949  1.00 53.69           C
ATOM   4714  CD2 TRP B 379      49.203  24.801  36.344  1.00 53.69           C
ATOM   4715  CE2 TRP B 379      48.963  23.509  36.810  1.00 53.69           C
ATOM   4716  CE3 TRP B 379      50.112  25.052  35.358  1.00 53.69           C
ATOM   4717  NE1 TRP B 379      48.000  23.587  37.795  1.00 53.69           N
ATOM   4718  CZ2 TRP B 379      49.637  22.442  36.292  1.00 53.69           C
ATOM   4719  CZ3 TRP B 379      50.788  23.974  34.835  1.00 53.69           C
ATOM   4720  CH2 TRP B 379      50.554  22.694  35.295  1.00 53.69           C
ATOM   4721  N   ALA B 380      48.592  30.225  37.503  1.00 29.53           N
ATOM   4722  CA  ALA B 380      48.802  31.516  36.921  1.00 29.53           C
ATOM   4723  C   ALA B 380      50.040  32.125  37.489  1.00 29.53           C
ATOM   4724  O   ALA B 380      50.860  32.675  36.756  1.00 29.53           O
ATOM   4725  CB  ALA B 380      47.667  32.504  37.208  1.00 29.53           C
ATOM   4726  N   VAL B 381      50.212  32.043  38.820  1.00 32.07           N
ATOM   4727  CA  VAL B 381      51.357  32.639  39.449  1.00 32.07           C
ATOM   4728  C   VAL B 381      52.578  31.923  38.980  1.00 32.07           C
ATOM   4729  O   VAL B 381      53.611  32.530  38.702  1.00 32.07           O
ATOM   4730  CB  VAL B 381      51.298  32.536  40.943  1.00 32.07           C
ATOM   4731  CG1 VAL B 381      52.612  33.072  41.535  1.00 32.07           C
ATOM   4732  CG2 VAL B 381      50.042  33.290  41.418  1.00 32.07           C
ATOM   4733  N   LYS B 382      52.464  30.591  38.876  1.00118.13           N
ATOM   4734  CA  LYS B 382      53.531  29.712  38.512  1.00118.13           C
ATOM   4735  C   LYS B 382      53.918  29.954  37.091  1.00118.13           C
ATOM   4736  O   LYS B 382      55.023  29.598  36.685  1.00118.13           O
ATOM   4737  CB  LYS B 382      53.206  28.217  38.670  1.00118.13           C
ATOM   4738  CG  LYS B 382      52.311  27.654  37.572  1.00118.13           C
ATOM   4739  CD  LYS B 382      52.260  26.134  37.545  1.00118.13           C
ATOM   4740  CE  LYS B 382      51.770  25.539  38.862  1.00118.13           C
ATOM   4741  NZ  LYS B 382      51.665  24.073  38.731  1.00118.13           N
ATOM   4742  N   ARG B 383      53.019  30.562  36.293  1.00176.44           N
ATOM   4743  CA  ARG B 383      53.266  30.697  34.888  1.00176.44           C
ATOM   4744  C   ARG B 383      54.580  31.352  34.627  1.00176.44           C
ATOM   4745  O   ARG B 383      55.361  30.846  33.822  1.00176.44           O
ATOM   4746  CB  ARG B 383      52.183  31.508  34.162  1.00176.44           C
ATOM   4747  CG  ARG B 383      50.981  30.634  33.841  1.00176.44           C
ATOM   4748  CD  ARG B 383      51.435  29.306  33.233  1.00176.44           C
ATOM   4749  NE  ARG B 383      50.224  28.508  32.915  1.00176.44           N
ATOM   4750  CZ  ARG B 383      49.582  28.739  31.735  1.00176.44           C
ATOM   4751  NH1 ARG B 383      50.031  29.728  30.909  1.00176.44           N
ATOM   4752  NH2 ARG B 383      48.493  27.996  31.387  1.00176.44           N
ATOM   4753  N   SER B 384      54.902  32.469  35.297  1.00 42.56           N
ATOM   4754  CA  SER B 384      56.176  33.025  34.960  1.00 42.56           C
ATOM   4755  C   SER B 384      57.143  32.708  36.048  1.00 42.56           C
ATOM   4756  O   SER B 384      56.903  32.992  37.222  1.00 42.56           O
ATOM   4757  CB  SER B 384      56.167  34.552  34.791  1.00 42.56           C
ATOM   4758  OG  SER B 384      55.864  35.174  36.030  1.00 42.56           O
ATOM   4759  N   GLN B 385      58.278  32.094  35.669  1.00 92.67           N
ATOM   4760  CA  GLN B 385      59.310  31.809  36.614  1.00 92.67           C
ATOM   4761  C   GLN B 385      60.033  33.094  36.787  1.00 92.67           C
ATOM   4762  O   GLN B 385      59.767  34.049  36.060  1.00 92.67           O
ATOM   4763  CB  GLN B 385      60.282  30.706  36.151  1.00 92.67           C
ATOM   4764  CG  GLN B 385      61.055  31.035  34.873  1.00 92.67           C
ATOM   4765  CD  GLN B 385      61.865  29.798  34.500  1.00 92.67           C
ATOM   4766  NE2 GLN B 385      61.254  28.597  34.685  1.00 92.67           N
ATOM   4767  OE1 GLN B 385      63.006  29.896  34.051  1.00 92.67           O
ATOM   4768  N   GLU B 386      60.931  33.171  37.787  1.00 94.08           N
ATOM   4769  CA  GLU B 386      61.625  34.406  37.995  1.00 94.08           C
ATOM   4770  C   GLU B 386      62.323  34.745  36.721  1.00 94.08           C
ATOM   4771  O   GLU B 386      63.167  33.992  36.235  1.00 94.08           O
ATOM   4772  CB  GLU B 386      62.715  34.313  39.077  1.00 94.08           C
ATOM   4773  CG  GLU B 386      62.185  34.082  40.493  1.00 94.08           C
ATOM   4774  CD  GLU B 386      63.365  33.655  41.360  1.00 94.08           C
ATOM   4775  OE1 GLU B 386      64.266  32.958  40.818  1.00 94.08           O
ATOM   4776  OE2 GLU B 386      63.380  34.009  42.568  1.00 94.08           O
ATOM   4777  N   PHE B 387      61.956  35.898  36.137  1.00 54.64           N
ATOM   4778  CA  PHE B 387      62.587  36.363  34.940  1.00 54.64           C
ATOM   4779  C   PHE B 387      62.445  37.843  34.986  1.00 54.64           C
ATOM   4780  O   PHE B 387      61.640  38.363  35.759  1.00 54.64           O
ATOM   4781  CB  PHE B 387      61.931  35.835  33.644  1.00 54.64           C
ATOM   4782  CG  PHE B 387      62.689  36.339  32.457  1.00 54.64           C
ATOM   4783  CD1 PHE B 387      63.928  35.826  32.137  1.00 54.64           C
ATOM   4784  CD2 PHE B 387      62.146  37.303  31.638  1.00 54.64           C
ATOM   4785  CE1 PHE B 387      64.619  36.284  31.042  1.00 54.64           C
ATOM   4786  CE2 PHE B 387      62.833  37.765  30.539  1.00 54.64           C
ATOM   4787  CZ  PHE B 387      64.072  37.257  30.236  1.00 54.64           C
ATOM   4788  N   ALA B 388      63.243  38.573  34.189  1.00 31.44           N
ATOM   4789  CA  ALA B 388      63.087  39.993  34.254  1.00 31.44           C
ATOM   4790  C   ALA B 388      61.701  40.267  33.789  1.00 31.44           C
ATOM   4791  O   ALA B 388      61.307  39.863  32.696  1.00 31.44           O
ATOM   4792  CB  ALA B 388      64.057  40.769  33.350  1.00 31.44           C
ATOM   4793  N   GLN B 389      60.919  40.968  34.625  1.00 56.64           N
ATOM   4794  CA  GLN B 389      59.567  41.251  34.265  1.00 56.64           C
ATOM   4795  C   GLN B 389      59.337  42.659  34.688  1.00 56.64           C
ATOM   4796  O   GLN B 389      59.907  43.111  35.681  1.00 56.64           O
ATOM   4797  CB  GLN B 389      58.556  40.391  35.042  1.00 56.64           C
ATOM   4798  CG  GLN B 389      57.139  40.409  34.473  1.00 56.64           C
ATOM   4799  CD  GLN B 389      57.043  39.272  33.467  1.00 56.64           C
ATOM   4800  NE2 GLN B 389      57.750  39.416  32.314  1.00 56.64           N
ATOM   4801  OE1 GLN B 389      56.371  38.270  33.709  1.00 56.64           O
ATOM   4802  N   GLN B 390      58.519  43.412  33.933  1.00 33.21           N
ATOM   4803  CA  GLN B 390      58.293  44.753  34.374  1.00 33.21           C
ATOM   4804  C   GLN B 390      57.553  44.662  35.664  1.00 33.21           C
ATOM   4805  O   GLN B 390      57.862  45.364  36.626  1.00 33.21           O
ATOM   4806  CB  GLN B 390      57.446  45.590  33.399  1.00 33.21           C
ATOM   4807  CG  GLN B 390      57.234  47.025  33.889  1.00 33.21           C
ATOM   4808  CD  GLN B 390      58.603  47.685  34.001  1.00 33.21           C
ATOM   4809  NE2 GLN B 390      58.816  48.458  35.099  1.00 33.21           N
ATOM   4810  OE1 GLN B 390      59.466  47.506  33.142  1.00 33.21           O
ATOM   4811  N   ASP B 391      56.545  43.772  35.709  1.00 50.25           N
ATOM   4812  CA  ASP B 391      55.779  43.580  36.904  1.00 50.25           C
ATOM   4813  C   ASP B 391      55.649  42.107  37.102  1.00 50.25           C
ATOM   4814  O   ASP B 391      55.244  41.376  36.202  1.00 50.25           O
ATOM   4815  CB  ASP B 391      54.359  44.157  36.818  1.00 50.25           C
ATOM   4816  CG  ASP B 391      54.420  45.669  36.982  1.00 50.25           C
ATOM   4817  OD1 ASP B 391      55.507  46.183  37.357  1.00 50.25           O
ATOM   4818  OD2 ASP B 391      53.372  46.328  36.750  1.00 50.25           O
ATOM   4819  N   PRO B 392      56.015  41.653  38.266  1.00102.91           N
ATOM   4820  CA  PRO B 392      55.976  40.246  38.551  1.00102.91           C
ATOM   4821  C   PRO B 392      54.598  39.693  38.740  1.00102.91           C
ATOM   4822  O   PRO B 392      53.803  40.273  39.475  1.00102.91           O
ATOM   4823  CB  PRO B 392      56.888  40.042  39.764  1.00102.91           C
ATOM   4824  CG  PRO B 392      57.108  41.457  40.336  1.00102.91           C
ATOM   4825  CD  PRO B 392      56.949  42.370  39.113  1.00102.91           C
ATOM   4826  N   ASP B 393      54.301  38.573  38.058  1.00 70.70           N
ATOM   4827  CA  ASP B 393      53.092  37.816  38.227  1.00 70.70           C
ATOM   4828  C   ASP B 393      51.893  38.701  38.104  1.00 70.70           C
ATOM   4829  O   ASP B 393      50.795  38.317  38.500  1.00 70.70           O
ATOM   4830  CB  ASP B 393      53.055  37.106  39.590  1.00 70.70           C
ATOM   4831  CG  ASP B 393      54.178  36.077  39.586  1.00 70.70           C
ATOM   4832  OD1 ASP B 393      54.574  35.640  38.470  1.00 70.70           O
ATOM   4833  OD2 ASP B 393      54.663  35.719  40.691  1.00 70.70           O
ATOM   4834  N   THR B 394      52.061  39.901  37.515  1.00120.62           N
ATOM   4835  CA  THR B 394      50.932  40.768  37.343  1.00120.62           C
ATOM   4836  C   THR B 394      50.034  40.125  36.359  1.00120.62           C
ATOM   4837  O   THR B 394      48.815  40.101  36.519  1.00120.62           O
ATOM   4838  CB  THR B 394      51.299  42.141  36.886  1.00120.62           C
ATOM   4839  CG2 THR B 394      52.038  42.828  38.038  1.00120.62           C
ATOM   4840  OG1 THR B 394      52.102  42.088  35.718  1.00120.62           O
ATOM   4841  N   LEU B 395      50.627  39.525  35.317  1.00134.82           N
ATOM   4842  CA  LEU B 395      49.796  38.807  34.416  1.00134.82           C
ATOM   4843  C   LEU B 395      49.298  37.689  35.274  1.00134.82           C
ATOM   4844  O   LEU B 395      49.789  37.418  36.362  1.00134.82           O
ATOM   4845  CB  LEU B 395      50.539  38.239  33.191  1.00134.82           C
ATOM   4846  CG  LEU B 395      49.613  37.573  32.155  1.00134.82           C
ATOM   4847  CD1 LEU B 395      48.602  38.583  31.586  1.00134.82           C
ATOM   4848  CD2 LEU B 395      50.417  36.862  31.051  1.00134.82           C
ATOM   4849  N   GLY B 396      48.317  36.934  34.836  1.00238.24           N
ATOM   4850  CA  GLY B 396      47.788  36.055  35.827  1.00238.24           C
ATOM   4851  C   GLY B 396      46.342  36.308  35.685  1.00238.24           C
ATOM   4852  O   GLY B 396      45.495  35.729  36.364  1.00238.24           O
ATOM   4853  N   TRP B 397      46.083  37.212  34.729  1.00134.08           N
ATOM   4854  CA  TRP B 397      44.803  37.605  34.240  1.00134.08           C
ATOM   4855  C   TRP B 397      44.217  36.381  33.640  1.00134.08           C
ATOM   4856  O   TRP B 397      43.000  36.216  33.573  1.00134.08           O
ATOM   4857  CB  TRP B 397      44.893  38.646  33.118  1.00134.08           C
ATOM   4858  CG  TRP B 397      45.217  40.026  33.615  1.00134.08           C
ATOM   4859  CD1 TRP B 397      46.401  40.697  33.701  1.00134.08           C
ATOM   4860  CD2 TRP B 397      44.205  40.899  34.130  1.00134.08           C
ATOM   4861  CE2 TRP B 397      44.835  42.081  34.507  1.00134.08           C
ATOM   4862  CE3 TRP B 397      42.857  40.723  34.278  1.00134.08           C
ATOM   4863  NE1 TRP B 397      46.185  41.947  34.237  1.00134.08           N
ATOM   4864  CZ2 TRP B 397      44.121  43.116  35.042  1.00134.08           C
ATOM   4865  CZ3 TRP B 397      42.139  41.765  34.816  1.00134.08           C
ATOM   4866  CH2 TRP B 397      42.761  42.939  35.190  1.00134.08           C
ATOM   4867  N   TRP B 398      45.108  35.479  33.203  1.00 77.15           N
ATOM   4868  CA  TRP B 398      44.735  34.255  32.564  1.00 77.15           C
ATOM   4869  C   TRP B 398      43.810  33.547  33.503  1.00 77.15           C
ATOM   4870  O   TRP B 398      42.878  32.865  33.074  1.00 77.15           O
ATOM   4871  CB  TRP B 398      45.979  33.389  32.283  1.00 77.15           C
ATOM   4872  CG  TRP B 398      45.724  32.023  31.697  1.00 77.15           C
ATOM   4873  CD1 TRP B 398      45.308  31.660  30.451  1.00 77.15           C
ATOM   4874  CD2 TRP B 398      45.938  30.809  32.429  1.00 77.15           C
ATOM   4875  CE2 TRP B 398      45.623  29.753  31.576  1.00 77.15           C
ATOM   4876  CE3 TRP B 398      46.367  30.594  33.708  1.00 77.15           C
ATOM   4877  NE1 TRP B 398      45.234  30.289  30.366  1.00 77.15           N
ATOM   4878  CZ2 TRP B 398      45.729  28.458  31.994  1.00 77.15           C
ATOM   4879  CZ3 TRP B 398      46.473  29.288  34.128  1.00 77.15           C
ATOM   4880  CH2 TRP B 398      46.158  28.241  33.286  1.00 77.15           C
ATOM   4881  N   GLU B 399      44.030  33.714  34.821  1.00 45.17           N
ATOM   4882  CA  GLU B 399      43.195  33.073  35.793  1.00 45.17           C
ATOM   4883  C   GLU B 399      41.785  33.501  35.535  1.00 45.17           C
ATOM   4884  O   GLU B 399      40.862  32.687  35.552  1.00 45.17           O
ATOM   4885  CB  GLU B 399      43.482  33.550  37.231  1.00 45.17           C
ATOM   4886  CG  GLU B 399      44.871  33.216  37.772  1.00 45.17           C
ATOM   4887  CD  GLU B 399      44.990  33.858  39.151  1.00 45.17           C
ATOM   4888  OE1 GLU B 399      43.948  34.350  39.659  1.00 45.17           O
ATOM   4889  OE2 GLU B 399      46.118  33.868  39.712  1.00 45.17           O
ATOM   4890  N   LYS B 400      41.580  34.808  35.276  1.00 82.62           N
ATOM   4891  CA  LYS B 400      40.251  35.313  35.086  1.00 82.62           C
ATOM   4892  C   LYS B 400      39.637  34.640  33.910  1.00 82.62           C
ATOM   4893  O   LYS B 400      38.478  34.226  33.950  1.00 82.62           O
ATOM   4894  CB  LYS B 400      40.203  36.824  34.796  1.00 82.62           C
ATOM   4895  CG  LYS B 400      38.773  37.339  34.601  1.00 82.62           C
ATOM   4896  CD  LYS B 400      38.639  38.863  34.574  1.00 82.62           C
ATOM   4897  CE  LYS B 400      38.843  39.483  33.188  1.00 82.62           C
ATOM   4898  NZ  LYS B 400      40.287  39.597  32.884  1.00 82.62           N
ATOM   4899  N   ASN B 401      40.412  34.497  32.821  1.00 43.39           N
ATOM   4900  CA  ASN B 401      39.867  33.929  31.625  1.00 43.39           C
ATOM   4901  C   ASN B 401      39.453  32.522  31.900  1.00 43.39           C
ATOM   4902  O   ASN B 401      38.399  32.080  31.443  1.00 43.39           O
ATOM   4903  CB  ASN B 401      40.870  33.926  30.456  1.00 43.39           C
ATOM   4904  CG  ASN B 401      41.065  35.373  30.019  1.00 43.39           C
ATOM   4905  ND2 ASN B 401      39.961  36.022  29.559  1.00 43.39           N
ATOM   4906  OD1 ASN B 401      42.168  35.914  30.092  1.00 43.39           O
ATOM   4907  N   GLU B 402      40.260  31.776  32.676  1.00 67.43           N
ATOM   4908  CA  GLU B 402      39.934  30.400  32.909  1.00 67.43           C
ATOM   4909  C   GLU B 402      38.633  30.326  33.641  1.00 67.43           C
ATOM   4910  O   GLU B 402      37.791  29.478  33.345  1.00 67.43           O
ATOM   4911  CB  GLU B 402      40.987  29.666  33.756  1.00 67.43           C
ATOM   4912  CG  GLU B 402      40.811  28.149  33.709  1.00 67.43           C
ATOM   4913  CD  GLU B 402      41.142  27.723  32.287  1.00 67.43           C
ATOM   4914  OE1 GLU B 402      41.652  28.584  31.524  1.00 67.43           O
ATOM   4915  OE2 GLU B 402      40.891  26.534  31.944  1.00 67.43           O
ATOM   4916  N   MET B 403      38.431  31.231  34.613  1.00 39.44           N
ATOM   4917  CA  MET B 403      37.236  31.221  35.402  1.00 39.44           C
ATOM   4918  C   MET B 403      36.076  31.468  34.497  1.00 39.44           C
ATOM   4919  O   MET B 403      35.023  30.849  34.636  1.00 39.44           O
ATOM   4920  CB  MET B 403      37.228  32.328  36.473  1.00 39.44           C
ATOM   4921  CG  MET B 403      36.027  32.313  37.427  1.00 39.44           C
ATOM   4922  SD  MET B 403      34.431  32.809  36.705  1.00 39.44           S
ATOM   4923  CE  MET B 403      35.005  34.437  36.139  1.00 39.44           C
ATOM   4924  N   ASN B 404      36.234  32.390  33.536  1.00 39.65           N
ATOM   4925  CA  ASN B 404      35.123  32.715  32.697  1.00 39.65           C
ATOM   4926  C   ASN B 404      34.713  31.486  31.947  1.00 39.65           C
ATOM   4927  O   ASN B 404      33.528  31.164  31.884  1.00 39.65           O
ATOM   4928  CB  ASN B 404      35.464  33.796  31.658  1.00 39.65           C
ATOM   4929  CG  ASN B 404      35.767  35.080  32.413  1.00 39.65           C
ATOM   4930  ND2 ASN B 404      36.996  35.624  32.210  1.00 39.65           N
ATOM   4931  OD1 ASN B 404      34.942  35.585  33.174  1.00 39.65           O
ATOM   4932  N   MET B 405      35.690  30.756  31.374  1.00 41.51           N
ATOM   4933  CA  MET B 405      35.350  29.596  30.599  1.00 41.51           C
ATOM   4934  C   MET B 405      34.733  28.542  31.462  1.00 41.51           C
ATOM   4935  O   MET B 405      33.769  27.893  31.064  1.00 41.51           O
ATOM   4936  CB  MET B 405      36.542  28.930  29.880  1.00 41.51           C
ATOM   4937  CG  MET B 405      37.054  29.711  28.671  1.00 41.51           C
ATOM   4938  SD  MET B 405      38.111  28.744  27.549  1.00 41.51           S
ATOM   4939  CE  MET B 405      36.769  27.655  26.986  1.00 41.51           C
ATOM   4940  N   VAL B 406      35.266  28.353  32.681  1.00 48.38           N
ATOM   4941  CA  VAL B 406      34.834  27.277  33.528  1.00 48.38           C
ATOM   4942  C   VAL B 406      33.411  27.434  33.969  1.00 48.38           C
ATOM   4943  O   VAL B 406      32.719  26.437  34.173  1.00 48.38           O
ATOM   4944  CB  VAL B 406      35.679  27.097  34.755  1.00 48.38           C
ATOM   4945  CG1 VAL B 406      37.103  26.729  34.307  1.00 48.38           C
ATOM   4946  CG2 VAL B 406      35.591  28.357  35.627  1.00 48.38           C
ATOM   4947  N   MET B 407      32.917  28.677  34.102  1.00 46.47           N
ATOM   4948  CA  MET B 407      31.613  28.886  34.669  1.00 46.47           C
ATOM   4949  C   MET B 407      30.586  28.130  33.884  1.00 46.47           C
ATOM   4950  O   MET B 407      29.690  27.516  34.460  1.00 46.47           O
ATOM   4951  CB  MET B 407      31.161  30.355  34.649  1.00 46.47           C
ATOM   4952  CG  MET B 407      29.770  30.551  35.258  1.00 46.47           C
ATOM   4953  SD  MET B 407      29.129  32.252  35.213  1.00 46.47           S
ATOM   4954  CE  MET B 407      28.753  32.209  33.436  1.00 46.47           C
ATOM   4955  N   SER B 408      30.706  28.130  32.548  1.00 71.77           N
ATOM   4956  CA  SER B 408      29.715  27.505  31.723  1.00 71.77           C
ATOM   4957  C   SER B 408      29.584  26.062  32.095  1.00 71.77           C
ATOM   4958  O   SER B 408      28.474  25.533  32.137  1.00 71.77           O
ATOM   4959  CB  SER B 408      30.076  27.568  30.229  1.00 71.77           C
ATOM   4960  OG  SER B 408      29.065  26.942  29.455  1.00 71.77           O
ATOM   4961  N   LEU B 409      30.703  25.376  32.392  1.00118.36           N
ATOM   4962  CA  LEU B 409      30.574  23.979  32.688  1.00118.36           C
ATOM   4963  C   LEU B 409      29.742  23.852  33.908  1.00118.36           C
ATOM   4964  O   LEU B 409      28.832  23.028  33.970  1.00118.36           O
ATOM   4965  CB  LEU B 409      31.881  23.279  33.075  1.00118.36           C
ATOM   4966  CG  LEU B 409      32.992  23.438  32.041  1.00118.36           C
ATOM   4967  CD1 LEU B 409      33.467  24.892  32.034  1.00118.36           C
ATOM   4968  CD2 LEU B 409      34.121  22.423  32.260  1.00118.36           C
ATOM   4969  N   LEU B 410      30.028  24.691  34.918  1.00111.18           N
ATOM   4970  CA  LEU B 410      29.303  24.543  36.137  1.00111.18           C
ATOM   4971  C   LEU B 410      27.855  24.788  35.888  1.00111.18           C
ATOM   4972  O   LEU B 410      27.006  24.105  36.456  1.00111.18           O
ATOM   4973  CB  LEU B 410      29.782  25.431  37.299  1.00111.18           C
ATOM   4974  CG  LEU B 410      31.104  24.916  37.899  1.00111.18           C
ATOM   4975  CD1 LEU B 410      32.272  25.108  36.922  1.00111.18           C
ATOM   4976  CD2 LEU B 410      31.362  25.489  39.301  1.00111.18           C
ATOM   4977  N   GLY B 411      27.522  25.764  35.029  1.00 22.11           N
ATOM   4978  CA  GLY B 411      26.141  26.054  34.776  1.00 22.11           C
ATOM   4979  C   GLY B 411      25.472  24.871  34.146  1.00 22.11           C
ATOM   4980  O   GLY B 411      24.332  24.557  34.473  1.00 22.11           O
ATOM   4981  N   MET B 412      26.148  24.178  33.212  1.00 47.19           N
ATOM   4982  CA  MET B 412      25.518  23.077  32.535  1.00 47.19           C
ATOM   4983  C   MET B 412      25.198  22.005  33.525  1.00 47.19           C
ATOM   4984  O   MET B 412      24.129  21.399  33.486  1.00 47.19           O
ATOM   4985  CB  MET B 412      26.420  22.425  31.471  1.00 47.19           C
ATOM   4986  CG  MET B 412      26.669  23.277  30.224  1.00 47.19           C
ATOM   4987  SD  MET B 412      25.233  23.480  29.128  1.00 47.19           S
ATOM   4988  CE  MET B 412      26.245  23.844  27.665  1.00 47.19           C
ATOM   4989  N   PHE B 413      26.133  21.776  34.459  1.00 59.74           N
ATOM   4990  CA  PHE B 413      26.074  20.736  35.443  1.00 59.74           C
ATOM   4991  C   PHE B 413      24.864  20.908  36.305  1.00 59.74           C
ATOM   4992  O   PHE B 413      24.132  19.951  36.554  1.00 59.74           O
ATOM   4993  CB  PHE B 413      27.317  20.818  36.350  1.00 59.74           C
ATOM   4994  CG  PHE B 413      27.247  19.806  37.438  1.00 59.74           C
ATOM   4995  CD1 PHE B 413      27.663  18.512  37.220  1.00 59.74           C
ATOM   4996  CD2 PHE B 413      26.778  20.155  38.683  1.00 59.74           C
ATOM   4997  CE1 PHE B 413      27.604  17.584  38.231  1.00 59.74           C
ATOM   4998  CE2 PHE B 413      26.717  19.230  39.697  1.00 59.74           C
ATOM   4999  CZ  PHE B 413      27.129  17.939  39.470  1.00 59.74           C
ATOM   5000  N   CYS B 414      24.611  22.147  36.768  1.00 54.58           N
ATOM   5001  CA  CYS B 414      23.562  22.352  37.723  1.00 54.58           C
ATOM   5002  C   CYS B 414      22.223  21.948  37.156  1.00 54.58           C
ATOM   5003  O   CYS B 414      21.540  21.150  37.791  1.00 54.58           O
ATOM   5004  CB  CYS B 414      23.506  23.809  38.229  1.00 54.58           C
ATOM   5005  SG  CYS B 414      25.082  24.366  38.942  1.00 54.58           S
ATOM   5006  N   PRO B 415      21.782  22.412  36.010  1.00 74.09           N
ATOM   5007  CA  PRO B 415      20.510  21.923  35.558  1.00 74.09           C
ATOM   5008  C   PRO B 415      20.444  20.474  35.197  1.00 74.09           C
ATOM   5009  O   PRO B 415      19.368  19.896  35.332  1.00 74.09           O
ATOM   5010  CB  PRO B 415      20.056  22.865  34.448  1.00 74.09           C
ATOM   5011  CG  PRO B 415      20.656  24.211  34.879  1.00 74.09           C
ATOM   5012  CD  PRO B 415      21.911  23.826  35.680  1.00 74.09           C
ATOM   5013  N   THR B 416      21.540  19.859  34.711  1.00 96.47           N
ATOM   5014  CA  THR B 416      21.431  18.472  34.364  1.00 96.47           C
ATOM   5015  C   THR B 416      21.219  17.701  35.626  1.00 96.47           C
ATOM   5016  O   THR B 416      20.436  16.754  35.688  1.00 96.47           O
ATOM   5017  CB  THR B 416      22.646  17.923  33.668  1.00 96.47           C
ATOM   5018  CG2 THR B 416      23.858  17.977  34.616  1.00 96.47           C
ATOM   5019  OG1 THR B 416      22.402  16.588  33.247  1.00 96.47           O
ATOM   5020  N   LEU B 417      21.939  18.101  36.680  1.00 91.30           N
ATOM   5021  CA  LEU B 417      21.854  17.445  37.943  1.00 91.30           C
ATOM   5022  C   LEU B 417      20.475  17.663  38.470  1.00 91.30           C
ATOM   5023  O   LEU B 417      19.845  16.746  38.993  1.00 91.30           O
ATOM   5024  CB  LEU B 417      22.895  18.040  38.915  1.00 91.30           C
ATOM   5025  CG  LEU B 417      23.039  17.381  40.303  1.00 91.30           C
ATOM   5026  CD1 LEU B 417      24.158  18.073  41.097  1.00 91.30           C
ATOM   5027  CD2 LEU B 417      21.729  17.368  41.103  1.00 91.30           C
ATOM   5028  N   PHE B 418      19.961  18.898  38.312  1.00 56.38           N
ATOM   5029  CA  PHE B 418      18.682  19.239  38.859  1.00 56.38           C
ATOM   5030  C   PHE B 418      17.641  18.348  38.284  1.00 56.38           C
ATOM   5031  O   PHE B 418      16.822  17.789  39.010  1.00 56.38           O
ATOM   5032  CB  PHE B 418      18.232  20.673  38.515  1.00 56.38           C
ATOM   5033  CG  PHE B 418      16.801  20.797  38.923  1.00 56.38           C
ATOM   5034  CD1 PHE B 418      16.468  21.118  40.216  1.00 56.38           C
ATOM   5035  CD2 PHE B 418      15.788  20.607  38.009  1.00 56.38           C
ATOM   5036  CE1 PHE B 418      15.151  21.227  40.598  1.00 56.38           C
ATOM   5037  CE2 PHE B 418      14.469  20.710  38.386  1.00 56.38           C
ATOM   5038  CZ  PHE B 418      14.146  21.028  39.681  1.00 56.38           C
ATOM   5039  N   ASP B 419      17.646  18.191  36.950  1.00 55.11           N
ATOM   5040  CA  ASP B 419      16.587  17.433  36.364  1.00 55.11           C
ATOM   5041  C   ASP B 419      16.687  16.032  36.854  1.00 55.11           C
[truncated: 150,265 more chars]
