# Supplementary material for: Structural relationship between the putative hair cell mechanotransduction channel TMC1 and TMEM16 proteins
Source: eLife. 2018 Jul 31;7:e38433. doi: 10.7554/eLife.38433 (PMC6067890; doi:10.7554/eLife.38433)
Supplement: Figure 2—source data 1. [file elife-38433-fig2-data1.zip › Figure 2-source data 1/Figure 2-source data 3.pdb]

HELIX    1   1 PHE A  150  PHE A  157  1                                   8
HELIX    2   2 ILE A  168  PHE A  175  1                                   8
HELIX    3   3 SER A  177  MET A  205  1                                  29
HELIX    4   4 LEU A  267  ASP A  297  1                                  31
HELIX    5   5 ASN A  351  ARG A  383  1                                  33
HELIX    6   6 TRP A  397  PHE A  421  1                                  25
HELIX    7   7 LEU A  430  MET A  456  1                                  27
HELIX    8   8 GLU A  514  VAL A  526  1                                  13
HELIX    9   9 VAL A  529  ILE A  538  1                                  10
HELIX   10  10 SER A  571  GLY A  587  1                                  17
HELIX   11  11 LEU A  594  CYS A  616  1                                  23
HELIX   12  12 ASN A  630  SER A  654  1                                  25
HELIX   13  13 ASN A  695  ALA A  722  1                                  28
HELIX   14  14 LYS A  729  MET A  745  1                                  17
HELIX   15  15 PHE B  150  PHE B  157  1                                   8
HELIX   16  16 ILE B  168  PHE B  175  1                                   8
HELIX   17  17 SER B  177  MET B  205  1                                  29
HELIX   18  18 LEU B  267  ASP B  297  1                                  31
HELIX   19  19 ASN B  351  ARG B  383  1                                  33
HELIX   20  20 TRP B  397  PHE B  421  1                                  25
HELIX   21  21 LEU B  430  MET B  456  1                                  27
HELIX   22  22 GLU B  514  VAL B  526  1                                  13
HELIX   23  23 VAL B  529  ILE B  538  1                                  10
HELIX   24  24 SER B  571  GLY B  587  1                                  17
HELIX   25  25 LEU B  594  CYS B  616  1                                  23
HELIX   26  26 ASN B  630  SER B  654  1                                  25
HELIX   27  27 ASN B  695  ALA B  722  1                                  28
HELIX   28  28 LYS B  729  MET B  745  1                                  17
ATOM      1  N   LYS A 145     -16.988  30.339  99.414  1.00 71.46           N
ATOM      2  CA  LYS A 145     -16.749  28.884  99.301  1.00 71.46           C
ATOM      3  C   LYS A 145     -15.679  28.628  98.296  1.00 71.46           C
ATOM      4  O   LYS A 145     -14.753  29.424  98.144  1.00 71.46           O
ATOM      5  CB  LYS A 145     -18.032  28.159  98.857  1.00 71.46           C
ATOM      6  CG  LYS A 145     -18.520  28.562  97.463  1.00 71.46           C
ATOM      7  CD  LYS A 145     -19.607  27.636  96.915  1.00 71.46           C
ATOM      8  CE  LYS A 145     -20.105  28.029  95.522  1.00 71.46           C
ATOM      9  NZ  LYS A 145     -19.103  27.644  94.502  1.00 71.46           N
ATOM     10  N   LYS A 146     -15.766  27.484  97.595  1.00 77.81           N
ATOM     11  CA  LYS A 146     -14.771  27.173  96.619  1.00 77.81           C
ATOM     12  C   LYS A 146     -15.507  26.791  95.378  1.00 77.81           C
ATOM     13  O   LYS A 146     -16.458  26.010  95.431  1.00 77.81           O
ATOM     14  CB  LYS A 146     -13.917  25.967  97.039  1.00 77.81           C
ATOM     15  CG  LYS A 146     -12.596  25.823  96.289  1.00 77.81           C
ATOM     16  CD  LYS A 146     -11.677  24.779  96.926  1.00 77.81           C
ATOM     17  CE  LYS A 146     -11.511  24.959  98.439  1.00 77.81           C
ATOM     18  NZ  LYS A 146     -10.668  23.875  98.993  1.00 77.81           N
ATOM     19  N   TRP A 147     -15.114  27.356  94.221  1.00 58.88           N
ATOM     20  CA  TRP A 147     -15.771  26.951  93.017  1.00 58.88           C
ATOM     21  C   TRP A 147     -14.719  26.410  92.112  1.00 58.88           C
ATOM     22  O   TRP A 147     -13.758  27.100  91.779  1.00 58.88           O
ATOM     23  CB  TRP A 147     -16.465  28.089  92.245  1.00 58.88           C
ATOM     24  CG  TRP A 147     -17.120  27.621  90.963  1.00 58.88           C
ATOM     25  CD1 TRP A 147     -18.352  27.067  90.779  1.00 58.88           C
ATOM     26  CD2 TRP A 147     -16.504  27.685  89.665  1.00 58.88           C
ATOM     27  CE2 TRP A 147     -17.411  27.148  88.752  1.00 58.88           C
ATOM     28  CE3 TRP A 147     -15.283  28.149  89.268  1.00 58.88           C
ATOM     29  NE1 TRP A 147     -18.541  26.771  89.448  1.00 58.88           N
ATOM     30  CZ2 TRP A 147     -17.107  27.066  87.421  1.00 58.88           C
ATOM     31  CZ3 TRP A 147     -14.982  28.066  87.926  1.00 58.88           C
ATOM     32  CH2 TRP A 147     -15.876  27.535  87.019  1.00 58.88           C
ATOM     33  N   ALA A 148     -14.873  25.139  91.701  1.00 35.10           N
ATOM     34  CA  ALA A 148     -13.926  24.569  90.795  1.00 35.10           C
ATOM     35  C   ALA A 148     -14.603  23.408  90.156  1.00 35.10           C
ATOM     36  O   ALA A 148     -15.577  22.878  90.688  1.00 35.10           O
ATOM     37  CB  ALA A 148     -12.651  24.041  91.476  1.00 35.10           C
ATOM     38  N   LYS A 149     -14.127  22.992  88.969  1.00 60.49           N
ATOM     39  CA  LYS A 149     -14.775  21.858  88.391  1.00 60.49           C
ATOM     40  C   LYS A 149     -14.289  20.650  89.111  1.00 60.49           C
ATOM     41  O   LYS A 149     -13.090  20.479  89.325  1.00 60.49           O
ATOM     42  CB  LYS A 149     -14.541  21.682  86.881  1.00 60.49           C
ATOM     43  CG  LYS A 149     -15.311  22.723  86.068  1.00 60.49           C
ATOM     44  CD  LYS A 149     -14.952  22.771  84.587  1.00 60.49           C
ATOM     45  CE  LYS A 149     -15.753  23.825  83.817  1.00 60.49           C
ATOM     46  NZ  LYS A 149     -15.364  23.832  82.392  1.00 60.49           N
ATOM     47  N   PHE A 150     -15.231  19.791  89.543  1.00 41.67           N
ATOM     48  CA  PHE A 150     -14.850  18.595  90.228  1.00 41.67           C
ATOM     49  C   PHE A 150     -14.133  17.698  89.280  1.00 41.67           C
ATOM     50  O   PHE A 150     -13.109  17.113  89.625  1.00 41.67           O
ATOM     51  CB  PHE A 150     -16.023  17.822  90.852  1.00 41.67           C
ATOM     52  CG  PHE A 150     -16.336  18.488  92.149  1.00 41.67           C
ATOM     53  CD1 PHE A 150     -17.149  19.595  92.210  1.00 41.67           C
ATOM     54  CD2 PHE A 150     -15.799  17.990  93.315  1.00 41.67           C
ATOM     55  CE1 PHE A 150     -17.421  20.193  93.418  1.00 41.67           C
ATOM     56  CE2 PHE A 150     -16.068  18.583  94.526  1.00 41.67           C
ATOM     57  CZ  PHE A 150     -16.882  19.689  94.577  1.00 41.67           C
ATOM     58  N   LEU A 151     -14.645  17.569  88.045  1.00 92.16           N
ATOM     59  CA  LEU A 151     -14.010  16.671  87.129  1.00 92.16           C
ATOM     60  C   LEU A 151     -12.632  17.195  86.875  1.00 92.16           C
ATOM     61  O   LEU A 151     -11.660  16.441  86.904  1.00 92.16           O
ATOM     62  CB  LEU A 151     -14.754  16.585  85.780  1.00 92.16           C
ATOM     63  CG  LEU A 151     -14.344  15.414  84.854  1.00 92.16           C
ATOM     64  CD1 LEU A 151     -15.093  15.494  83.517  1.00 92.16           C
ATOM     65  CD2 LEU A 151     -12.829  15.286  84.657  1.00 92.16           C
ATOM     66  N   ARG A 152     -12.511  18.514  86.637  1.00 87.02           N
ATOM     67  CA  ARG A 152     -11.231  19.076  86.323  1.00 87.02           C
ATOM     68  C   ARG A 152     -10.334  18.893  87.501  1.00 87.02           C
ATOM     69  O   ARG A 152      -9.171  18.517  87.359  1.00 87.02           O
ATOM     70  CB  ARG A 152     -11.295  20.581  86.021  1.00 87.02           C
ATOM     71  CG  ARG A 152     -12.216  20.917  84.846  1.00 87.02           C
ATOM     72  CD  ARG A 152     -12.230  19.844  83.760  1.00 87.02           C
ATOM     73  NE  ARG A 152     -13.150  20.295  82.677  1.00 87.02           N
ATOM     74  CZ  ARG A 152     -14.485  20.022  82.747  1.00 87.02           C
ATOM     75  NH1 ARG A 152     -15.001  19.408  83.851  1.00 87.02           N
ATOM     76  NH2 ARG A 152     -15.306  20.361  81.710  1.00 87.02           N
ATOM     77  N   ASP A 153     -10.860  19.143  88.712  1.00 40.75           N
ATOM     78  CA  ASP A 153     -10.031  19.016  89.871  1.00 40.75           C
ATOM     79  C   ASP A 153      -9.602  17.591  89.965  1.00 40.75           C
ATOM     80  O   ASP A 153      -8.445  17.289  90.247  1.00 40.75           O
ATOM     81  CB  ASP A 153     -10.754  19.377  91.180  1.00 40.75           C
ATOM     82  CG  ASP A 153      -9.762  19.272  92.336  1.00 40.75           C
ATOM     83  OD1 ASP A 153      -9.282  18.142  92.626  1.00 40.75           O
ATOM     84  OD2 ASP A 153      -9.465  20.337  92.943  1.00 40.75           O
ATOM     85  N   PHE A 154     -10.529  16.658  89.717  1.00 61.04           N
ATOM     86  CA  PHE A 154     -10.159  15.289  89.869  1.00 61.04           C
ATOM     87  C   PHE A 154      -9.064  14.949  88.916  1.00 61.04           C
ATOM     88  O   PHE A 154      -8.032  14.424  89.319  1.00 61.04           O
ATOM     89  CB  PHE A 154     -11.333  14.334  89.584  1.00 61.04           C
ATOM     90  CG  PHE A 154     -10.845  12.937  89.741  1.00 61.04           C
ATOM     91  CD1 PHE A 154     -10.711  12.371  90.988  1.00 61.04           C
ATOM     92  CD2 PHE A 154     -10.528  12.186  88.631  1.00 61.04           C
ATOM     93  CE1 PHE A 154     -10.262  11.078  91.124  1.00 61.04           C
ATOM     94  CE2 PHE A 154     -10.079  10.892  88.761  1.00 61.04           C
ATOM     95  CZ  PHE A 154      -9.945  10.337  90.011  1.00 61.04           C
ATOM     96  N   GLU A 155      -9.245  15.227  87.616  1.00 84.03           N
ATOM     97  CA  GLU A 155      -8.235  14.781  86.703  1.00 84.03           C
ATOM     98  C   GLU A 155      -6.949  15.553  86.771  1.00 84.03           C
ATOM     99  O   GLU A 155      -5.887  14.985  87.023  1.00 84.03           O
ATOM    100  CB  GLU A 155      -8.701  14.867  85.250  1.00 84.03           C
ATOM    101  CG  GLU A 155      -9.866  13.938  84.934  1.00 84.03           C
ATOM    102  CD  GLU A 155     -10.297  14.289  83.527  1.00 84.03           C
ATOM    103  OE1 GLU A 155     -10.469  15.508  83.266  1.00 84.03           O
ATOM    104  OE2 GLU A 155     -10.461  13.356  82.699  1.00 84.03           O
ATOM    105  N   ASN A 156      -7.022  16.875  86.521  1.00 74.37           N
ATOM    106  CA  ASN A 156      -5.861  17.718  86.374  1.00 74.37           C
ATOM    107  C   ASN A 156      -5.193  18.104  87.664  1.00 74.37           C
ATOM    108  O   ASN A 156      -3.970  18.035  87.795  1.00 74.37           O
ATOM    109  CB  ASN A 156      -6.212  19.015  85.625  1.00 74.37           C
ATOM    110  CG  ASN A 156      -4.924  19.743  85.275  1.00 74.37           C
ATOM    111  ND2 ASN A 156      -4.056  19.089  84.458  1.00 74.37           N
ATOM    112  OD1 ASN A 156      -4.700  20.867  85.719  1.00 74.37           O
ATOM    113  N   PHE A 157      -6.015  18.507  88.646  1.00133.04           N
ATOM    114  CA  PHE A 157      -5.654  19.122  89.894  1.00133.04           C
ATOM    115  C   PHE A 157      -4.811  18.266  90.789  1.00133.04           C
ATOM    116  O   PHE A 157      -3.825  18.756  91.337  1.00133.04           O
ATOM    117  CB  PHE A 157      -6.941  19.535  90.639  1.00133.04           C
ATOM    118  CG  PHE A 157      -6.729  19.854  92.077  1.00133.04           C
ATOM    119  CD1 PHE A 157      -6.655  18.840  93.008  1.00133.04           C
ATOM    120  CD2 PHE A 157      -6.650  21.156  92.507  1.00133.04           C
ATOM    121  CE1 PHE A 157      -6.476  19.113  94.343  1.00133.04           C
ATOM    122  CE2 PHE A 157      -6.474  21.433  93.839  1.00133.04           C
ATOM    123  CZ  PHE A 157      -6.383  20.417  94.759  1.00133.04           C
ATOM    124  N   LYS A 158      -5.150  16.975  90.967  1.00183.87           N
ATOM    125  CA  LYS A 158      -4.453  16.240  91.988  1.00183.87           C
ATOM    126  C   LYS A 158      -3.062  15.876  91.583  1.00183.87           C
ATOM    127  O   LYS A 158      -2.742  15.700  90.409  1.00183.87           O
ATOM    128  CB  LYS A 158      -5.170  14.973  92.488  1.00183.87           C
ATOM    129  CG  LYS A 158      -5.029  13.757  91.580  1.00183.87           C
ATOM    130  CD  LYS A 158      -5.463  14.018  90.144  1.00183.87           C
ATOM    131  CE  LYS A 158      -5.782  12.736  89.380  1.00183.87           C
ATOM    132  NZ  LYS A 158      -6.914  12.038  90.032  1.00183.87           N
ATOM    133  N   ALA A 159      -2.193  15.806  92.609  1.00 32.59           N
ATOM    134  CA  ALA A 159      -0.809  15.454  92.516  1.00 32.59           C
ATOM    135  C   ALA A 159      -0.693  14.026  92.096  1.00 32.59           C
ATOM    136  O   ALA A 159       0.226  13.654  91.369  1.00 32.59           O
ATOM    137  CB  ALA A 159      -0.064  15.605  93.854  1.00 32.59           C
ATOM    138  N   ALA A 160      -1.640  13.184  92.539  1.00 34.41           N
ATOM    139  CA  ALA A 160      -1.525  11.776  92.309  1.00 34.41           C
ATOM    140  C   ALA A 160      -1.407  11.500  90.843  1.00 34.41           C
ATOM    141  O   ALA A 160      -0.573  10.690  90.440  1.00 34.41           O
ATOM    142  CB  ALA A 160      -2.740  10.988  92.829  1.00 34.41           C
ATOM    143  N   CYS A 161      -2.212  12.159  89.987  1.00 54.14           N
ATOM    144  CA  CYS A 161      -2.080  11.816  88.600  1.00 54.14           C
ATOM    145  C   CYS A 161      -1.326  12.889  87.881  1.00 54.14           C
ATOM    146  O   CYS A 161      -1.909  13.696  87.161  1.00 54.14           O
ATOM    147  CB  CYS A 161      -3.429  11.631  87.883  1.00 54.14           C
ATOM    148  SG  CYS A 161      -4.339  10.178  88.485  1.00 54.14           S
ATOM    149  N   VAL A 162      -0.001  12.954  88.115  1.00 56.61           N
ATOM    150  CA  VAL A 162       0.866  13.851  87.404  1.00 56.61           C
ATOM    151  C   VAL A 162       1.157  13.354  86.009  1.00 56.61           C
ATOM    152  O   VAL A 162       1.191  14.147  85.071  1.00 56.61           O
ATOM    153  CB  VAL A 162       2.197  14.062  88.057  1.00 56.61           C
ATOM    154  CG1 VAL A 162       3.006  15.006  87.152  1.00 56.61           C
ATOM    155  CG2 VAL A 162       1.978  14.600  89.480  1.00 56.61           C
ATOM    156  N   PRO A 163       1.391  12.075  85.826  1.00140.51           N
ATOM    157  CA  PRO A 163       1.781  11.590  84.524  1.00140.51           C
ATOM    158  C   PRO A 163       0.769  11.658  83.426  1.00140.51           C
ATOM    159  O   PRO A 163       1.170  11.630  82.263  1.00140.51           O
ATOM    160  CB  PRO A 163       2.366  10.189  84.739  1.00140.51           C
ATOM    161  CG  PRO A 163       2.108   9.872  86.223  1.00140.51           C
ATOM    162  CD  PRO A 163       1.985  11.257  86.872  1.00140.51           C
ATOM    163  N   TRP A 164      -0.535  11.732  83.737  1.00 59.60           N
ATOM    164  CA  TRP A 164      -1.497  11.782  82.676  1.00 59.60           C
ATOM    165  C   TRP A 164      -1.293  13.082  81.969  1.00 59.60           C
ATOM    166  O   TRP A 164      -0.863  14.064  82.571  1.00 59.60           O
ATOM    167  CB  TRP A 164      -2.954  11.752  83.173  1.00 59.60           C
ATOM    168  CG  TRP A 164      -3.397  10.438  83.776  1.00 59.60           C
ATOM    169  CD1 TRP A 164      -3.055   9.873  84.970  1.00 59.60           C
ATOM    170  CD2 TRP A 164      -4.347   9.549  83.166  1.00 59.60           C
ATOM    171  CE2 TRP A 164      -4.530   8.478  84.038  1.00 59.60           C
ATOM    172  CE3 TRP A 164      -5.019   9.626  81.977  1.00 59.60           C
ATOM    173  NE1 TRP A 164      -3.729   8.687  85.140  1.00 59.60           N
ATOM    174  CZ2 TRP A 164      -5.390   7.459  83.736  1.00 59.60           C
ATOM    175  CZ3 TRP A 164      -5.880   8.595  81.672  1.00 59.60           C
ATOM    176  CH2 TRP A 164      -6.062   7.534  82.535  1.00 59.60           C
ATOM    177  N   GLU A 165      -1.580  13.109  80.653  1.00 70.10           N
ATOM    178  CA  GLU A 165      -1.397  14.307  79.887  1.00 70.10           C
ATOM    179  C   GLU A 165      -2.428  15.284  80.351  1.00 70.10           C
ATOM    180  O   GLU A 165      -3.454  14.894  80.905  1.00 70.10           O
ATOM    181  CB  GLU A 165      -1.559  14.104  78.368  1.00 70.10           C
ATOM    182  CG  GLU A 165      -0.995  15.256  77.534  1.00 70.10           C
ATOM    183  CD  GLU A 165      -1.213  14.940  76.059  1.00 70.10           C
ATOM    184  OE1 GLU A 165      -2.122  14.123  75.756  1.00 70.10           O
ATOM    185  OE2 GLU A 165      -0.477  15.519  75.218  1.00 70.10           O
ATOM    186  N   ASN A 166      -2.159  16.591  80.168  1.00 52.81           N
ATOM    187  CA  ASN A 166      -3.075  17.592  80.630  1.00 52.81           C
ATOM    188  C   ASN A 166      -4.295  17.570  79.772  1.00 52.81           C
ATOM    189  O   ASN A 166      -4.225  17.285  78.577  1.00 52.81           O
ATOM    190  CB  ASN A 166      -2.518  19.027  80.590  1.00 52.81           C
ATOM    191  CG  ASN A 166      -1.454  19.177  81.669  1.00 52.81           C
ATOM    192  ND2 ASN A 166      -0.845  18.039  82.097  1.00 52.81           N
ATOM    193  OD1 ASN A 166      -1.169  20.285  82.119  1.00 52.81           O
ATOM    194  N   LYS A 167      -5.465  17.858  80.381  1.00191.09           N
ATOM    195  CA  LYS A 167      -6.661  17.902  79.594  1.00191.09           C
ATOM    196  C   LYS A 167      -6.726  19.318  79.136  1.00191.09           C
ATOM    197  O   LYS A 167      -7.383  20.151  79.759  1.00191.09           O
ATOM    198  CB  LYS A 167      -7.971  17.715  80.379  1.00191.09           C
ATOM    199  CG  LYS A 167      -7.906  16.719  81.533  1.00191.09           C
ATOM    200  CD  LYS A 167      -7.303  17.347  82.790  1.00191.09           C
ATOM    201  CE  LYS A 167      -8.292  18.239  83.548  1.00191.09           C
ATOM    202  NZ  LYS A 167      -8.752  19.352  82.683  1.00191.09           N
ATOM    203  N   ILE A 168      -6.050  19.622  78.017  1.00 96.72           N
ATOM    204  CA  ILE A 168      -5.989  20.975  77.555  1.00 96.72           C
ATOM    205  C   ILE A 168      -7.330  21.480  77.156  1.00 96.72           C
ATOM    206  O   ILE A 168      -7.689  22.611  77.473  1.00 96.72           O
ATOM    207  CB  ILE A 168      -5.091  21.175  76.371  1.00 96.72           C
ATOM    208  CG1 ILE A 168      -5.107  22.660  75.964  1.00 96.72           C
ATOM    209  CG2 ILE A 168      -5.569  20.234  75.250  1.00 96.72           C
ATOM    210  CD1 ILE A 168      -4.675  23.615  77.073  1.00 96.72           C
ATOM    211  N   LYS A 169      -8.118  20.654  76.447  1.00151.44           N
ATOM    212  CA  LYS A 169      -9.356  21.129  75.912  1.00151.44           C
ATOM    213  C   LYS A 169     -10.271  21.588  77.005  1.00151.44           C
ATOM    214  O   LYS A 169     -10.882  22.649  76.898  1.00151.44           O
ATOM    215  CB  LYS A 169     -10.067  20.068  75.042  1.00151.44           C
ATOM    216  CG  LYS A 169     -10.420  18.753  75.749  1.00151.44           C
ATOM    217  CD  LYS A 169     -11.681  18.804  76.613  1.00151.44           C
ATOM    218  CE  LYS A 169     -12.938  18.294  75.906  1.00151.44           C
ATOM    219  NZ  LYS A 169     -12.948  16.813  75.901  1.00151.44           N
ATOM    220  N   ALA A 170     -10.376  20.816  78.101  1.00 34.94           N
ATOM    221  CA  ALA A 170     -11.292  21.159  79.152  1.00 34.94           C
ATOM    222  C   ALA A 170     -10.889  22.460  79.763  1.00 34.94           C
ATOM    223  O   ALA A 170     -11.725  23.333  79.995  1.00 34.94           O
ATOM    224  CB  ALA A 170     -11.312  20.107  80.275  1.00 34.94           C
ATOM    225  N   ILE A 171      -9.580  22.632  80.019  1.00 96.35           N
ATOM    226  CA  ILE A 171      -9.097  23.831  80.633  1.00 96.35           C
ATOM    227  C   ILE A 171      -9.387  24.995  79.754  1.00 96.35           C
ATOM    228  O   ILE A 171      -9.792  26.057  80.227  1.00 96.35           O
ATOM    229  CB  ILE A 171      -7.614  23.838  80.846  1.00 96.35           C
ATOM    230  CG1 ILE A 171      -7.217  23.055  82.102  1.00 96.35           C
ATOM    231  CG2 ILE A 171      -7.154  25.298  80.809  1.00 96.35           C
ATOM    232  CD1 ILE A 171      -5.707  23.014  82.332  1.00 96.35           C
ATOM    233  N   GLU A 172      -9.180  24.830  78.440  1.00 39.49           N
ATOM    234  CA  GLU A 172      -9.398  25.935  77.563  1.00 39.49           C
ATOM    235  C   GLU A 172     -10.838  26.318  77.657  1.00 39.49           C
ATOM    236  O   GLU A 172     -11.178  27.500  77.669  1.00 39.49           O
ATOM    237  CB  GLU A 172      -9.071  25.612  76.095  1.00 39.49           C
ATOM    238  CG  GLU A 172      -9.200  26.817  75.162  1.00 39.49           C
ATOM    239  CD  GLU A 172      -8.784  26.364  73.770  1.00 39.49           C
ATOM    240  OE1 GLU A 172      -7.937  25.435  73.688  1.00 39.49           O
ATOM    241  OE2 GLU A 172      -9.306  26.935  72.775  1.00 39.49           O
ATOM    242  N   SER A 173     -11.730  25.318  77.743  1.00 41.53           N
ATOM    243  CA  SER A 173     -13.124  25.632  77.780  1.00 41.53           C
ATOM    244  C   SER A 173     -13.427  26.505  78.956  1.00 41.53           C
ATOM    245  O   SER A 173     -13.928  27.616  78.797  1.00 41.53           O
ATOM    246  CB  SER A 173     -14.016  24.385  77.893  1.00 41.53           C
ATOM    247  OG  SER A 173     -15.383  24.768  77.918  1.00 41.53           O
ATOM    248  N   GLN A 174     -13.153  26.028  80.183  1.00145.28           N
ATOM    249  CA  GLN A 174     -13.540  26.814  81.321  1.00145.28           C
ATOM    250  C   GLN A 174     -12.706  28.051  81.494  1.00145.28           C
ATOM    251  O   GLN A 174     -13.244  29.147  81.648  1.00145.28           O
ATOM    252  CB  GLN A 174     -13.472  26.037  82.640  1.00145.28           C
ATOM    253  CG  GLN A 174     -12.055  25.651  83.052  1.00145.28           C
ATOM    254  CD  GLN A 174     -12.188  24.789  84.292  1.00145.28           C
ATOM    255  NE2 GLN A 174     -12.126  25.422  85.495  1.00145.28           N
ATOM    256  OE1 GLN A 174     -12.357  23.577  84.189  1.00145.28           O
ATOM    257  N   PHE A 175     -11.366  27.902  81.483  1.00 70.56           N
ATOM    258  CA  PHE A 175     -10.477  29.000  81.767  1.00 70.56           C
ATOM    259  C   PHE A 175     -10.460  30.019  80.670  1.00 70.56           C
ATOM    260  O   PHE A 175     -10.614  31.215  80.919  1.00 70.56           O
ATOM    261  CB  PHE A 175      -9.020  28.546  81.970  1.00 70.56           C
ATOM    262  CG  PHE A 175      -8.941  27.775  83.244  1.00 70.56           C
ATOM    263  CD1 PHE A 175      -8.869  28.439  84.448  1.00 70.56           C
ATOM    264  CD2 PHE A 175      -8.928  26.400  83.239  1.00 70.56           C
ATOM    265  CE1 PHE A 175      -8.793  27.742  85.631  1.00 70.56           C
ATOM    266  CE2 PHE A 175      -8.852  25.698  84.420  1.00 70.56           C
ATOM    267  CZ  PHE A 175      -8.785  26.369  85.617  1.00 70.56           C
ATOM    268  N   GLY A 176     -10.280  29.561  79.418  1.00 30.11           N
ATOM    269  CA  GLY A 176     -10.141  30.478  78.329  1.00 30.11           C
ATOM    270  C   GLY A 176      -8.920  30.034  77.586  1.00 30.11           C
ATOM    271  O   GLY A 176      -8.254  29.084  77.995  1.00 30.11           O
ATOM    272  N   SER A 177      -8.609  30.703  76.458  1.00 93.38           N
ATOM    273  CA  SER A 177      -7.474  30.332  75.662  1.00 93.38           C
ATOM    274  C   SER A 177      -6.180  30.736  76.307  1.00 93.38           C
ATOM    275  O   SER A 177      -5.177  30.038  76.165  1.00 93.38           O
ATOM    276  CB  SER A 177      -7.520  30.904  74.234  1.00 93.38           C
ATOM    277  OG  SER A 177      -7.557  32.322  74.264  1.00 93.38           O
ATOM    278  N   SER A 178      -6.156  31.871  77.032  1.00 41.03           N
ATOM    279  CA  SER A 178      -4.920  32.365  77.580  1.00 41.03           C
ATOM    280  C   SER A 178      -4.345  31.405  78.577  1.00 41.03           C
ATOM    281  O   SER A 178      -3.209  30.958  78.431  1.00 41.03           O
ATOM    282  CB  SER A 178      -5.079  33.725  78.288  1.00 41.03           C
ATOM    283  OG  SER A 178      -3.832  34.162  78.806  1.00 41.03           O
ATOM    284  N   VAL A 179      -5.131  31.052  79.612  1.00 36.37           N
ATOM    285  CA  VAL A 179      -4.653  30.206  80.669  1.00 36.37           C
ATOM    286  C   VAL A 179      -4.299  28.870  80.112  1.00 36.37           C
ATOM    287  O   VAL A 179      -3.275  28.290  80.472  1.00 36.37           O
ATOM    288  CB  VAL A 179      -5.682  29.985  81.740  1.00 36.37           C
ATOM    289  CG1 VAL A 179      -5.120  28.981  82.762  1.00 36.37           C
ATOM    290  CG2 VAL A 179      -6.056  31.349  82.343  1.00 36.37           C
ATOM    291  N   ALA A 180      -5.143  28.350  79.205  1.00 27.17           N
ATOM    292  CA  ALA A 180      -4.910  27.058  78.635  1.00 27.17           C
ATOM    293  C   ALA A 180      -3.620  27.112  77.892  1.00 27.17           C
ATOM    294  O   ALA A 180      -2.843  26.160  77.898  1.00 27.17           O
ATOM    295  CB  ALA A 180      -6.005  26.639  77.639  1.00 27.17           C
ATOM    296  N   SER A 181      -3.364  28.249  77.228  1.00 69.12           N
ATOM    297  CA  SER A 181      -2.179  28.398  76.446  1.00 69.12           C
ATOM    298  C   SER A 181      -0.992  28.276  77.352  1.00 69.12           C
ATOM    299  O   SER A 181       0.002  27.646  76.996  1.00 69.12           O
ATOM    300  CB  SER A 181      -2.137  29.770  75.757  1.00 69.12           C
ATOM    301  OG  SER A 181      -0.993  29.868  74.929  1.00 69.12           O
ATOM    302  N   TYR A 182      -1.077  28.857  78.564  1.00 49.15           N
ATOM    303  CA  TYR A 182       0.023  28.832  79.487  1.00 49.15           C
ATOM    304  C   TYR A 182       0.331  27.417  79.865  1.00 49.15           C
ATOM    305  O   TYR A 182       1.484  26.994  79.832  1.00 49.15           O
ATOM    306  CB  TYR A 182      -0.290  29.602  80.783  1.00 49.15           C
ATOM    307  CG  TYR A 182       0.804  29.343  81.762  1.00 49.15           C
ATOM    308  CD1 TYR A 182       1.967  30.079  81.740  1.00 49.15           C
ATOM    309  CD2 TYR A 182       0.659  28.355  82.709  1.00 49.15           C
ATOM    310  CE1 TYR A 182       2.968  29.828  82.652  1.00 49.15           C
ATOM    311  CE2 TYR A 182       1.654  28.100  83.622  1.00 49.15           C
ATOM    312  CZ  TYR A 182       2.812  28.838  83.594  1.00 49.15           C
ATOM    313  OH  TYR A 182       3.835  28.580  84.530  1.00 49.15           O
ATOM    314  N   PHE A 183      -0.708  26.631  80.205  1.00 42.50           N
ATOM    315  CA  PHE A 183      -0.500  25.275  80.624  1.00 42.50           C
ATOM    316  C   PHE A 183       0.118  24.513  79.501  1.00 42.50           C
ATOM    317  O   PHE A 183       1.013  23.699  79.718  1.00 42.50           O
ATOM    318  CB  PHE A 183      -1.793  24.534  81.004  1.00 42.50           C
ATOM    319  CG  PHE A 183      -2.269  25.061  82.314  1.00 42.50           C
ATOM    320  CD1 PHE A 183      -1.727  24.587  83.487  1.00 42.50           C
ATOM    321  CD2 PHE A 183      -3.259  26.014  82.373  1.00 42.50           C
ATOM    322  CE1 PHE A 183      -2.158  25.062  84.702  1.00 42.50           C
ATOM    323  CE2 PHE A 183      -3.694  26.492  83.586  1.00 42.50           C
ATOM    324  CZ  PHE A 183      -3.144  26.017  84.752  1.00 42.50           C
ATOM    325  N   LEU A 184      -0.350  24.746  78.262  1.00 44.46           N
ATOM    326  CA  LEU A 184       0.177  24.001  77.157  1.00 44.46           C
ATOM    327  C   LEU A 184       1.638  24.286  77.009  1.00 44.46           C
ATOM    328  O   LEU A 184       2.429  23.369  76.803  1.00 44.46           O
ATOM    329  CB  LEU A 184      -0.488  24.334  75.810  1.00 44.46           C
ATOM    330  CG  LEU A 184      -1.947  23.858  75.713  1.00 44.46           C
ATOM    331  CD1 LEU A 184      -2.563  24.209  74.350  1.00 44.46           C
ATOM    332  CD2 LEU A 184      -2.060  22.362  76.046  1.00 44.46           C
ATOM    333  N   PHE A 185       2.045  25.564  77.124  1.00 48.13           N
ATOM    334  CA  PHE A 185       3.434  25.872  76.930  1.00 48.13           C
ATOM    335  C   PHE A 185       4.249  25.166  77.963  1.00 48.13           C
ATOM    336  O   PHE A 185       5.250  24.529  77.643  1.00 48.13           O
ATOM    337  CB  PHE A 185       3.779  27.365  77.088  1.00 48.13           C
ATOM    338  CG  PHE A 185       3.317  28.141  75.903  1.00 48.13           C
ATOM    339  CD1 PHE A 185       4.027  28.102  74.724  1.00 48.13           C
ATOM    340  CD2 PHE A 185       2.197  28.935  75.973  1.00 48.13           C
ATOM    341  CE1 PHE A 185       3.614  28.825  73.630  1.00 48.13           C
ATOM    342  CE2 PHE A 185       1.781  29.658  74.882  1.00 48.13           C
ATOM    343  CZ  PHE A 185       2.487  29.605  73.704  1.00 48.13           C
ATOM    344  N   LEU A 186       3.825  25.246  79.236  1.00 99.70           N
ATOM    345  CA  LEU A 186       4.603  24.684  80.297  1.00 99.70           C
ATOM    346  C   LEU A 186       4.680  23.207  80.096  1.00 99.70           C
ATOM    347  O   LEU A 186       5.714  22.592  80.350  1.00 99.70           O
ATOM    348  CB  LEU A 186       4.035  25.005  81.695  1.00 99.70           C
ATOM    349  CG  LEU A 186       4.959  24.630  82.877  1.00 99.70           C
ATOM    350  CD1 LEU A 186       4.427  25.206  84.195  1.00 99.70           C
ATOM    351  CD2 LEU A 186       5.187  23.119  82.993  1.00 99.70           C
ATOM    352  N   ARG A 187       3.585  22.598  79.612  1.00122.95           N
ATOM    353  CA  ARG A 187       3.577  21.177  79.430  1.00122.95           C
ATOM    354  C   ARG A 187       4.658  20.802  78.469  1.00122.95           C
ATOM    355  O   ARG A 187       5.392  19.844  78.697  1.00122.95           O
ATOM    356  CB  ARG A 187       2.248  20.659  78.854  1.00122.95           C
ATOM    357  CG  ARG A 187       2.280  19.175  78.482  1.00122.95           C
ATOM    358  CD  ARG A 187       0.930  18.622  78.022  1.00122.95           C
ATOM    359  NE  ARG A 187       0.365  19.558  77.012  1.00122.95           N
ATOM    360  CZ  ARG A 187       0.703  19.444  75.696  1.00122.95           C
ATOM    361  NH1 ARG A 187       1.643  18.536  75.302  1.00122.95           N
ATOM    362  NH2 ARG A 187       0.087  20.239  74.775  1.00122.95           N
ATOM    363  N   TRP A 188       4.794  21.553  77.363  1.00 78.30           N
ATOM    364  CA  TRP A 188       5.791  21.181  76.407  1.00 78.30           C
ATOM    365  C   TRP A 188       7.156  21.351  76.993  1.00 78.30           C
ATOM    366  O   TRP A 188       8.052  20.556  76.717  1.00 78.30           O
ATOM    367  CB  TRP A 188       5.745  21.941  75.075  1.00 78.30           C
ATOM    368  CG  TRP A 188       6.856  21.480  74.166  1.00 78.30           C
ATOM    369  CD1 TRP A 188       7.974  22.133  73.740  1.00 78.30           C
ATOM    370  CD2 TRP A 188       6.953  20.137  73.662  1.00 78.30           C
ATOM    371  CE2 TRP A 188       8.140  20.055  72.938  1.00 78.30           C
ATOM    372  CE3 TRP A 188       6.127  19.061  73.805  1.00 78.30           C
ATOM    373  NE1 TRP A 188       8.753  21.289  72.986  1.00 78.30           N
ATOM    374  CZ2 TRP A 188       8.522  18.885  72.344  1.00 78.30           C
ATOM    375  CZ3 TRP A 188       6.505  17.888  73.191  1.00 78.30           C
ATOM    376  CH2 TRP A 188       7.680  17.801  72.474  1.00 78.30           C
ATOM    377  N   MET A 189       7.353  22.401  77.808  1.00110.68           N
ATOM    378  CA  MET A 189       8.644  22.674  78.368  1.00110.68           C
ATOM    379  C   MET A 189       9.061  21.532  79.243  1.00110.68           C
ATOM    380  O   MET A 189      10.209  21.094  79.212  1.00110.68           O
ATOM    381  CB  MET A 189       8.635  23.946  79.233  1.00110.68           C
ATOM    382  CG  MET A 189      10.029  24.444  79.611  1.00110.68           C
ATOM    383  SD  MET A 189      10.036  25.947  80.635  1.00110.68           S
ATOM    384  CE  MET A 189       9.560  27.079  79.298  1.00110.68           C
ATOM    385  N   TYR A 190       8.129  21.007  80.054  1.00 36.37           N
ATOM    386  CA  TYR A 190       8.450  19.933  80.948  1.00 36.37           C
ATOM    387  C   TYR A 190       8.820  18.729  80.145  1.00 36.37           C
ATOM    388  O   TYR A 190       9.795  18.045  80.452  1.00 36.37           O
ATOM    389  CB  TYR A 190       7.265  19.551  81.849  1.00 36.37           C
ATOM    390  CG  TYR A 190       7.682  18.390  82.682  1.00 36.37           C
ATOM    391  CD1 TYR A 190       8.460  18.571  83.802  1.00 36.37           C
ATOM    392  CD2 TYR A 190       7.284  17.118  82.344  1.00 36.37           C
ATOM    393  CE1 TYR A 190       8.845  17.495  84.567  1.00 36.37           C
ATOM    394  CE2 TYR A 190       7.665  16.038  83.105  1.00 36.37           C
ATOM    395  CZ  TYR A 190       8.446  16.227  84.219  1.00 36.37           C
ATOM    396  OH  TYR A 190       8.837  15.119  85.001  1.00 36.37           O
ATOM    397  N   GLY A 191       8.053  18.450  79.077  1.00 17.31           N
ATOM    398  CA  GLY A 191       8.280  17.272  78.294  1.00 17.31           C
ATOM    399  C   GLY A 191       9.639  17.324  77.672  1.00 17.31           C
ATOM    400  O   GLY A 191      10.341  16.315  77.625  1.00 17.31           O
ATOM    401  N   VAL A 192      10.048  18.502  77.170  1.00121.45           N
ATOM    402  CA  VAL A 192      11.313  18.609  76.502  1.00121.45           C
ATOM    403  C   VAL A 192      12.447  18.378  77.453  1.00121.45           C
ATOM    404  O   VAL A 192      13.499  17.892  77.045  1.00121.45           O
ATOM    405  CB  VAL A 192      11.546  19.901  75.771  1.00121.45           C
ATOM    406  CG1 VAL A 192      10.608  19.939  74.561  1.00121.45           C
ATOM    407  CG2 VAL A 192      11.344  21.077  76.727  1.00121.45           C
ATOM    408  N   ASN A 193      12.262  18.716  78.742  1.00 77.61           N
ATOM    409  CA  ASN A 193      13.293  18.641  79.743  1.00 77.61           C
ATOM    410  C   ASN A 193      13.798  17.243  79.945  1.00 77.61           C
ATOM    411  O   ASN A 193      14.951  17.062  80.334  1.00 77.61           O
ATOM    412  CB  ASN A 193      12.838  19.138  81.127  1.00 77.61           C
ATOM    413  CG  ASN A 193      12.774  20.655  81.095  1.00 77.61           C
ATOM    414  ND2 ASN A 193      13.949  21.304  80.867  1.00 77.61           N
ATOM    415  OD1 ASN A 193      11.713  21.251  81.274  1.00 77.61           O
ATOM    416  N   MET A 194      12.967  16.211  79.709  1.00130.90           N
ATOM    417  CA  MET A 194      13.380  14.872  80.039  1.00130.90           C
ATOM    418  C   MET A 194      14.641  14.488  79.325  1.00130.90           C
ATOM    419  O   MET A 194      15.550  13.938  79.945  1.00130.90           O
ATOM    420  CB  MET A 194      12.320  13.809  79.698  1.00130.90           C
ATOM    421  CG  MET A 194      11.161  13.742  80.696  1.00130.90           C
ATOM    422  SD  MET A 194      10.087  15.206  80.733  1.00130.90           S
ATOM    423  CE  MET A 194      11.158  16.126  81.875  1.00130.90           C
ATOM    424  N   VAL A 195      14.754  14.769  78.016  1.00 29.74           N
ATOM    425  CA  VAL A 195      15.938  14.348  77.321  1.00 29.74           C
ATOM    426  C   VAL A 195      17.121  15.046  77.909  1.00 29.74           C
ATOM    427  O   VAL A 195      18.167  14.442  78.126  1.00 29.74           O
ATOM    428  CB  VAL A 195      15.918  14.668  75.855  1.00 29.74           C
ATOM    429  CG1 VAL A 195      17.273  14.255  75.251  1.00 29.74           C
ATOM    430  CG2 VAL A 195      14.711  13.962  75.215  1.00 29.74           C
ATOM    431  N   LEU A 196      16.979  16.346  78.220  1.00 74.62           N
ATOM    432  CA  LEU A 196      18.100  17.089  78.710  1.00 74.62           C
ATOM    433  C   LEU A 196      18.568  16.461  79.982  1.00 74.62           C
ATOM    434  O   LEU A 196      19.768  16.334  80.216  1.00 74.62           O
ATOM    435  CB  LEU A 196      17.756  18.558  79.023  1.00 74.62           C
ATOM    436  CG  LEU A 196      17.356  19.386  77.786  1.00 74.62           C
ATOM    437  CD1 LEU A 196      18.524  19.508  76.795  1.00 74.62           C
ATOM    438  CD2 LEU A 196      16.070  18.849  77.138  1.00 74.62           C
ATOM    439  N   PHE A 197      17.622  16.038  80.835  1.00 46.61           N
ATOM    440  CA  PHE A 197      17.957  15.463  82.103  1.00 46.61           C
ATOM    441  C   PHE A 197      18.746  14.204  81.921  1.00 46.61           C
ATOM    442  O   PHE A 197      19.760  14.005  82.587  1.00 46.61           O
ATOM    443  CB  PHE A 197      16.711  15.092  82.925  1.00 46.61           C
ATOM    444  CG  PHE A 197      17.194  14.331  84.109  1.00 46.61           C
ATOM    445  CD1 PHE A 197      17.658  14.987  85.223  1.00 46.61           C
ATOM    446  CD2 PHE A 197      17.186  12.955  84.098  1.00 46.61           C
ATOM    447  CE1 PHE A 197      18.106  14.278  86.313  1.00 46.61           C
ATOM    448  CE2 PHE A 197      17.633  12.242  85.185  1.00 46.61           C
ATOM    449  CZ  PHE A 197      18.093  12.904  86.296  1.00 46.61           C
ATOM    450  N   VAL A 198      18.315  13.316  81.009  1.00 27.93           N
ATOM    451  CA  VAL A 198      19.002  12.062  80.896  1.00 27.93           C
ATOM    452  C   VAL A 198      20.420  12.302  80.494  1.00 27.93           C
ATOM    453  O   VAL A 198      21.339  11.719  81.070  1.00 27.93           O
ATOM    454  CB  VAL A 198      18.381  11.119  79.904  1.00 27.93           C
ATOM    455  CG1 VAL A 198      16.961  10.782  80.387  1.00 27.93           C
ATOM    456  CG2 VAL A 198      18.435  11.740  78.499  1.00 27.93           C
ATOM    457  N   LEU A 199      20.646  13.185  79.507  1.00 82.00           N
ATOM    458  CA  LEU A 199      21.983  13.424  79.057  1.00 82.00           C
ATOM    459  C   LEU A 199      22.784  14.032  80.163  1.00 82.00           C
ATOM    460  O   LEU A 199      23.951  13.691  80.347  1.00 82.00           O
ATOM    461  CB  LEU A 199      22.074  14.358  77.838  1.00 82.00           C
ATOM    462  CG  LEU A 199      21.607  13.702  76.525  1.00 82.00           C
ATOM    463  CD1 LEU A 199      22.488  12.496  76.178  1.00 82.00           C
ATOM    464  CD2 LEU A 199      20.118  13.344  76.552  1.00 82.00           C
ATOM    465  N   THR A 200      22.178  14.943  80.946  1.00 26.85           N
ATOM    466  CA  THR A 200      22.945  15.597  81.965  1.00 26.85           C
ATOM    467  C   THR A 200      23.450  14.569  82.926  1.00 26.85           C
ATOM    468  O   THR A 200      24.608  14.612  83.335  1.00 26.85           O
ATOM    469  CB  THR A 200      22.168  16.624  82.744  1.00 26.85           C
ATOM    470  CG2 THR A 200      21.607  17.665  81.760  1.00 26.85           C
ATOM    471  OG1 THR A 200      21.112  16.012  83.469  1.00 26.85           O
ATOM    472  N   PHE A 201      22.591  13.605  83.300  1.00 36.76           N
ATOM    473  CA  PHE A 201      22.967  12.593  84.245  1.00 36.76           C
ATOM    474  C   PHE A 201      24.093  11.779  83.697  1.00 36.76           C
ATOM    475  O   PHE A 201      25.072  11.508  84.392  1.00 36.76           O
ATOM    476  CB  PHE A 201      21.816  11.617  84.555  1.00 36.76           C
ATOM    477  CG  PHE A 201      22.375  10.510  85.383  1.00 36.76           C
ATOM    478  CD1 PHE A 201      22.519  10.648  86.744  1.00 36.76           C
ATOM    479  CD2 PHE A 201      22.753   9.328  84.789  1.00 36.76           C
ATOM    480  CE1 PHE A 201      23.035   9.620  87.500  1.00 36.76           C
ATOM    481  CE2 PHE A 201      23.268   8.297  85.538  1.00 36.76           C
ATOM    482  CZ  PHE A 201      23.409   8.444  86.898  1.00 36.76           C
ATOM    483  N   SER A 202      23.997  11.368  82.423  1.00 67.05           N
ATOM    484  CA  SER A 202      25.026  10.526  81.892  1.00 67.05           C
ATOM    485  C   SER A 202      26.318  11.270  81.938  1.00 67.05           C
ATOM    486  O   SER A 202      27.353  10.715  82.304  1.00 67.05           O
ATOM    487  CB  SER A 202      24.786  10.134  80.426  1.00 67.05           C
ATOM    488  OG  SER A 202      23.612   9.343  80.319  1.00 67.05           O
ATOM    489  N   LEU A 203      26.278  12.568  81.592  1.00 93.82           N
ATOM    490  CA  LEU A 203      27.476  13.349  81.521  1.00 93.82           C
ATOM    491  C   LEU A 203      28.091  13.410  82.882  1.00 93.82           C
ATOM    492  O   LEU A 203      29.297  13.219  83.032  1.00 93.82           O
ATOM    493  CB  LEU A 203      27.195  14.792  81.045  1.00 93.82           C
ATOM    494  CG  LEU A 203      28.439  15.692  80.858  1.00 93.82           C
ATOM    495  CD1 LEU A 203      29.092  16.092  82.190  1.00 93.82           C
ATOM    496  CD2 LEU A 203      29.431  15.051  79.876  1.00 93.82           C
ATOM    497  N   ILE A 204      27.272  13.660  83.920  1.00 66.83           N
ATOM    498  CA  ILE A 204      27.810  13.803  85.241  1.00 66.83           C
ATOM    499  C   ILE A 204      28.412  12.505  85.678  1.00 66.83           C
ATOM    500  O   ILE A 204      29.504  12.486  86.244  1.00 66.83           O
ATOM    501  CB  ILE A 204      26.794  14.241  86.265  1.00 66.83           C
ATOM    502  CG1 ILE A 204      27.503  14.698  87.550  1.00 66.83           C
ATOM    503  CG2 ILE A 204      25.784  13.106  86.497  1.00 66.83           C
ATOM    504  CD1 ILE A 204      28.321  15.977  87.374  1.00 66.83           C
ATOM    505  N   MET A 205      27.731  11.377  85.404  1.00 90.49           N
ATOM    506  CA  MET A 205      28.238  10.121  85.871  1.00 90.49           C
ATOM    507  C   MET A 205      29.588   9.913  85.276  1.00 90.49           C
ATOM    508  O   MET A 205      30.530   9.538  85.972  1.00 90.49           O
ATOM    509  CB  MET A 205      27.384   8.919  85.437  1.00 90.49           C
ATOM    510  CG  MET A 205      27.934   7.581  85.940  1.00 90.49           C
ATOM    511  SD  MET A 205      26.983   6.122  85.422  1.00 90.49           S
ATOM    512  CE  MET A 205      25.590   6.438  86.542  1.00 90.49           C
ATOM    513  N   LEU A 206      29.723  10.169  83.964  1.00 18.23           N
ATOM    514  CA  LEU A 206      31.005   9.985  83.359  1.00 18.23           C
ATOM    515  C   LEU A 206      31.861  11.167  83.782  1.00 18.23           C
ATOM    516  O   LEU A 206      32.106  11.306  85.010  1.00 18.23           O
ATOM    517  CB  LEU A 206      30.969   9.963  81.822  1.00 18.23           C
ATOM    518  CG  LEU A 206      32.357   9.758  81.190  1.00 18.23           C
ATOM    519  CD1 LEU A 206      32.962   8.402  81.583  1.00 18.23           C
ATOM    520  CD2 LEU A 206      32.318   9.975  79.669  1.00 18.23           C
ATOM    521  OXT LEU A 206      32.278  11.948  82.886  1.00 18.23           O
TER     522      LEU A 206
ATOM    523  N   TRP A 262      31.693  13.517  88.721  1.00 29.77           N
ATOM    524  CA  TRP A 262      32.556  14.024  89.812  1.00 29.77           C
ATOM    525  C   TRP A 262      32.975  15.431  89.560  1.00 29.77           C
ATOM    526  O   TRP A 262      32.400  16.367  90.111  1.00 29.77           O
ATOM    527  CB  TRP A 262      33.829  13.171  89.954  1.00 29.77           C
ATOM    528  CG  TRP A 262      34.778  13.693  91.009  1.00 29.77           C
ATOM    529  CD1 TRP A 262      35.918  14.430  90.868  1.00 29.77           C
ATOM    530  CD2 TRP A 262      34.585  13.511  92.421  1.00 29.77           C
ATOM    531  CE2 TRP A 262      35.639  14.157  93.068  1.00 29.77           C
ATOM    532  CE3 TRP A 262      33.606  12.864  93.118  1.00 29.77           C
ATOM    533  NE1 TRP A 262      36.451  14.714  92.103  1.00 29.77           N
ATOM    534  CZ2 TRP A 262      35.728  14.164  94.432  1.00 29.77           C
ATOM    535  CZ3 TRP A 262      33.704  12.870  94.492  1.00 29.77           C
ATOM    536  CH2 TRP A 262      34.744  13.506  95.135  1.00 29.77           C
ATOM    537  N   LEU A 263      34.002  15.607  88.710  1.00 92.62           N
ATOM    538  CA  LEU A 263      34.482  16.922  88.434  1.00 92.62           C
ATOM    539  C   LEU A 263      33.464  17.641  87.617  1.00 92.62           C
ATOM    540  O   LEU A 263      32.806  17.062  86.755  1.00 92.62           O
ATOM    541  CB  LEU A 263      35.830  16.972  87.681  1.00 92.62           C
ATOM    542  CG  LEU A 263      35.842  16.287  86.300  1.00 92.62           C
ATOM    543  CD1 LEU A 263      37.228  16.401  85.647  1.00 92.62           C
ATOM    544  CD2 LEU A 263      35.373  14.826  86.378  1.00 92.62           C
ATOM    545  N   ASN A 264      33.296  18.940  87.917  1.00 39.36           N
ATOM    546  CA  ASN A 264      32.349  19.761  87.230  1.00 39.36           C
ATOM    547  C   ASN A 264      32.796  19.936  85.817  1.00 39.36           C
ATOM    548  O   ASN A 264      31.986  19.878  84.892  1.00 39.36           O
ATOM    549  CB  ASN A 264      32.216  21.160  87.855  1.00 39.36           C
ATOM    550  CG  ASN A 264      31.590  20.991  89.230  1.00 39.36           C
ATOM    551  ND2 ASN A 264      30.463  21.715  89.475  1.00 39.36           N
ATOM    552  OD1 ASN A 264      32.088  20.236  90.063  1.00 39.36           O
ATOM    553  N   PHE A 265      34.110  20.140  85.604  1.00 46.82           N
ATOM    554  CA  PHE A 265      34.547  20.363  84.258  1.00 46.82           C
ATOM    555  C   PHE A 265      35.012  19.070  83.678  1.00 46.82           C
ATOM    556  O   PHE A 265      35.787  18.333  84.286  1.00 46.82           O
ATOM    557  CB  PHE A 265      35.696  21.379  84.135  1.00 46.82           C
ATOM    558  CG  PHE A 265      36.872  20.847  84.880  1.00 46.82           C
ATOM    559  CD1 PHE A 265      36.995  21.062  86.234  1.00 46.82           C
ATOM    560  CD2 PHE A 265      37.853  20.138  84.228  1.00 46.82           C
ATOM    561  CE1 PHE A 265      38.077  20.574  86.927  1.00 46.82           C
ATOM    562  CE2 PHE A 265      38.937  19.646  84.916  1.00 46.82           C
ATOM    563  CZ  PHE A 265      39.051  19.864  86.268  1.00 46.82           C
ATOM    564  N   ARG A 266      34.508  18.756  82.471  1.00 93.28           N
ATOM    565  CA  ARG A 266      34.895  17.561  81.790  1.00 93.28           C
ATOM    566  C   ARG A 266      34.935  17.868  80.338  1.00 93.28           C
ATOM    567  O   ARG A 266      34.332  18.832  79.870  1.00 93.28           O
ATOM    568  CB  ARG A 266      33.914  16.394  81.956  1.00 93.28           C
ATOM    569  CG  ARG A 266      34.098  15.656  83.276  1.00 93.28           C
ATOM    570  CD  ARG A 266      35.536  15.168  83.458  1.00 93.28           C
ATOM    571  NE  ARG A 266      35.911  14.398  82.239  1.00 93.28           N
ATOM    572  CZ  ARG A 266      35.580  13.079  82.134  1.00 93.28           C
ATOM    573  NH1 ARG A 266      34.878  12.473  83.132  1.00 93.28           N
ATOM    574  NH2 ARG A 266      35.941  12.365  81.028  1.00 93.28           N
ATOM    575  N   LEU A 267      35.674  17.037  79.592  1.00 89.67           N
ATOM    576  CA  LEU A 267      35.764  17.198  78.175  1.00 89.67           C
ATOM    577  C   LEU A 267      34.382  16.993  77.619  1.00 89.67           C
ATOM    578  O   LEU A 267      33.976  17.718  76.714  1.00 89.67           O
ATOM    579  CB  LEU A 267      36.738  16.179  77.549  1.00 89.67           C
ATOM    580  CG  LEU A 267      37.117  16.419  76.072  1.00 89.67           C
ATOM    581  CD1 LEU A 267      38.084  15.326  75.594  1.00 89.67           C
ATOM    582  CD2 LEU A 267      35.897  16.546  75.143  1.00 89.67           C
ATOM    583  N   PRO A 268      33.641  16.038  78.119  1.00131.48           N
ATOM    584  CA  PRO A 268      32.309  15.835  77.610  1.00131.48           C
ATOM    585  C   PRO A 268      31.382  16.957  77.942  1.00131.48           C
ATOM    586  O   PRO A 268      30.287  17.015  77.387  1.00131.48           O
ATOM    587  CB  PRO A 268      31.858  14.481  78.150  1.00131.48           C
ATOM    588  CG  PRO A 268      33.170  13.695  78.288  1.00131.48           C
ATOM    589  CD  PRO A 268      34.236  14.772  78.537  1.00131.48           C
ATOM    590  N   LEU A 269      31.793  17.844  78.854  1.00161.86           N
ATOM    591  CA  LEU A 269      30.989  18.939  79.293  1.00161.86           C
ATOM    592  C   LEU A 269      30.740  19.820  78.104  1.00161.86           C
ATOM    593  O   LEU A 269      29.632  20.324  77.913  1.00161.86           O
ATOM    594  CB  LEU A 269      31.768  19.663  80.400  1.00161.86           C
ATOM    595  CG  LEU A 269      31.033  20.738  81.195  1.00161.86           C
ATOM    596  CD1 LEU A 269      29.712  20.226  81.778  1.00161.86           C
ATOM    597  CD2 LEU A 269      31.955  21.229  82.319  1.00161.86           C
ATOM    598  N   SER A 270      31.763  20.001  77.246  1.00 75.82           N
ATOM    599  CA  SER A 270      31.612  20.844  76.094  1.00 75.82           C
ATOM    600  C   SER A 270      30.567  20.260  75.196  1.00 75.82           C
ATOM    601  O   SER A 270      29.770  20.989  74.606  1.00 75.82           O
ATOM    602  CB  SER A 270      32.916  21.034  75.299  1.00 75.82           C
ATOM    603  OG  SER A 270      33.392  19.789  74.812  1.00 75.82           O
ATOM    604  N   TYR A 271      30.527  18.919  75.091  1.00 43.26           N
ATOM    605  CA  TYR A 271      29.547  18.248  74.284  1.00 43.26           C
ATOM    606  C   TYR A 271      28.210  18.583  74.847  1.00 43.26           C
ATOM    607  O   TYR A 271      27.262  18.861  74.113  1.00 43.26           O
ATOM    608  CB  TYR A 271      29.702  16.717  74.347  1.00 43.26           C
ATOM    609  CG  TYR A 271      28.443  16.091  73.853  1.00 43.26           C
ATOM    610  CD1 TYR A 271      28.182  15.953  72.509  1.00 43.26           C
ATOM    611  CD2 TYR A 271      27.515  15.632  74.761  1.00 43.26           C
ATOM    612  CE1 TYR A 271      27.012  15.367  72.085  1.00 43.26           C
ATOM    613  CE2 TYR A 271      26.343  15.046  74.345  1.00 43.26           C
ATOM    614  CZ  TYR A 271      26.090  14.913  73.002  1.00 43.26           C
ATOM    615  OH  TYR A 271      24.890  14.314  72.567  1.00 43.26           O
ATOM    616  N   PHE A 272      28.113  18.578  76.184  1.00 51.58           N
ATOM    617  CA  PHE A 272      26.873  18.862  76.836  1.00 51.58           C
ATOM    618  C   PHE A 272      26.470  20.255  76.487  1.00 51.58           C
ATOM    619  O   PHE A 272      25.293  20.524  76.255  1.00 51.58           O
ATOM    620  CB  PHE A 272      26.952  18.778  78.372  1.00 51.58           C
ATOM    621  CG  PHE A 272      25.607  19.127  78.922  1.00 51.58           C
ATOM    622  CD1 PHE A 272      24.587  18.203  78.938  1.00 51.58           C
ATOM    623  CD2 PHE A 272      25.365  20.382  79.436  1.00 51.58           C
ATOM    624  CE1 PHE A 272      23.350  18.526  79.448  1.00 51.58           C
ATOM    625  CE2 PHE A 272      24.132  20.711  79.946  1.00 51.58           C
ATOM    626  CZ  PHE A 272      23.119  19.784  79.953  1.00 51.58           C
ATOM    627  N   LEU A 273      27.443  21.181  76.449  1.00 97.45           N
ATOM    628  CA  LEU A 273      27.145  22.564  76.211  1.00 97.45           C
ATOM    629  C   LEU A 273      26.551  22.710  74.844  1.00 97.45           C
ATOM    630  O   LEU A 273      25.534  23.383  74.675  1.00 97.45           O
ATOM    631  CB  LEU A 273      28.415  23.437  76.286  1.00 97.45           C
ATOM    632  CG  LEU A 273      28.200  24.966  76.390  1.00 97.45           C
ATOM    633  CD1 LEU A 273      29.550  25.700  76.390  1.00 97.45           C
ATOM    634  CD2 LEU A 273      27.227  25.520  75.342  1.00 97.45           C
ATOM    635  N   VAL A 274      27.159  22.078  73.823  1.00 83.64           N
ATOM    636  CA  VAL A 274      26.663  22.243  72.488  1.00 83.64           C
ATOM    637  C   VAL A 274      25.289  21.667  72.412  1.00 83.64           C
ATOM    638  O   VAL A 274      24.402  22.231  71.774  1.00 83.64           O
ATOM    639  CB  VAL A 274      27.510  21.577  71.442  1.00 83.64           C
ATOM    640  CG1 VAL A 274      27.473  20.053  71.651  1.00 83.64           C
ATOM    641  CG2 VAL A 274      27.005  22.031  70.062  1.00 83.64           C
ATOM    642  N   GLY A 275      25.079  20.519  73.078  1.00 21.16           N
ATOM    643  CA  GLY A 275      23.812  19.855  73.019  1.00 21.16           C
ATOM    644  C   GLY A 275      22.766  20.741  73.607  1.00 21.16           C
ATOM    645  O   GLY A 275      21.651  20.828  73.093  1.00 21.16           O
ATOM    646  N   ILE A 276      23.109  21.434  74.706  1.00133.95           N
ATOM    647  CA  ILE A 276      22.144  22.222  75.412  1.00133.95           C
ATOM    648  C   ILE A 276      21.674  23.327  74.516  1.00133.95           C
ATOM    649  O   ILE A 276      20.484  23.634  74.453  1.00133.95           O
ATOM    650  CB  ILE A 276      22.703  22.776  76.704  1.00133.95           C
ATOM    651  CG1 ILE A 276      21.574  22.997  77.713  1.00133.95           C
ATOM    652  CG2 ILE A 276      23.526  24.047  76.436  1.00133.95           C
ATOM    653  CD1 ILE A 276      21.010  21.684  78.252  1.00133.95           C
ATOM    654  N   MET A 277      22.613  23.940  73.779  1.00 85.40           N
ATOM    655  CA  MET A 277      22.326  25.041  72.915  1.00 85.40           C
ATOM    656  C   MET A 277      21.386  24.578  71.848  1.00 85.40           C
ATOM    657  O   MET A 277      20.401  25.245  71.535  1.00 85.40           O
ATOM    658  CB  MET A 277      23.594  25.484  72.188  1.00 85.40           C
ATOM    659  CG  MET A 277      24.718  26.071  73.031  1.00 85.40           C
ATOM    660  SD  MET A 277      26.236  26.265  72.049  1.00 85.40           S
ATOM    661  CE  MET A 277      27.029  27.468  73.143  1.00 85.40           C
ATOM    662  N   CYS A 278      21.673  23.399  71.267  1.00 24.36           N
ATOM    663  CA  CYS A 278      20.879  22.865  70.199  1.00 24.36           C
ATOM    664  C   CYS A 278      19.517  22.574  70.735  1.00 24.36           C
ATOM    665  O   CYS A 278      18.511  22.802  70.065  1.00 24.36           O
ATOM    666  CB  CYS A 278      21.451  21.551  69.640  1.00 24.36           C
ATOM    667  SG  CYS A 278      23.086  21.776  68.874  1.00 24.36           S
ATOM    668  N   ILE A 279      19.457  22.072  71.979  1.00 83.32           N
ATOM    669  CA  ILE A 279      18.212  21.699  72.577  1.00 83.32           C
ATOM    670  C   ILE A 279      17.345  22.907  72.706  1.00 83.32           C
ATOM    671  O   ILE A 279      16.143  22.842  72.457  1.00 83.32           O
ATOM    672  CB  ILE A 279      18.375  21.118  73.952  1.00 83.32           C
ATOM    673  CG1 ILE A 279      19.220  19.834  73.890  1.00 83.32           C
ATOM    674  CG2 ILE A 279      16.969  20.910  74.541  1.00 83.32           C
ATOM    675  CD1 ILE A 279      18.630  18.763  72.976  1.00 83.32           C
ATOM    676  N   GLY A 280      17.931  24.052  73.096  1.00 21.96           N
ATOM    677  CA  GLY A 280      17.120  25.213  73.305  1.00 21.96           C
ATOM    678  C   GLY A 280      16.433  25.587  72.031  1.00 21.96           C
ATOM    679  O   GLY A 280      15.247  25.908  72.040  1.00 21.96           O
ATOM    680  N   TYR A 281      17.149  25.564  70.889  1.00 64.11           N
ATOM    681  CA  TYR A 281      16.484  25.992  69.692  1.00 64.11           C
ATOM    682  C   TYR A 281      15.410  25.019  69.333  1.00 64.11           C
ATOM    683  O   TYR A 281      14.318  25.414  68.928  1.00 64.11           O
ATOM    684  CB  TYR A 281      17.363  26.157  68.442  1.00 64.11           C
ATOM    685  CG  TYR A 281      16.418  26.779  67.467  1.00 64.11           C
ATOM    686  CD1 TYR A 281      16.223  28.141  67.471  1.00 64.11           C
ATOM    687  CD2 TYR A 281      15.712  26.009  66.570  1.00 64.11           C
ATOM    688  CE1 TYR A 281      15.343  28.733  66.597  1.00 64.11           C
ATOM    689  CE2 TYR A 281      14.829  26.594  65.692  1.00 64.11           C
ATOM    690  CZ  TYR A 281      14.643  27.956  65.706  1.00 64.11           C
ATOM    691  OH  TYR A 281      13.735  28.557  64.810  1.00 64.11           O
ATOM    692  N   SER A 282      15.690  23.711  69.476  1.00 61.53           N
ATOM    693  CA  SER A 282      14.736  22.714  69.091  1.00 61.53           C
ATOM    694  C   SER A 282      13.504  22.912  69.904  1.00 61.53           C
ATOM    695  O   SER A 282      12.391  22.652  69.449  1.00 61.53           O
ATOM    696  CB  SER A 282      15.237  21.283  69.350  1.00 61.53           C
ATOM    697  OG  SER A 282      14.251  20.347  68.947  1.00 61.53           O
ATOM    698  N   PHE A 283      13.672  23.394  71.147  1.00 39.54           N
ATOM    699  CA  PHE A 283      12.544  23.614  72.002  1.00 39.54           C
ATOM    700  C   PHE A 283      11.672  24.643  71.363  1.00 39.54           C
ATOM    701  O   PHE A 283      10.453  24.492  71.307  1.00 39.54           O
ATOM    702  CB  PHE A 283      12.965  24.154  73.380  1.00 39.54           C
ATOM    703  CG  PHE A 283      11.745  24.364  74.211  1.00 39.54           C
ATOM    704  CD1 PHE A 283      11.119  23.300  74.811  1.00 39.54           C
ATOM    705  CD2 PHE A 283      11.232  25.627  74.405  1.00 39.54           C
ATOM    706  CE1 PHE A 283       9.999  23.484  75.587  1.00 39.54           C
ATOM    707  CE2 PHE A 283      10.111  25.819  75.177  1.00 39.54           C
ATOM    708  CZ  PHE A 283       9.490  24.747  75.770  1.00 39.54           C
ATOM    709  N   LEU A 284      12.289  25.720  70.845  1.00 93.77           N
ATOM    710  CA  LEU A 284      11.546  26.810  70.289  1.00 93.77           C
ATOM    711  C   LEU A 284      10.768  26.316  69.110  1.00 93.77           C
ATOM    712  O   LEU A 284       9.584  26.620  68.977  1.00 93.77           O
ATOM    713  CB  LEU A 284      12.481  27.960  69.840  1.00 93.77           C
ATOM    714  CG  LEU A 284      11.823  29.292  69.400  1.00 93.77           C
ATOM    715  CD1 LEU A 284      12.899  30.314  69.001  1.00 93.77           C
ATOM    716  CD2 LEU A 284      10.787  29.122  68.278  1.00 93.77           C
ATOM    717  N   VAL A 285      11.402  25.525  68.226  1.00 80.00           N
ATOM    718  CA  VAL A 285      10.720  25.109  67.036  1.00 80.00           C
ATOM    719  C   VAL A 285       9.539  24.262  67.388  1.00 80.00           C
ATOM    720  O   VAL A 285       8.458  24.430  66.826  1.00 80.00           O
ATOM    721  CB  VAL A 285      11.597  24.337  66.091  1.00 80.00           C
ATOM    722  CG1 VAL A 285      12.022  23.020  66.756  1.00 80.00           C
ATOM    723  CG2 VAL A 285      10.830  24.144  64.772  1.00 80.00           C
ATOM    724  N   VAL A 286       9.708  23.336  68.349  1.00 25.72           N
ATOM    725  CA  VAL A 286       8.647  22.434  68.683  1.00 25.72           C
ATOM    726  C   VAL A 286       7.483  23.205  69.213  1.00 25.72           C
ATOM    727  O   VAL A 286       6.335  22.926  68.871  1.00 25.72           O
ATOM    728  CB  VAL A 286       9.038  21.438  69.729  1.00 25.72           C
ATOM    729  CG1 VAL A 286       7.814  20.556  70.023  1.00 25.72           C
ATOM    730  CG2 VAL A 286      10.266  20.656  69.234  1.00 25.72           C
ATOM    731  N   LEU A 287       7.753  24.209  70.063  1.00 87.31           N
ATOM    732  CA  LEU A 287       6.698  24.965  70.673  1.00 87.31           C
ATOM    733  C   LEU A 287       5.946  25.675  69.596  1.00 87.31           C
ATOM    734  O   LEU A 287       4.718  25.735  69.625  1.00 87.31           O
ATOM    735  CB  LEU A 287       7.243  26.005  71.674  1.00 87.31           C
ATOM    736  CG  LEU A 287       6.174  26.812  72.441  1.00 87.31           C
ATOM    737  CD1 LEU A 287       5.437  27.819  71.542  1.00 87.31           C
ATOM    738  CD2 LEU A 287       5.221  25.876  73.198  1.00 87.31           C
ATOM    739  N   LYS A 288       6.664  26.227  68.602  1.00 93.42           N
ATOM    740  CA  LYS A 288       5.984  26.970  67.585  1.00 93.42           C
ATOM    741  C   LYS A 288       5.045  26.053  66.878  1.00 93.42           C
ATOM    742  O   LYS A 288       3.910  26.423  66.581  1.00 93.42           O
ATOM    743  CB  LYS A 288       6.921  27.578  66.528  1.00 93.42           C
ATOM    744  CG  LYS A 288       6.175  28.447  65.516  1.00 93.42           C
ATOM    745  CD  LYS A 288       5.564  29.706  66.137  1.00 93.42           C
ATOM    746  CE  LYS A 288       4.745  30.543  65.153  1.00 93.42           C
ATOM    747  NZ  LYS A 288       3.463  29.863  64.858  1.00 93.42           N
ATOM    748  N   ALA A 289       5.495  24.819  66.595  1.00 30.96           N
ATOM    749  CA  ALA A 289       4.674  23.879  65.895  1.00 30.96           C
ATOM    750  C   ALA A 289       3.466  23.557  66.721  1.00 30.96           C
ATOM    751  O   ALA A 289       2.355  23.494  66.197  1.00 30.96           O
ATOM    752  CB  ALA A 289       5.396  22.554  65.598  1.00 30.96           C
ATOM    753  N   MET A 290       3.644  23.368  68.044  1.00 99.29           N
ATOM    754  CA  MET A 290       2.546  22.972  68.885  1.00 99.29           C
ATOM    755  C   MET A 290       1.487  24.021  68.863  1.00 99.29           C
ATOM    756  O   MET A 290       0.299  23.718  68.777  1.00 99.29           O
ATOM    757  CB  MET A 290       2.904  22.808  70.372  1.00 99.29           C
ATOM    758  CG  MET A 290       3.586  21.494  70.736  1.00 99.29           C
ATOM    759  SD  MET A 290       3.796  21.264  72.529  1.00 99.29           S
ATOM    760  CE  MET A 290       2.017  21.208  72.892  1.00 99.29           C
ATOM    761  N   THR A 291       1.905  25.292  68.937  1.00 64.96           N
ATOM    762  CA  THR A 291       1.007  26.405  68.966  1.00 64.96           C
ATOM    763  C   THR A 291       0.222  26.415  67.696  1.00 64.96           C
ATOM    764  O   THR A 291      -0.966  26.731  67.682  1.00 64.96           O
ATOM    765  CB  THR A 291       1.756  27.698  69.010  1.00 64.96           C
ATOM    766  CG2 THR A 291       0.765  28.846  68.851  1.00 64.96           C
ATOM    767  OG1 THR A 291       2.493  27.808  70.216  1.00 64.96           O
ATOM    768  N   LYS A 292       0.878  26.085  66.578  1.00 62.85           N
ATOM    769  CA  LYS A 292       0.189  26.124  65.326  1.00 62.85           C
ATOM    770  C   LYS A 292      -0.941  25.145  65.374  1.00 62.85           C
ATOM    771  O   LYS A 292      -2.062  25.455  64.971  1.00 62.85           O
ATOM    772  CB  LYS A 292       1.098  25.721  64.153  1.00 62.85           C
ATOM    773  CG  LYS A 292       0.455  25.900  62.778  1.00 62.85           C
ATOM    774  CD  LYS A 292       1.446  25.728  61.626  1.00 62.85           C
ATOM    775  CE  LYS A 292       0.821  25.905  60.242  1.00 62.85           C
ATOM    776  NZ  LYS A 292       0.836  27.336  59.867  1.00 62.85           N
ATOM    777  N   ASN A 293      -0.674  23.932  65.887  1.00 56.85           N
ATOM    778  CA  ASN A 293      -1.673  22.903  65.914  1.00 56.85           C
ATOM    779  C   ASN A 293      -2.799  23.301  66.814  1.00 56.85           C
ATOM    780  O   ASN A 293      -3.966  23.089  66.485  1.00 56.85           O
ATOM    781  CB  ASN A 293      -1.125  21.547  66.377  1.00 56.85           C
ATOM    782  CG  ASN A 293      -0.228  21.016  65.263  1.00 56.85           C
ATOM    783  ND2 ASN A 293       0.051  21.865  64.237  1.00 56.85           N
ATOM    784  OD1 ASN A 293       0.211  19.870  65.300  1.00 56.85           O
ATOM    785  N   ILE A 294      -2.488  23.904  67.975  1.00 43.65           N
ATOM    786  CA  ILE A 294      -3.537  24.280  68.877  1.00 43.65           C
ATOM    787  C   ILE A 294      -4.381  25.294  68.180  1.00 43.65           C
ATOM    788  O   ILE A 294      -5.603  25.301  68.315  1.00 43.65           O
ATOM    789  CB  ILE A 294      -3.058  24.857  70.185  1.00 43.65           C
ATOM    790  CG1 ILE A 294      -2.321  26.189  69.991  1.00 43.65           C
ATOM    791  CG2 ILE A 294      -2.211  23.778  70.883  1.00 43.65           C
ATOM    792  CD1 ILE A 294      -2.056  26.939  71.297  1.00 43.65           C
ATOM    793  N   GLY A 295      -3.741  26.175  67.389  1.00 21.67           N
ATOM    794  CA  GLY A 295      -4.462  27.206  66.702  1.00 21.67           C
ATOM    795  C   GLY A 295      -5.486  26.551  65.831  1.00 21.67           C
ATOM    796  O   GLY A 295      -6.601  27.050  65.683  1.00 21.67           O
ATOM    797  N   ASP A 296      -5.127  25.407  65.225  1.00122.05           N
ATOM    798  CA  ASP A 296      -6.022  24.701  64.354  1.00122.05           C
ATOM    799  C   ASP A 296      -7.192  24.332  65.192  1.00122.05           C
ATOM    800  O   ASP A 296      -8.343  24.381  64.758  1.00122.05           O
ATOM    801  CB  ASP A 296      -5.469  23.338  63.911  1.00122.05           C
ATOM    802  CG  ASP A 296      -4.102  23.531  63.295  1.00122.05           C
ATOM    803  OD1 ASP A 296      -3.683  24.709  63.155  1.00122.05           O
ATOM    804  OD2 ASP A 296      -3.450  22.503  62.975  1.00122.05           O
ATOM    805  N   ASP A 297      -6.899  23.964  66.449  1.00 46.62           N
ATOM    806  CA  ASP A 297      -7.917  23.515  67.341  1.00 46.62           C
ATOM    807  C   ASP A 297      -8.922  24.607  67.445  1.00 46.62           C
ATOM    808  O   ASP A 297     -10.125  24.351  67.460  1.00 46.62           O
ATOM    809  CB  ASP A 297      -7.380  23.243  68.759  1.00 46.62           C
ATOM    810  CG  ASP A 297      -8.497  22.660  69.616  1.00 46.62           C
ATOM    811  OD1 ASP A 297      -9.551  23.332  69.785  1.00 46.62           O
ATOM    812  OD2 ASP A 297      -8.302  21.527  70.127  1.00 46.62           O
ATOM    813  N   GLY A 298      -8.456  25.863  67.531  1.00 29.29           N
ATOM    814  CA  GLY A 298      -9.401  26.935  67.589  1.00 29.29           C
ATOM    815  C   GLY A 298      -8.633  28.203  67.718  1.00 29.29           C
ATOM    816  O   GLY A 298      -7.823  28.367  68.630  1.00 29.29           O
ATOM    817  N   GLY A 299      -8.902  29.148  66.804  1.00 20.34           N
ATOM    818  CA  GLY A 299      -8.238  30.413  66.829  1.00 20.34           C
ATOM    819  C   GLY A 299      -8.117  30.858  65.414  1.00 20.34           C
ATOM    820  O   GLY A 299      -8.087  30.040  64.495  1.00 20.34           O
ATOM    821  N   GLY A 300      -8.024  32.183  65.208  1.00 14.16           N
ATOM    822  CA  GLY A 300      -7.912  32.689  63.877  1.00 14.16           C
ATOM    823  C   GLY A 300      -7.159  33.971  63.962  1.00 14.16           C
ATOM    824  O   GLY A 300      -7.088  34.602  65.015  1.00 14.16           O
ATOM    825  N   ASP A 301      -6.581  34.388  62.825  1.00 38.47           N
ATOM    826  CA  ASP A 301      -5.816  35.593  62.754  1.00 38.47           C
ATOM    827  C   ASP A 301      -6.757  36.709  62.420  1.00 38.47           C
ATOM    828  O   ASP A 301      -7.940  36.668  62.755  1.00 38.47           O
ATOM    829  CB  ASP A 301      -4.742  35.569  61.652  1.00 38.47           C
ATOM    830  CG  ASP A 301      -5.441  35.445  60.303  1.00 38.47           C
ATOM    831  OD1 ASP A 301      -6.620  34.999  60.276  1.00 38.47           O
ATOM    832  OD2 ASP A 301      -4.802  35.795  59.275  1.00 38.47           O
ATOM    833  N   ASP A 302      -6.232  37.748  61.742  1.00 51.59           N
ATOM    834  CA  ASP A 302      -7.017  38.882  61.341  1.00 51.59           C
ATOM    835  C   ASP A 302      -7.710  39.477  62.522  1.00 51.59           C
ATOM    836  O   ASP A 302      -8.932  39.612  62.531  1.00 51.59           O
ATOM    837  CB  ASP A 302      -8.103  38.542  60.301  1.00 51.59           C
ATOM    838  CG  ASP A 302      -7.441  38.218  58.969  1.00 51.59           C
ATOM    839  OD1 ASP A 302      -6.197  38.391  58.859  1.00 51.59           O
ATOM    840  OD2 ASP A 302      -8.178  37.798  58.038  1.00 51.59           O
ATOM    841  N   ASN A 303      -6.935  39.853  63.556  1.00 28.98           N
ATOM    842  CA  ASN A 303      -7.519  40.474  64.709  1.00 28.98           C
ATOM    843  C   ASN A 303      -8.012  41.817  64.271  1.00 28.98           C
ATOM    844  O   ASN A 303      -7.507  42.390  63.307  1.00 28.98           O
ATOM    845  CB  ASN A 303      -6.525  40.698  65.860  1.00 28.98           C
ATOM    846  CG  ASN A 303      -6.059  39.339  66.365  1.00 28.98           C
ATOM    847  ND2 ASN A 303      -4.746  39.237  66.708  1.00 28.98           N
ATOM    848  OD1 ASN A 303      -6.837  38.389  66.449  1.00 28.98           O
ATOM    849  N   THR A 304      -9.041  42.345  64.963  1.00104.98           N
ATOM    850  CA  THR A 304      -9.602  43.614  64.594  1.00104.98           C
ATOM    851  C   THR A 304      -8.775  44.708  65.178  1.00104.98           C
ATOM    852  O   THR A 304      -7.998  44.501  66.108  1.00104.98           O
ATOM    853  CB  THR A 304     -11.002  43.827  65.089  1.00104.98           C
ATOM    854  CG2 THR A 304     -11.929  42.801  64.432  1.00104.98           C
ATOM    855  OG1 THR A 304     -11.046  43.702  66.502  1.00104.98           O
ATOM    856  N   PHE A 305      -8.926  45.920  64.610  1.00 50.07           N
ATOM    857  CA  PHE A 305      -8.203  47.061  65.083  1.00 50.07           C
ATOM    858  C   PHE A 305      -8.964  47.646  66.228  1.00 50.07           C
ATOM    859  O   PHE A 305     -10.175  47.472  66.345  1.00 50.07           O
ATOM    860  CB  PHE A 305      -8.011  48.156  64.021  1.00 50.07           C
ATOM    861  CG  PHE A 305      -9.360  48.639  63.619  1.00 50.07           C
ATOM    862  CD1 PHE A 305      -9.980  49.650  64.315  1.00 50.07           C
ATOM    863  CD2 PHE A 305     -10.005  48.073  62.545  1.00 50.07           C
ATOM    864  CE1 PHE A 305     -11.226  50.094  63.940  1.00 50.07           C
ATOM    865  CE2 PHE A 305     -11.251  48.512  62.166  1.00 50.07           C
ATOM    866  CZ  PHE A 305     -11.864  49.525  62.864  1.00 50.07           C
ATOM    867  N   ASN A 306      -8.240  48.341  67.125  1.00 50.21           N
ATOM    868  CA  ASN A 306      -8.846  48.970  68.261  1.00 50.21           C
ATOM    869  C   ASN A 306      -9.598  47.930  69.020  1.00 50.21           C
ATOM    870  O   ASN A 306     -10.645  48.206  69.603  1.00 50.21           O
ATOM    871  CB  ASN A 306      -9.814  50.108  67.889  1.00 50.21           C
ATOM    872  CG  ASN A 306      -8.984  51.268  67.355  1.00 50.21           C
ATOM    873  ND2 ASN A 306      -7.634  51.129  67.429  1.00 50.21           N
ATOM    874  OD1 ASN A 306      -9.522  52.269  66.885  1.00 50.21           O
ATOM    875  N   PHE A 307      -9.060  46.700  69.041  1.00 28.87           N
ATOM    876  CA  PHE A 307      -9.694  45.636  69.756  1.00 28.87           C
ATOM    877  C   PHE A 307      -9.682  45.989  71.202  1.00 28.87           C
ATOM    878  O   PHE A 307     -10.686  45.856  71.900  1.00 28.87           O
ATOM    879  CB  PHE A 307      -8.958  44.294  69.620  1.00 28.87           C
ATOM    880  CG  PHE A 307      -9.707  43.309  70.449  1.00 28.87           C
ATOM    881  CD1 PHE A 307     -10.803  42.650  69.941  1.00 28.87           C
ATOM    882  CD2 PHE A 307      -9.312  43.050  71.741  1.00 28.87           C
ATOM    883  CE1 PHE A 307     -11.491  41.744  70.713  1.00 28.87           C
ATOM    884  CE2 PHE A 307      -9.996  42.146  72.518  1.00 28.87           C
ATOM    885  CZ  PHE A 307     -11.089  41.491  72.002  1.00 28.87           C
ATOM    886  N   SER A 308      -8.527  46.483  71.677  1.00 38.32           N
ATOM    887  CA  SER A 308      -8.351  46.788  73.061  1.00 38.32           C
ATOM    888  C   SER A 308      -9.320  47.845  73.467  1.00 38.32           C
ATOM    889  O   SER A 308      -9.725  48.690  72.671  1.00 38.32           O
ATOM    890  CB  SER A 308      -6.939  47.313  73.374  1.00 38.32           C
ATOM    891  OG  SER A 308      -6.872  47.766  74.716  1.00 38.32           O
ATOM    892  N   TRP A 309      -9.726  47.789  74.749  1.00 60.59           N
ATOM    893  CA  TRP A 309     -10.628  48.740  75.323  1.00 60.59           C
ATOM    894  C   TRP A 309      -9.893  49.319  76.488  1.00 60.59           C
ATOM    895  O   TRP A 309      -8.988  48.685  77.028  1.00 60.59           O
ATOM    896  CB  TRP A 309     -11.920  48.095  75.854  1.00 60.59           C
ATOM    897  CG  TRP A 309     -12.916  49.060  76.448  1.00 60.59           C
ATOM    898  CD1 TRP A 309     -13.097  49.428  77.749  1.00 60.59           C
ATOM    899  CD2 TRP A 309     -13.896  49.779  75.683  1.00 60.59           C
ATOM    900  CE2 TRP A 309     -14.631  50.555  76.579  1.00 60.59           C
ATOM    901  CE3 TRP A 309     -14.160  49.790  74.344  1.00 60.59           C
ATOM    902  NE1 TRP A 309     -14.132  50.328  77.843  1.00 60.59           N
ATOM    903  CZ2 TRP A 309     -15.647  51.357  76.145  1.00 60.59           C
ATOM    904  CZ3 TRP A 309     -15.186  50.602  73.910  1.00 60.59           C
ATOM    905  CH2 TRP A 309     -15.914  51.369  74.795  1.00 60.59           C
ATOM    906  N   LYS A 310     -10.244  50.554  76.895  1.00 81.33           N
ATOM    907  CA  LYS A 310      -9.540  51.153  77.988  1.00 81.33           C
ATOM    908  C   LYS A 310      -9.646  50.234  79.196  1.00 81.33           C
ATOM    909  O   LYS A 310      -8.573  49.791  79.688  1.00 81.33           O
ATOM    910  CB  LYS A 310     -10.072  52.537  78.395  1.00 81.33           C
ATOM    911  CG  LYS A 310      -9.285  53.146  79.558  1.00 81.33           C
ATOM    912  CD  LYS A 310      -9.490  54.651  79.738  1.00 81.33           C
ATOM    913  CE  LYS A 310      -8.565  55.499  78.859  1.00 81.33           C
ATOM    914  NZ  LYS A 310      -8.762  56.934  79.153  1.00 81.33           N
ATOM    915  OXT LYS A 310     -10.792  49.961  79.644  1.00 81.33           O
TER     916      LYS A 310
ATOM    917  N   ILE A 341     -14.345  67.671  67.591  1.00 66.73           N
ATOM    918  CA  ILE A 341     -14.979  68.083  68.865  1.00 66.73           C
ATOM    919  C   ILE A 341     -14.673  67.118  69.953  1.00 66.73           C
ATOM    920  O   ILE A 341     -14.248  67.510  71.038  1.00 66.73           O
ATOM    921  CB  ILE A 341     -16.472  68.148  68.734  1.00 66.73           C
ATOM    922  CG1 ILE A 341     -16.891  69.265  67.768  1.00 66.73           C
ATOM    923  CG2 ILE A 341     -17.063  68.308  70.145  1.00 66.73           C
ATOM    924  CD1 ILE A 341     -18.371  69.201  67.400  1.00 66.73           C
ATOM    925  N   GLU A 342     -14.864  65.815  69.678  1.00 76.14           N
ATOM    926  CA  GLU A 342     -14.634  64.846  70.701  1.00 76.14           C
ATOM    927  C   GLU A 342     -13.206  64.971  71.100  1.00 76.14           C
ATOM    928  O   GLU A 342     -12.879  64.990  72.285  1.00 76.14           O
ATOM    929  CB  GLU A 342     -14.848  63.399  70.222  1.00 76.14           C
ATOM    930  CG  GLU A 342     -13.886  62.975  69.108  1.00 76.14           C
ATOM    931  CD  GLU A 342     -14.175  61.525  68.746  1.00 76.14           C
ATOM    932  OE1 GLU A 342     -14.056  60.656  69.651  1.00 76.14           O
ATOM    933  OE2 GLU A 342     -14.516  61.267  67.561  1.00 76.14           O
ATOM    934  N   GLU A 343     -12.314  65.109  70.108  1.00 34.67           N
ATOM    935  CA  GLU A 343     -10.934  65.190  70.454  1.00 34.67           C
ATOM    936  C   GLU A 343     -10.728  66.442  71.234  1.00 34.67           C
ATOM    937  O   GLU A 343     -11.323  67.480  70.948  1.00 34.67           O
ATOM    938  CB  GLU A 343      -9.992  65.231  69.242  1.00 34.67           C
ATOM    939  CG  GLU A 343      -9.968  63.924  68.451  1.00 34.67           C
ATOM    940  CD  GLU A 343      -8.967  64.098  67.321  1.00 34.67           C
ATOM    941  OE1 GLU A 343      -8.892  65.230  66.771  1.00 34.67           O
ATOM    942  OE2 GLU A 343      -8.257  63.110  66.998  1.00 34.67           O
ATOM    943  N   ARG A 344      -9.882  66.349  72.273  1.00137.50           N
ATOM    944  CA  ARG A 344      -9.556  67.487  73.075  1.00137.50           C
ATOM    945  C   ARG A 344      -8.100  67.716  72.879  1.00137.50           C
ATOM    946  O   ARG A 344      -7.344  66.782  72.611  1.00137.50           O
ATOM    947  CB  ARG A 344      -9.705  67.277  74.591  1.00137.50           C
ATOM    948  CG  ARG A 344     -11.135  67.233  75.122  1.00137.50           C
ATOM    949  CD  ARG A 344     -11.178  67.113  76.647  1.00137.50           C
ATOM    950  NE  ARG A 344     -12.607  67.081  77.064  1.00137.50           N
ATOM    951  CZ  ARG A 344     -12.926  67.152  78.388  1.00137.50           C
ATOM    952  NH1 ARG A 344     -11.939  67.270  79.323  1.00137.50           N
ATOM    953  NH2 ARG A 344     -14.234  67.109  78.778  1.00137.50           N
ATOM    954  N   ALA A 345      -7.662  68.983  72.979  1.00 24.70           N
ATOM    955  CA  ALA A 345      -6.258  69.216  72.868  1.00 24.70           C
ATOM    956  C   ALA A 345      -5.659  68.691  74.128  1.00 24.70           C
ATOM    957  O   ALA A 345      -6.269  68.766  75.195  1.00 24.70           O
ATOM    958  CB  ALA A 345      -5.880  70.703  72.753  1.00 24.70           C
ATOM    959  N   ALA A 346      -4.450  68.110  74.026  1.00 24.53           N
ATOM    960  CA  ALA A 346      -3.792  67.592  75.185  1.00 24.53           C
ATOM    961  C   ALA A 346      -3.144  68.744  75.876  1.00 24.53           C
ATOM    962  O   ALA A 346      -2.970  69.814  75.296  1.00 24.53           O
ATOM    963  CB  ALA A 346      -2.694  66.564  74.862  1.00 24.53           C
ATOM    964  N   GLN A 347      -2.796  68.553  77.161  1.00101.08           N
ATOM    965  CA  GLN A 347      -2.120  69.588  77.881  1.00101.08           C
ATOM    966  C   GLN A 347      -0.815  69.771  77.187  1.00101.08           C
ATOM    967  O   GLN A 347      -0.284  68.829  76.600  1.00101.08           O
ATOM    968  CB  GLN A 347      -1.797  69.208  79.334  1.00101.08           C
ATOM    969  CG  GLN A 347      -1.076  70.309  80.109  1.00101.08           C
ATOM    970  CD  GLN A 347      -0.663  69.730  81.454  1.00101.08           C
ATOM    971  NE2 GLN A 347      -1.099  70.390  82.559  1.00101.08           N
ATOM    972  OE1 GLN A 347       0.027  68.714  81.518  1.00101.08           O
ATOM    973  N   VAL A 348      -0.269  70.999  77.209  1.00 90.42           N
ATOM    974  CA  VAL A 348       0.974  71.173  76.527  1.00 90.42           C
ATOM    975  C   VAL A 348       2.018  70.442  77.299  1.00 90.42           C
ATOM    976  O   VAL A 348       2.168  70.622  78.506  1.00 90.42           O
ATOM    977  CB  VAL A 348       1.399  72.607  76.394  1.00 90.42           C
ATOM    978  CG1 VAL A 348       1.576  73.208  77.801  1.00 90.42           C
ATOM    979  CG2 VAL A 348       2.674  72.657  75.535  1.00 90.42           C
ATOM    980  N   GLU A 349       2.754  69.561  76.602  1.00 60.99           N
ATOM    981  CA  GLU A 349       3.815  68.831  77.223  1.00 60.99           C
ATOM    982  C   GLU A 349       4.659  68.307  76.117  1.00 60.99           C
ATOM    983  O   GLU A 349       4.210  68.198  74.978  1.00 60.99           O
ATOM    984  CB  GLU A 349       3.355  67.621  78.045  1.00 60.99           C
ATOM    985  CG  GLU A 349       2.608  67.995  79.323  1.00 60.99           C
ATOM    986  CD  GLU A 349       2.429  66.711  80.110  1.00 60.99           C
ATOM    987  OE1 GLU A 349       3.410  65.923  80.165  1.00 60.99           O
ATOM    988  OE2 GLU A 349       1.314  66.495  80.659  1.00 60.99           O
ATOM    989  N   GLU A 350       5.930  67.991  76.418  1.00 86.05           N
ATOM    990  CA  GLU A 350       6.724  67.429  75.373  1.00 86.05           C
ATOM    991  C   GLU A 350       6.527  65.958  75.480  1.00 86.05           C
ATOM    992  O   GLU A 350       7.110  65.300  76.341  1.00 86.05           O
ATOM    993  CB  GLU A 350       8.227  67.721  75.501  1.00 86.05           C
ATOM    994  CG  GLU A 350       8.578  69.178  75.195  1.00 86.05           C
ATOM    995  CD  GLU A 350       8.308  69.414  73.715  1.00 86.05           C
ATOM    996  OE1 GLU A 350       8.892  68.670  72.881  1.00 86.05           O
ATOM    997  OE2 GLU A 350       7.508  70.335  73.400  1.00 86.05           O
ATOM    998  N   ASN A 351       5.678  65.410  74.596  1.00 35.35           N
ATOM    999  CA  ASN A 351       5.382  64.014  74.642  1.00 35.35           C
ATOM   1000  C   ASN A 351       6.630  63.258  74.333  1.00 35.35           C
ATOM   1001  O   ASN A 351       6.943  62.260  74.976  1.00 35.35           O
ATOM   1002  CB  ASN A 351       4.304  63.595  73.625  1.00 35.35           C
ATOM   1003  CG  ASN A 351       4.818  63.896  72.224  1.00 35.35           C
ATOM   1004  ND2 ASN A 351       4.844  62.856  71.349  1.00 35.35           N
ATOM   1005  OD1 ASN A 351       5.191  65.028  71.918  1.00 35.35           O
ATOM   1006  N   ILE A 352       7.404  63.745  73.354  1.00 37.68           N
ATOM   1007  CA  ILE A 352       8.575  63.042  72.926  1.00 37.68           C
ATOM   1008  C   ILE A 352       9.541  62.953  74.063  1.00 37.68           C
ATOM   1009  O   ILE A 352      10.132  61.903  74.302  1.00 37.68           O
ATOM   1010  CB  ILE A 352       9.259  63.747  71.800  1.00 37.68           C
ATOM   1011  CG1 ILE A 352       8.289  63.871  70.615  1.00 37.68           C
ATOM   1012  CG2 ILE A 352      10.554  62.986  71.470  1.00 37.68           C
ATOM   1013  CD1 ILE A 352       8.710  64.925  69.599  1.00 37.68           C
ATOM   1014  N   HIS A 353       9.713  64.060  74.804  1.00 47.05           N
ATOM   1015  CA  HIS A 353      10.700  64.132  75.842  1.00 47.05           C
ATOM   1016  C   HIS A 353      10.436  63.174  76.969  1.00 47.05           C
ATOM   1017  O   HIS A 353      11.371  62.556  77.474  1.00 47.05           O
ATOM   1018  CB  HIS A 353      10.842  65.545  76.435  1.00 47.05           C
ATOM   1019  CG  HIS A 353      11.521  66.494  75.492  1.00 47.05           C
ATOM   1020  CD2 HIS A 353      11.007  67.262  74.491  1.00 47.05           C
ATOM   1021  ND1 HIS A 353      12.877  66.735  75.490  1.00 47.05           N
ATOM   1022  CE1 HIS A 353      13.115  67.630  74.497  1.00 47.05           C
ATOM   1023  NE2 HIS A 353      12.009  67.979  73.863  1.00 47.05           N
ATOM   1024  N   LEU A 354       9.173  63.003  77.399  1.00 52.69           N
ATOM   1025  CA  LEU A 354       8.936  62.205  78.573  1.00 52.69           C
ATOM   1026  C   LEU A 354       9.390  60.793  78.367  1.00 52.69           C
ATOM   1027  O   LEU A 354      10.078  60.231  79.217  1.00 52.69           O
ATOM   1028  CB  LEU A 354       7.451  62.147  78.966  1.00 52.69           C
ATOM   1029  CG  LEU A 354       6.829  63.527  79.247  1.00 52.69           C
ATOM   1030  CD1 LEU A 354       5.425  63.381  79.850  1.00 52.69           C
ATOM   1031  CD2 LEU A 354       7.760  64.415  80.085  1.00 52.69           C
ATOM   1032  N   ILE A 355       9.039  60.181  77.222  1.00 90.54           N
ATOM   1033  CA  ILE A 355       9.387  58.800  77.039  1.00 90.54           C
ATOM   1034  C   ILE A 355      10.872  58.675  77.025  1.00 90.54           C
ATOM   1035  O   ILE A 355      11.439  57.811  77.690  1.00 90.54           O
ATOM   1036  CB  ILE A 355       8.930  58.233  75.726  1.00 90.54           C
ATOM   1037  CG1 ILE A 355       7.400  58.262  75.594  1.00 90.54           C
ATOM   1038  CG2 ILE A 355       9.525  56.819  75.606  1.00 90.54           C
ATOM   1039  CD1 ILE A 355       6.664  57.404  76.619  1.00 90.54           C
ATOM   1040  N   ARG A 356      11.542  59.559  76.266  1.00118.92           N
ATOM   1041  CA  ARG A 356      12.958  59.443  76.098  1.00118.92           C
ATOM   1042  C   ARG A 356      13.631  59.605  77.420  1.00118.92           C
ATOM   1043  O   ARG A 356      14.496  58.808  77.776  1.00118.92           O
ATOM   1044  CB  ARG A 356      13.519  60.508  75.146  1.00118.92           C
ATOM   1045  CG  ARG A 356      12.876  60.440  73.761  1.00118.92           C
ATOM   1046  CD  ARG A 356      13.685  61.128  72.666  1.00118.92           C
ATOM   1047  NE  ARG A 356      14.884  60.278  72.436  1.00118.92           N
ATOM   1048  CZ  ARG A 356      14.768  59.143  71.686  1.00118.92           C
ATOM   1049  NH1 ARG A 356      13.552  58.790  71.179  1.00118.92           N
ATOM   1050  NH2 ARG A 356      15.858  58.355  71.459  1.00118.92           N
ATOM   1051  N   PHE A 357      13.219  60.617  78.205  1.00 81.30           N
ATOM   1052  CA  PHE A 357      13.883  60.878  79.449  1.00 81.30           C
ATOM   1053  C   PHE A 357      13.726  59.690  80.331  1.00 81.30           C
ATOM   1054  O   PHE A 357      14.678  59.224  80.952  1.00 81.30           O
ATOM   1055  CB  PHE A 357      13.305  62.097  80.193  1.00 81.30           C
ATOM   1056  CG  PHE A 357      14.070  62.274  81.463  1.00 81.30           C
ATOM   1057  CD1 PHE A 357      13.713  61.577  82.598  1.00 81.30           C
ATOM   1058  CD2 PHE A 357      15.142  63.132  81.523  1.00 81.30           C
ATOM   1059  CE1 PHE A 357      14.413  61.736  83.769  1.00 81.30           C
ATOM   1060  CE2 PHE A 357      15.847  63.296  82.694  1.00 81.30           C
ATOM   1061  CZ  PHE A 357      15.484  62.596  83.821  1.00 81.30           C
ATOM   1062  N   LEU A 358      12.498  59.153  80.386  1.00 84.76           N
ATOM   1063  CA  LEU A 358      12.195  58.046  81.234  1.00 84.76           C
ATOM   1064  C   LEU A 358      12.973  56.850  80.779  1.00 84.76           C
ATOM   1065  O   LEU A 358      13.455  56.068  81.598  1.00 84.76           O
ATOM   1066  CB  LEU A 358      10.692  57.752  81.224  1.00 84.76           C
ATOM   1067  CG  LEU A 358      10.344  56.577  82.119  1.00 84.76           C
ATOM   1068  CD1 LEU A 358      11.103  56.723  83.433  1.00 84.76           C
ATOM   1069  CD2 LEU A 358       8.831  56.502  82.353  1.00 84.76           C
ATOM   1070  N   ARG A 359      13.124  56.690  79.456  1.00 56.26           N
ATOM   1071  CA  ARG A 359      13.823  55.556  78.921  1.00 56.26           C
ATOM   1072  C   ARG A 359      15.238  55.592  79.407  1.00 56.26           C
ATOM   1073  O   ARG A 359      15.788  54.562  79.795  1.00 56.26           O
ATOM   1074  CB  ARG A 359      13.848  55.552  77.384  1.00 56.26           C
ATOM   1075  CG  ARG A 359      14.497  54.306  76.782  1.00 56.26           C
ATOM   1076  CD  ARG A 359      16.004  54.435  76.565  1.00 56.26           C
ATOM   1077  NE  ARG A 359      16.220  55.538  75.587  1.00 56.26           N
ATOM   1078  CZ  ARG A 359      16.142  55.290  74.247  1.00 56.26           C
ATOM   1079  NH1 ARG A 359      15.843  54.036  73.800  1.00 56.26           N
ATOM   1080  NH2 ARG A 359      16.359  56.299  73.353  1.00 56.26           N
ATOM   1081  N   PHE A 360      15.870  56.783  79.408  1.00 39.10           N
ATOM   1082  CA  PHE A 360      17.231  56.894  79.853  1.00 39.10           C
ATOM   1083  C   PHE A 360      17.268  56.512  81.296  1.00 39.10           C
ATOM   1084  O   PHE A 360      18.170  55.804  81.740  1.00 39.10           O
ATOM   1085  CB  PHE A 360      17.809  58.321  79.753  1.00 39.10           C
ATOM   1086  CG  PHE A 360      17.999  58.676  78.315  1.00 39.10           C
ATOM   1087  CD1 PHE A 360      19.061  58.169  77.602  1.00 39.10           C
ATOM   1088  CD2 PHE A 360      17.131  59.537  77.682  1.00 39.10           C
ATOM   1089  CE1 PHE A 360      19.240  58.499  76.279  1.00 39.10           C
ATOM   1090  CE2 PHE A 360      17.303  59.870  76.358  1.00 39.10           C
ATOM   1091  CZ  PHE A 360      18.359  59.349  75.653  1.00 39.10           C
ATOM   1092  N   LEU A 361      16.260  56.963  82.059  1.00 37.82           N
ATOM   1093  CA  LEU A 361      16.203  56.705  83.467  1.00 37.82           C
ATOM   1094  C   LEU A 361      16.188  55.226  83.668  1.00 37.82           C
ATOM   1095  O   LEU A 361      16.879  54.702  84.541  1.00 37.82           O
ATOM   1096  CB  LEU A 361      14.911  57.261  84.092  1.00 37.82           C
ATOM   1097  CG  LEU A 361      14.754  56.974  85.595  1.00 37.82           C
ATOM   1098  CD1 LEU A 361      15.845  57.675  86.421  1.00 37.82           C
ATOM   1099  CD2 LEU A 361      13.330  57.301  86.073  1.00 37.82           C
ATOM   1100  N   ALA A 362      15.405  54.509  82.847  1.00 22.22           N
ATOM   1101  CA  ALA A 362      15.285  53.090  82.994  1.00 22.22           C
ATOM   1102  C   ALA A 362      16.620  52.457  82.764  1.00 22.22           C
ATOM   1103  O   ALA A 362      17.006  51.534  83.479  1.00 22.22           O
ATOM   1104  CB  ALA A 362      14.293  52.475  81.992  1.00 22.22           C
ATOM   1105  N   ASN A 363      17.368  52.947  81.759  1.00 42.46           N
ATOM   1106  CA  ASN A 363      18.633  52.357  81.432  1.00 42.46           C
ATOM   1107  C   ASN A 363      19.546  52.498  82.605  1.00 42.46           C
ATOM   1108  O   ASN A 363      20.213  51.544  83.000  1.00 42.46           O
ATOM   1109  CB  ASN A 363      19.316  53.048  80.240  1.00 42.46           C
ATOM   1110  CG  ASN A 363      18.452  52.819  79.008  1.00 42.46           C
ATOM   1111  ND2 ASN A 363      18.124  51.528  78.728  1.00 42.46           N
ATOM   1112  OD1 ASN A 363      18.080  53.764  78.313  1.00 42.46           O
ATOM   1113  N   PHE A 364      19.576  53.697  83.213  1.00 36.71           N
ATOM   1114  CA  PHE A 364      20.459  53.943  84.314  1.00 36.71           C
ATOM   1115  C   PHE A 364      20.084  53.054  85.451  1.00 36.71           C
ATOM   1116  O   PHE A 364      20.947  52.523  86.146  1.00 36.71           O
ATOM   1117  CB  PHE A 364      20.453  55.405  84.795  1.00 36.71           C
ATOM   1118  CG  PHE A 364      21.220  56.187  83.781  1.00 36.71           C
ATOM   1119  CD1 PHE A 364      20.616  56.656  82.638  1.00 36.71           C
ATOM   1120  CD2 PHE A 364      22.557  56.449  83.979  1.00 36.71           C
ATOM   1121  CE1 PHE A 364      21.331  57.374  81.707  1.00 36.71           C
ATOM   1122  CE2 PHE A 364      23.275  57.167  83.053  1.00 36.71           C
ATOM   1123  CZ  PHE A 364      22.663  57.632  81.913  1.00 36.71           C
ATOM   1124  N   PHE A 365      18.774  52.849  85.657  1.00 46.73           N
ATOM   1125  CA  PHE A 365      18.320  52.040  86.745  1.00 46.73           C
ATOM   1126  C   PHE A 365      18.914  50.681  86.554  1.00 46.73           C
ATOM   1127  O   PHE A 365      19.360  50.049  87.509  1.00 46.73           O
ATOM   1128  CB  PHE A 365      16.786  51.902  86.757  1.00 46.73           C
ATOM   1129  CG  PHE A 365      16.371  51.180  87.992  1.00 46.73           C
ATOM   1130  CD1 PHE A 365      16.268  51.853  89.187  1.00 46.73           C
ATOM   1131  CD2 PHE A 365      16.072  49.838  87.955  1.00 46.73           C
ATOM   1132  CE1 PHE A 365      15.882  51.194  90.332  1.00 46.73           C
ATOM   1133  CE2 PHE A 365      15.686  49.175  89.095  1.00 46.73           C
ATOM   1134  CZ  PHE A 365      15.590  49.852  90.286  1.00 46.73           C
ATOM   1135  N   VAL A 366      18.941  50.199  85.299  1.00 26.77           N
ATOM   1136  CA  VAL A 366      19.458  48.893  85.015  1.00 26.77           C
ATOM   1137  C   VAL A 366      20.904  48.826  85.405  1.00 26.77           C
ATOM   1138  O   VAL A 366      21.336  47.866  86.040  1.00 26.77           O
ATOM   1139  CB  VAL A 366      19.371  48.544  83.560  1.00 26.77           C
ATOM   1140  CG1 VAL A 366      20.013  47.162  83.349  1.00 26.77           C
ATOM   1141  CG2 VAL A 366      17.897  48.624  83.124  1.00 26.77           C
ATOM   1142  N   PHE A 367      21.701  49.851  85.060  1.00 28.14           N
ATOM   1143  CA  PHE A 367      23.102  49.788  85.360  1.00 28.14           C
ATOM   1144  C   PHE A 367      23.269  49.721  86.842  1.00 28.14           C
ATOM   1145  O   PHE A 367      24.050  48.923  87.358  1.00 28.14           O
ATOM   1146  CB  PHE A 367      23.879  51.021  84.866  1.00 28.14           C
ATOM   1147  CG  PHE A 367      23.839  51.009  83.377  1.00 28.14           C
ATOM   1148  CD1 PHE A 367      24.712  50.225  82.659  1.00 28.14           C
ATOM   1149  CD2 PHE A 367      22.930  51.786  82.697  1.00 28.14           C
ATOM   1150  CE1 PHE A 367      24.676  50.214  81.285  1.00 28.14           C
ATOM   1151  CE2 PHE A 367      22.890  51.780  81.323  1.00 28.14           C
ATOM   1152  CZ  PHE A 367      23.763  50.990  80.615  1.00 28.14           C
ATOM   1153  N   LEU A 368      22.505  50.556  87.565  1.00 87.09           N
ATOM   1154  CA  LEU A 368      22.608  50.642  88.989  1.00 87.09           C
ATOM   1155  C   LEU A 368      22.259  49.303  89.551  1.00 87.09           C
ATOM   1156  O   LEU A 368      22.889  48.846  90.502  1.00 87.09           O
ATOM   1157  CB  LEU A 368      21.628  51.689  89.565  1.00 87.09           C
ATOM   1158  CG  LEU A 368      21.770  52.048  91.062  1.00 87.09           C
ATOM   1159  CD1 LEU A 368      20.723  53.100  91.455  1.00 87.09           C
ATOM   1160  CD2 LEU A 368      21.719  50.828  92.000  1.00 87.09           C
ATOM   1161  N   THR A 369      21.256  48.623  88.970  1.00123.46           N
ATOM   1162  CA  THR A 369      20.843  47.382  89.554  1.00123.46           C
ATOM   1163  C   THR A 369      21.997  46.435  89.534  1.00123.46           C
ATOM   1164  O   THR A 369      22.221  45.712  90.504  1.00123.46           O
ATOM   1165  CB  THR A 369      19.698  46.697  88.852  1.00123.46           C
ATOM   1166  CG2 THR A 369      18.558  47.709  88.692  1.00123.46           C
ATOM   1167  OG1 THR A 369      20.089  46.213  87.575  1.00123.46           O
ATOM   1168  N   LEU A 370      22.759  46.397  88.426  1.00 87.09           N
ATOM   1169  CA  LEU A 370      23.861  45.481  88.385  1.00 87.09           C
ATOM   1170  C   LEU A 370      24.897  45.862  89.396  1.00 87.09           C
ATOM   1171  O   LEU A 370      25.398  45.009  90.127  1.00 87.09           O
ATOM   1172  CB  LEU A 370      24.555  45.390  87.013  1.00 87.09           C
ATOM   1173  CG  LEU A 370      23.727  44.645  85.948  1.00 87.09           C
ATOM   1174  CD1 LEU A 370      22.413  45.375  85.635  1.00 87.09           C
ATOM   1175  CD2 LEU A 370      24.565  44.361  84.692  1.00 87.09           C
ATOM   1176  N   GLY A 371      25.248  47.156  89.483  1.00 15.67           N
ATOM   1177  CA  GLY A 371      26.287  47.541  90.395  1.00 15.67           C
ATOM   1178  C   GLY A 371      25.850  47.254  91.792  1.00 15.67           C
ATOM   1179  O   GLY A 371      26.616  46.734  92.601  1.00 15.67           O
ATOM   1180  N   ALA A 372      24.584  47.584  92.106  1.00 18.89           N
ATOM   1181  CA  ALA A 372      24.066  47.417  93.430  1.00 18.89           C
ATOM   1182  C   ALA A 372      24.102  45.966  93.772  1.00 18.89           C
ATOM   1183  O   ALA A 372      24.434  45.591  94.894  1.00 18.89           O
ATOM   1184  CB  ALA A 372      22.608  47.886  93.563  1.00 18.89           C
ATOM   1185  N   SER A 373      23.767  45.103  92.798  1.00 80.25           N
ATOM   1186  CA  SER A 373      23.747  43.708  93.102  1.00 80.25           C
ATOM   1187  C   SER A 373      25.132  43.284  93.476  1.00 80.25           C
ATOM   1188  O   SER A 373      25.308  42.418  94.330  1.00 80.25           O
ATOM   1189  CB  SER A 373      23.189  42.825  91.965  1.00 80.25           C
ATOM   1190  OG  SER A 373      23.920  42.999  90.764  1.00 80.25           O
ATOM   1191  N   GLY A 374      26.156  43.900  92.856  1.00 18.04           N
ATOM   1192  CA  GLY A 374      27.517  43.577  93.178  1.00 18.04           C
ATOM   1193  C   GLY A 374      27.777  43.970  94.598  1.00 18.04           C
ATOM   1194  O   GLY A 374      28.461  43.266  95.338  1.00 18.04           O
ATOM   1195  N   TYR A 375      27.244  45.125  95.030  1.00 33.61           N
ATOM   1196  CA  TYR A 375      27.497  45.543  96.377  1.00 33.61           C
ATOM   1197  C   TYR A 375      26.905  44.532  97.302  1.00 33.61           C
ATOM   1198  O   TYR A 375      27.506  44.184  98.317  1.00 33.61           O
ATOM   1199  CB  TYR A 375      26.916  46.927  96.720  1.00 33.61           C
ATOM   1200  CG  TYR A 375      27.741  47.945  96.009  1.00 33.61           C
ATOM   1201  CD1 TYR A 375      27.484  48.272  94.699  1.00 33.61           C
ATOM   1202  CD2 TYR A 375      28.780  48.576  96.657  1.00 33.61           C
ATOM   1203  CE1 TYR A 375      28.247  49.209  94.045  1.00 33.61           C
ATOM   1204  CE2 TYR A 375      29.547  49.516  96.010  1.00 33.61           C
ATOM   1205  CZ  TYR A 375      29.280  49.833  94.700  1.00 33.61           C
ATOM   1206  OH  TYR A 375      30.064  50.797  94.031  1.00 33.61           O
ATOM   1207  N   LEU A 376      25.711  44.018  96.962  1.00 35.90           N
ATOM   1208  CA  LEU A 376      25.037  43.091  97.821  1.00 35.90           C
ATOM   1209  C   LEU A 376      25.887  41.872  97.993  1.00 35.90           C
ATOM   1210  O   LEU A 376      26.018  41.361  99.105  1.00 35.90           O
ATOM   1211  CB  LEU A 376      23.689  42.625  97.248  1.00 35.90           C
ATOM   1212  CG  LEU A 376      22.676  43.766  97.052  1.00 35.90           C
ATOM   1213  CD1 LEU A 376      21.346  43.238  96.491  1.00 35.90           C
ATOM   1214  CD2 LEU A 376      22.501  44.587  98.339  1.00 35.90           C
ATOM   1215  N   ILE A 377      26.506  41.371  96.907  1.00 58.12           N
ATOM   1216  CA  ILE A 377      27.294  40.186  97.081  1.00 58.12           C
ATOM   1217  C   ILE A 377      28.414  40.501  98.007  1.00 58.12           C
ATOM   1218  O   ILE A 377      28.761  39.694  98.867  1.00 58.12           O
ATOM   1219  CB  ILE A 377      27.913  39.602  95.843  1.00 58.12           C
ATOM   1220  CG1 ILE A 377      28.521  38.245  96.217  1.00 58.12           C
ATOM   1221  CG2 ILE A 377      28.946  40.578  95.265  1.00 58.12           C
ATOM   1222  CD1 ILE A 377      29.189  37.529  95.052  1.00 58.12           C
ATOM   1223  N   PHE A 378      29.014  41.692  97.863  1.00 55.60           N
ATOM   1224  CA  PHE A 378      30.106  42.024  98.723  1.00 55.60           C
ATOM   1225  C   PHE A 378      29.634  42.011 100.134  1.00 55.60           C
ATOM   1226  O   PHE A 378      30.339  41.528 101.014  1.00 55.60           O
ATOM   1227  CB  PHE A 378      30.747  43.393  98.442  1.00 55.60           C
ATOM   1228  CG  PHE A 378      31.674  43.186  97.295  1.00 55.60           C
ATOM   1229  CD1 PHE A 378      31.223  43.198  95.996  1.00 55.60           C
ATOM   1230  CD2 PHE A 378      33.012  42.974  97.537  1.00 55.60           C
ATOM   1231  CE1 PHE A 378      32.099  43.002  94.955  1.00 55.60           C
ATOM   1232  CE2 PHE A 378      33.892  42.778  96.500  1.00 55.60           C
ATOM   1233  CZ  PHE A 378      33.435  42.793  95.205  1.00 55.60           C
ATOM   1234  N   TRP A 379      28.434  42.542 100.410  1.00 46.51           N
ATOM   1235  CA  TRP A 379      27.992  42.555 101.772  1.00 46.51           C
ATOM   1236  C   TRP A 379      27.825  41.150 102.270  1.00 46.51           C
ATOM   1237  O   TRP A 379      28.268  40.827 103.371  1.00 46.51           O
ATOM   1238  CB  TRP A 379      26.664  43.305 101.973  1.00 46.51           C
ATOM   1239  CG  TRP A 379      26.785  44.800 101.785  1.00 46.51           C
ATOM   1240  CD1 TRP A 379      26.508  45.560 100.687  1.00 46.51           C
ATOM   1241  CD2 TRP A 379      27.252  45.705 102.797  1.00 46.51           C
ATOM   1242  CE2 TRP A 379      27.230  46.987 102.248  1.00 46.51           C
ATOM   1243  CE3 TRP A 379      27.669  45.486 104.080  1.00 46.51           C
ATOM   1244  NE1 TRP A 379      26.770  46.882 100.952  1.00 46.51           N
ATOM   1245  CZ2 TRP A 379      27.624  48.074 102.976  1.00 46.51           C
ATOM   1246  CZ3 TRP A 379      28.063  46.584 104.811  1.00 46.51           C
ATOM   1247  CH2 TRP A 379      28.041  47.853 104.270  1.00 46.51           C
ATOM   1248  N   ALA A 380      27.207  40.264 101.467  1.00 28.02           N
ATOM   1249  CA  ALA A 380      26.942  38.936 101.944  1.00 28.02           C
ATOM   1250  C   ALA A 380      28.236  38.268 102.276  1.00 28.02           C
ATOM   1251  O   ALA A 380      28.370  37.643 103.326  1.00 28.02           O
ATOM   1252  CB  ALA A 380      26.226  38.060 100.902  1.00 28.02           C
ATOM   1253  N   VAL A 381      29.229  38.394 101.383  1.00112.04           N
ATOM   1254  CA  VAL A 381      30.509  37.804 101.622  1.00112.04           C
ATOM   1255  C   VAL A 381      31.148  38.494 102.788  1.00112.04           C
ATOM   1256  O   VAL A 381      31.847  37.883 103.593  1.00112.04           O
ATOM   1257  CB  VAL A 381      31.410  37.881 100.420  1.00112.04           C
ATOM   1258  CG1 VAL A 381      31.385  39.295  99.824  1.00112.04           C
ATOM   1259  CG2 VAL A 381      32.807  37.463 100.879  1.00112.04           C
ATOM   1260  N   LYS A 382      30.878  39.804 102.899  1.00 96.10           N
ATOM   1261  CA  LYS A 382      31.422  40.713 103.866  1.00 96.10           C
ATOM   1262  C   LYS A 382      30.985  40.357 105.250  1.00 96.10           C
ATOM   1263  O   LYS A 382      31.673  40.698 106.210  1.00 96.10           O
ATOM   1264  CB  LYS A 382      30.981  42.162 103.600  1.00 96.10           C
ATOM   1265  CG  LYS A 382      31.667  43.207 104.475  1.00 96.10           C
ATOM   1266  CD  LYS A 382      31.466  44.635 103.966  1.00 96.10           C
ATOM   1267  CE  LYS A 382      32.016  45.704 104.914  1.00 96.10           C
ATOM   1268  NZ  LYS A 382      31.779  47.054 104.353  1.00 96.10           N
ATOM   1269  N   ARG A 383      29.836  39.665 105.397  1.00 93.99           N
ATOM   1270  CA  ARG A 383      29.300  39.421 106.707  1.00 93.99           C
ATOM   1271  C   ARG A 383      30.321  38.750 107.571  1.00 93.99           C
ATOM   1272  O   ARG A 383      30.468  39.118 108.735  1.00 93.99           O
ATOM   1273  CB  ARG A 383      28.041  38.548 106.694  1.00 93.99           C
ATOM   1274  CG  ARG A 383      26.822  39.291 106.154  1.00 93.99           C
ATOM   1275  CD  ARG A 383      25.534  38.483 106.264  1.00 93.99           C
ATOM   1276  NE  ARG A 383      24.421  39.327 105.750  1.00 93.99           N
ATOM   1277  CZ  ARG A 383      23.706  40.102 106.615  1.00 93.99           C
ATOM   1278  NH1 ARG A 383      24.042  40.142 107.938  1.00 93.99           N
ATOM   1279  NH2 ARG A 383      22.646  40.831 106.158  1.00 93.99           N
ATOM   1280  N   SER A 384      31.061  37.761 107.044  1.00 96.62           N
ATOM   1281  CA  SER A 384      32.080  37.167 107.866  1.00 96.62           C
ATOM   1282  C   SER A 384      33.396  37.709 107.394  1.00 96.62           C
ATOM   1283  O   SER A 384      33.687  37.705 106.200  1.00 96.62           O
ATOM   1284  CB  SER A 384      32.141  35.636 107.744  1.00 96.62           C
ATOM   1285  OG  SER A 384      32.456  35.268 106.410  1.00 96.62           O
ATOM   1286  N   GLN A 385      34.234  38.201 108.332  1.00130.59           N
ATOM   1287  CA  GLN A 385      35.491  38.788 107.955  1.00130.59           C
ATOM   1288  C   GLN A 385      36.377  37.738 107.372  1.00130.59           C
ATOM   1289  O   GLN A 385      37.020  37.951 106.345  1.00130.59           O
ATOM   1290  CB  GLN A 385      36.249  39.426 109.135  1.00130.59           C
ATOM   1291  CG  GLN A 385      36.708  38.428 110.199  1.00130.59           C
ATOM   1292  CD  GLN A 385      37.511  39.194 111.243  1.00130.59           C
ATOM   1293  NE2 GLN A 385      38.799  38.797 111.427  1.00130.59           N
ATOM   1294  OE1 GLN A 385      37.010  40.125 111.872  1.00130.59           O
ATOM   1295  N   GLU A 386      36.377  36.551 107.997  1.00123.37           N
ATOM   1296  CA  GLU A 386      37.241  35.468 107.635  1.00123.37           C
ATOM   1297  C   GLU A 386      38.611  35.989 107.358  1.00123.37           C
ATOM   1298  O   GLU A 386      39.000  36.279 106.226  1.00123.37           O
ATOM   1299  CB  GLU A 386      36.731  34.647 106.432  1.00123.37           C
ATOM   1300  CG  GLU A 386      36.523  35.465 105.155  1.00123.37           C
ATOM   1301  CD  GLU A 386      35.882  34.557 104.116  1.00123.37           C
ATOM   1302  OE1 GLU A 386      36.638  33.885 103.364  1.00123.37           O
ATOM   1303  OE2 GLU A 386      34.624  34.521 104.063  1.00123.37           O
ATOM   1304  N   PHE A 387      39.393  36.140 108.430  1.00 54.22           N
ATOM   1305  CA  PHE A 387      40.738  36.553 108.228  1.00 54.22           C
ATOM   1306  C   PHE A 387      41.381  35.401 107.545  1.00 54.22           C
ATOM   1307  O   PHE A 387      42.240  35.565 106.680  1.00 54.22           O
ATOM   1308  CB  PHE A 387      41.519  36.820 109.521  1.00 54.22           C
ATOM   1309  CG  PHE A 387      42.868  37.261 109.071  1.00 54.22           C
ATOM   1310  CD1 PHE A 387      43.097  38.583 108.762  1.00 54.22           C
ATOM   1311  CD2 PHE A 387      43.897  36.357 108.942  1.00 54.22           C
ATOM   1312  CE1 PHE A 387      44.337  38.998 108.339  1.00 54.22           C
ATOM   1313  CE2 PHE A 387      45.139  36.767 108.519  1.00 54.22           C
ATOM   1314  CZ  PHE A 387      45.361  38.089 108.219  1.00 54.22           C
ATOM   1315  N   ALA A 388      40.945  34.188 107.934  1.00 40.74           N
ATOM   1316  CA  ALA A 388      41.505  32.974 107.428  1.00 40.74           C
ATOM   1317  C   ALA A 388      41.316  32.915 105.954  1.00 40.74           C
ATOM   1318  O   ALA A 388      40.309  33.361 105.408  1.00 40.74           O
ATOM   1319  CB  ALA A 388      40.878  31.702 108.027  1.00 40.74           C
ATOM   1320  N   GLN A 389      42.340  32.365 105.279  1.00 53.94           N
ATOM   1321  CA  GLN A 389      42.354  32.168 103.866  1.00 53.94           C
ATOM   1322  C   GLN A 389      41.348  31.106 103.568  1.00 53.94           C
ATOM   1323  O   GLN A 389      40.802  31.049 102.468  1.00 53.94           O
ATOM   1324  CB  GLN A 389      43.719  31.716 103.325  1.00 53.94           C
ATOM   1325  CG  GLN A 389      43.779  31.689 101.796  1.00 53.94           C
ATOM   1326  CD  GLN A 389      45.181  31.266 101.388  1.00 53.94           C
ATOM   1327  NE2 GLN A 389      45.971  30.753 102.369  1.00 53.94           N
ATOM   1328  OE1 GLN A 389      45.568  31.394 100.227  1.00 53.94           O
ATOM   1329  N   GLN A 390      41.101  30.238 104.570  1.00103.99           N
ATOM   1330  CA  GLN A 390      40.240  29.090 104.485  1.00103.99           C
ATOM   1331  C   GLN A 390      38.994  29.418 103.731  1.00103.99           C
ATOM   1332  O   GLN A 390      38.592  30.574 103.605  1.00103.99           O
ATOM   1333  CB  GLN A 390      39.836  28.530 105.860  1.00103.99           C
ATOM   1334  CG  GLN A 390      38.992  29.497 106.694  1.00103.99           C
ATOM   1335  CD  GLN A 390      38.664  28.826 108.018  1.00103.99           C
ATOM   1336  NE2 GLN A 390      38.022  29.592 108.940  1.00103.99           N
ATOM   1337  OE1 GLN A 390      38.970  27.653 108.230  1.00103.99           O
ATOM   1338  N   ASP A 391      38.338  28.354 103.222  1.00147.38           N
ATOM   1339  CA  ASP A 391      37.200  28.462 102.361  1.00147.38           C
ATOM   1340  C   ASP A 391      36.186  29.382 102.921  1.00147.38           C
ATOM   1341  O   ASP A 391      36.069  29.636 104.118  1.00147.38           O
ATOM   1342  CB  ASP A 391      36.478  27.134 102.090  1.00147.38           C
ATOM   1343  CG  ASP A 391      37.163  26.494 100.907  1.00147.38           C
ATOM   1344  OD1 ASP A 391      37.275  27.206  99.877  1.00147.38           O
ATOM   1345  OD2 ASP A 391      37.580  25.309 101.008  1.00147.38           O
ATOM   1346  N   PRO A 392      35.481  29.909 101.964  1.00 80.58           N
ATOM   1347  CA  PRO A 392      34.429  30.832 102.225  1.00 80.58           C
ATOM   1348  C   PRO A 392      33.265  30.111 102.792  1.00 80.58           C
ATOM   1349  O   PRO A 392      33.098  28.920 102.535  1.00 80.58           O
ATOM   1350  CB  PRO A 392      34.138  31.547 100.903  1.00 80.58           C
ATOM   1351  CG  PRO A 392      34.830  30.679  99.836  1.00 80.58           C
ATOM   1352  CD  PRO A 392      35.984  30.019 100.606  1.00 80.58           C
ATOM   1353  N   ASP A 393      32.467  30.835 103.586  1.00117.72           N
ATOM   1354  CA  ASP A 393      31.302  30.306 104.214  1.00117.72           C
ATOM   1355  C   ASP A 393      30.241  30.083 103.185  1.00117.72           C
ATOM   1356  O   ASP A 393      30.089  30.855 102.239  1.00117.72           O
ATOM   1357  CB  ASP A 393      30.755  31.240 105.312  1.00117.72           C
ATOM   1358  CG  ASP A 393      30.476  32.620 104.718  1.00117.72           C
ATOM   1359  OD1 ASP A 393      31.328  33.149 103.954  1.00117.72           O
ATOM   1360  OD2 ASP A 393      29.390  33.172 105.030  1.00117.72           O
ATOM   1361  N   THR A 394      29.480  28.986 103.370  1.00134.57           N
ATOM   1362  CA  THR A 394      28.385  28.595 102.527  1.00134.57           C
ATOM   1363  C   THR A 394      27.373  29.656 102.714  1.00134.57           C
ATOM   1364  O   THR A 394      26.571  29.971 101.835  1.00134.57           O
ATOM   1365  CB  THR A 394      27.741  27.309 102.949  1.00134.57           C
ATOM   1366  CG2 THR A 394      28.813  26.215 102.960  1.00134.57           C
ATOM   1367  OG1 THR A 394      27.171  27.436 104.244  1.00134.57           O
ATOM   1368  N   LEU A 395      27.435  30.241 103.912  1.00188.10           N
ATOM   1369  CA  LEU A 395      26.586  31.287 104.367  1.00188.10           C
ATOM   1370  C   LEU A 395      26.675  32.394 103.360  1.00188.10           C
ATOM   1371  O   LEU A 395      27.514  32.374 102.461  1.00188.10           O
ATOM   1372  CB  LEU A 395      27.043  31.694 105.782  1.00188.10           C
ATOM   1373  CG  LEU A 395      26.372  32.908 106.408  1.00188.10           C
ATOM   1374  CD1 LEU A 395      26.990  34.201 105.856  1.00188.10           C
ATOM   1375  CD2 LEU A 395      24.844  32.813 106.269  1.00188.10           C
ATOM   1376  N   GLY A 396      25.777  33.389 103.457  1.00 49.25           N
ATOM   1377  CA  GLY A 396      25.698  34.361 102.414  1.00 49.25           C
ATOM   1378  C   GLY A 396      24.439  34.001 101.714  1.00 49.25           C
ATOM   1379  O   GLY A 396      24.124  34.503 100.637  1.00 49.25           O
ATOM   1380  N   TRP A 397      23.693  33.093 102.368  1.00 78.28           N
ATOM   1381  CA  TRP A 397      22.408  32.621 101.954  1.00 78.28           C
ATOM   1382  C   TRP A 397      21.565  33.846 101.949  1.00 78.28           C
ATOM   1383  O   TRP A 397      20.617  33.973 101.177  1.00 78.28           O
ATOM   1384  CB  TRP A 397      21.785  31.660 102.980  1.00 78.28           C
ATOM   1385  CG  TRP A 397      22.474  30.321 103.101  1.00 78.28           C
ATOM   1386  CD1 TRP A 397      23.716  30.018 103.578  1.00 78.28           C
ATOM   1387  CD2 TRP A 397      21.858  29.074 102.748  1.00 78.28           C
ATOM   1388  CE2 TRP A 397      22.780  28.065 103.027  1.00 78.28           C
ATOM   1389  CE3 TRP A 397      20.622  28.792 102.238  1.00 78.28           C
ATOM   1390  NE1 TRP A 397      23.918  28.658 103.532  1.00 78.28           N
ATOM   1391  CZ2 TRP A 397      22.479  26.752 102.797  1.00 78.28           C
ATOM   1392  CZ3 TRP A 397      20.323  27.470 102.005  1.00 78.28           C
ATOM   1393  CH2 TRP A 397      21.234  26.470 102.279  1.00 78.28           C
ATOM   1394  N   TRP A 398      21.931  34.797 102.827  1.00 91.98           N
ATOM   1395  CA  TRP A 398      21.195  36.014 102.951  1.00 91.98           C
ATOM   1396  C   TRP A 398      21.159  36.673 101.621  1.00 91.98           C
ATOM   1397  O   TRP A 398      20.189  37.358 101.319  1.00 91.98           O
ATOM   1398  CB  TRP A 398      21.796  37.062 103.897  1.00 91.98           C
ATOM   1399  CG  TRP A 398      21.623  36.811 105.370  1.00 91.98           C
ATOM   1400  CD1 TRP A 398      20.536  37.045 106.161  1.00 91.98           C
ATOM   1401  CD2 TRP A 398      22.674  36.369 106.241  1.00 91.98           C
ATOM   1402  CE2 TRP A 398      22.158  36.366 107.537  1.00 91.98           C
ATOM   1403  CE3 TRP A 398      23.961  36.009 105.980  1.00 91.98           C
ATOM   1404  NE1 TRP A 398      20.845  36.777 107.473  1.00 91.98           N
ATOM   1405  CZ2 TRP A 398      22.930  36.003 108.602  1.00 91.98           C
ATOM   1406  CZ3 TRP A 398      24.729  35.644 107.059  1.00 91.98           C
ATOM   1407  CH2 TRP A 398      24.230  35.641 108.342  1.00 91.98           C
ATOM   1408  N   GLU A 399      22.212  36.509 100.796  1.00 40.83           N
ATOM   1409  CA  GLU A 399      22.203  37.175  99.525  1.00 40.83           C
ATOM   1410  C   GLU A 399      20.985  36.719  98.784  1.00 40.83           C
ATOM   1411  O   GLU A 399      20.309  37.524  98.145  1.00 40.83           O
ATOM   1412  CB  GLU A 399      23.411  36.851  98.630  1.00 40.83           C
ATOM   1413  CG  GLU A 399      23.450  35.405  98.138  1.00 40.83           C
ATOM   1414  CD  GLU A 399      24.556  35.295  97.097  1.00 40.83           C
ATOM   1415  OE1 GLU A 399      24.407  35.917  96.013  1.00 40.83           O
ATOM   1416  OE2 GLU A 399      25.564  34.591  97.373  1.00 40.83           O
ATOM   1417  N   LYS A 400      20.656  35.417  98.870  1.00107.89           N
ATOM   1418  CA  LYS A 400      19.482  34.945  98.195  1.00107.89           C
ATOM   1419  C   LYS A 400      18.306  35.659  98.775  1.00107.89           C
ATOM   1420  O   LYS A 400      17.407  36.075  98.048  1.00107.89           O
ATOM   1421  CB  LYS A 400      19.221  33.433  98.354  1.00107.89           C
ATOM   1422  CG  LYS A 400      17.912  32.955  97.705  1.00107.89           C
ATOM   1423  CD  LYS A 400      17.878  33.046  96.175  1.00107.89           C
ATOM   1424  CE  LYS A 400      16.559  32.572  95.550  1.00107.89           C
ATOM   1425  NZ  LYS A 400      16.545  31.098  95.422  1.00107.89           N
ATOM   1426  N   ASN A 401      18.297  35.834 100.109  1.00 37.63           N
ATOM   1427  CA  ASN A 401      17.188  36.470 100.753  1.00 37.63           C
ATOM   1428  C   ASN A 401      17.076  37.869 100.245  1.00 37.63           C
ATOM   1429  O   ASN A 401      15.981  38.354  99.969  1.00 37.63           O
ATOM   1430  CB  ASN A 401      17.338  36.548 102.281  1.00 37.63           C
ATOM   1431  CG  ASN A 401      16.079  37.204 102.828  1.00 37.63           C
ATOM   1432  ND2 ASN A 401      16.174  38.524 103.146  1.00 37.63           N
ATOM   1433  OD1 ASN A 401      15.037  36.564 102.967  1.00 37.63           O
ATOM   1434  N   GLU A 402      18.221  38.553 100.092  1.00 65.14           N
ATOM   1435  CA  GLU A 402      18.220  39.920  99.673  1.00 65.14           C
ATOM   1436  C   GLU A 402      17.650  39.989  98.298  1.00 65.14           C
ATOM   1437  O   GLU A 402      16.896  40.906  97.980  1.00 65.14           O
ATOM   1438  CB  GLU A 402      19.627  40.541  99.630  1.00 65.14           C
ATOM   1439  CG  GLU A 402      19.607  42.034  99.299  1.00 65.14           C
ATOM   1440  CD  GLU A 402      18.994  42.760 100.488  1.00 65.14           C
ATOM   1441  OE1 GLU A 402      19.473  42.530 101.631  1.00 65.14           O
ATOM   1442  OE2 GLU A 402      18.035  43.548 100.271  1.00 65.14           O
ATOM   1443  N   MET A 403      17.987  39.009  97.442  1.00 35.29           N
ATOM   1444  CA  MET A 403      17.499  39.059  96.099  1.00 35.29           C
ATOM   1445  C   MET A 403      16.008  39.013  96.142  1.00 35.29           C
ATOM   1446  O   MET A 403      15.344  39.777  95.447  1.00 35.29           O
ATOM   1447  CB  MET A 403      17.950  37.870  95.237  1.00 35.29           C
ATOM   1448  CG  MET A 403      19.448  37.839  94.943  1.00 35.29           C
ATOM   1449  SD  MET A 403      19.962  36.424  93.923  1.00 35.29           S
ATOM   1450  CE  MET A 403      19.022  36.963  92.465  1.00 35.29           C
ATOM   1451  N   ASN A 404      15.426  38.123  96.968  1.00124.38           N
ATOM   1452  CA  ASN A 404      13.995  38.080  96.967  1.00124.38           C
ATOM   1453  C   ASN A 404      13.441  39.362  97.509  1.00124.38           C
ATOM   1454  O   ASN A 404      12.426  39.850  97.020  1.00124.38           O
ATOM   1455  CB  ASN A 404      13.355  36.833  97.618  1.00124.38           C
ATOM   1456  CG  ASN A 404      13.875  36.566  99.016  1.00124.38           C
ATOM   1457  ND2 ASN A 404      14.974  35.770  99.086  1.00124.38           N
ATOM   1458  OD1 ASN A 404      13.305  37.004 100.012  1.00124.38           O
ATOM   1459  N   MET A 405      14.102  39.959  98.519  1.00177.20           N
ATOM   1460  CA  MET A 405      13.628  41.190  99.091  1.00177.20           C
ATOM   1461  C   MET A 405      13.646  42.271  98.055  1.00177.20           C
ATOM   1462  O   MET A 405      12.683  43.023  97.916  1.00177.20           O
ATOM   1463  CB  MET A 405      14.533  41.683 100.232  1.00177.20           C
ATOM   1464  CG  MET A 405      14.393  40.897 101.533  1.00177.20           C
ATOM   1465  SD  MET A 405      12.989  41.412 102.565  1.00177.20           S
ATOM   1466  CE  MET A 405      13.901  42.807 103.286  1.00177.20           C
ATOM   1467  N   VAL A 406      14.747  42.359  97.289  1.00 97.22           N
ATOM   1468  CA  VAL A 406      14.944  43.410  96.331  1.00 97.22           C
ATOM   1469  C   VAL A 406      13.983  43.300  95.189  1.00 97.22           C
ATOM   1470  O   VAL A 406      13.589  44.311  94.610  1.00 97.22           O
ATOM   1471  CB  VAL A 406      16.329  43.444  95.749  1.00 97.22           C
ATOM   1472  CG1 VAL A 406      16.540  42.185  94.892  1.00 97.22           C
ATOM   1473  CG2 VAL A 406      16.486  44.764  94.973  1.00 97.22           C
ATOM   1474  N   MET A 407      13.567  42.071  94.839  1.00 38.38           N
ATOM   1475  CA  MET A 407      12.780  41.877  93.656  1.00 38.38           C
ATOM   1476  C   MET A 407      11.525  42.688  93.721  1.00 38.38           C
ATOM   1477  O   MET A 407      11.137  43.303  92.728  1.00 38.38           O
ATOM   1478  CB  MET A 407      12.376  40.408  93.438  1.00 38.38           C
ATOM   1479  CG  MET A 407      11.537  40.183  92.179  1.00 38.38           C
ATOM   1480  SD  MET A 407      11.048  38.455  91.894  1.00 38.38           S
ATOM   1481  CE  MET A 407      10.060  38.814  90.416  1.00 38.38           C
ATOM   1482  N   SER A 408      10.853  42.733  94.885  1.00 76.26           N
ATOM   1483  CA  SER A 408       9.619  43.462  94.960  1.00 76.26           C
ATOM   1484  C   SER A 408       9.874  44.909  94.687  1.00 76.26           C
ATOM   1485  O   SER A 408       9.074  45.566  94.024  1.00 76.26           O
ATOM   1486  CB  SER A 408       8.954  43.388  96.345  1.00 76.26           C
ATOM   1487  OG  SER A 408       8.507  42.066  96.603  1.00 76.26           O
ATOM   1488  N   LEU A 409      11.005  45.446  95.179  1.00 75.39           N
ATOM   1489  CA  LEU A 409      11.260  46.847  95.010  1.00 75.39           C
ATOM   1490  C   LEU A 409      11.341  47.154  93.550  1.00 75.39           C
ATOM   1491  O   LEU A 409      10.724  48.105  93.075  1.00 75.39           O
ATOM   1492  CB  LEU A 409      12.595  47.295  95.632  1.00 75.39           C
ATOM   1493  CG  LEU A 409      12.640  47.191  97.168  1.00 75.39           C
ATOM   1494  CD1 LEU A 409      11.663  48.178  97.822  1.00 75.39           C
ATOM   1495  CD2 LEU A 409      12.431  45.743  97.640  1.00 75.39           C
ATOM   1496  N   LEU A 410      12.096  46.338  92.792  1.00 77.30           N
ATOM   1497  CA  LEU A 410      12.243  46.597  91.390  1.00 77.30           C
ATOM   1498  C   LEU A 410      10.912  46.440  90.734  1.00 77.30           C
ATOM   1499  O   LEU A 410      10.560  47.207  89.839  1.00 77.30           O
ATOM   1500  CB  LEU A 410      13.231  45.652  90.678  1.00 77.30           C
ATOM   1501  CG  LEU A 410      14.703  45.872  91.075  1.00 77.30           C
ATOM   1502  CD1 LEU A 410      14.940  45.537  92.557  1.00 77.30           C
ATOM   1503  CD2 LEU A 410      15.659  45.125  90.129  1.00 77.30           C
ATOM   1504  N   GLY A 411      10.134  45.436  91.171  1.00 18.16           N
ATOM   1505  CA  GLY A 411       8.864  45.169  90.565  1.00 18.16           C
ATOM   1506  C   GLY A 411       7.968  46.346  90.746  1.00 18.16           C
ATOM   1507  O   GLY A 411       7.242  46.715  89.833  1.00 18.16           O
ATOM   1508  N   MET A 412       7.966  46.965  91.936  1.00 32.63           N
ATOM   1509  CA  MET A 412       7.094  48.084  92.148  1.00 32.63           C
ATOM   1510  C   MET A 412       7.527  49.199  91.252  1.00 32.63           C
ATOM   1511  O   MET A 412       6.701  49.895  90.664  1.00 32.63           O
ATOM   1512  CB  MET A 412       7.142  48.579  93.604  1.00 32.63           C
ATOM   1513  CG  MET A 412       6.601  47.549  94.601  1.00 32.63           C
ATOM   1514  SD  MET A 412       6.774  48.010  96.351  1.00 32.63           S
ATOM   1515  CE  MET A 412       8.543  47.607  96.446  1.00 32.63           C
ATOM   1516  N   PHE A 413       8.852  49.373  91.108  1.00 64.23           N
ATOM   1517  CA  PHE A 413       9.391  50.462  90.352  1.00 64.23           C
ATOM   1518  C   PHE A 413       9.005  50.352  88.913  1.00 64.23           C
ATOM   1519  O   PHE A 413       8.692  51.361  88.288  1.00 64.23           O
ATOM   1520  CB  PHE A 413      10.922  50.555  90.408  1.00 64.23           C
ATOM   1521  CG  PHE A 413      11.308  51.736  89.585  1.00 64.23           C
ATOM   1522  CD1 PHE A 413      11.149  53.007  90.090  1.00 64.23           C
ATOM   1523  CD2 PHE A 413      11.834  51.581  88.324  1.00 64.23           C
ATOM   1524  CE1 PHE A 413      11.503  54.105  89.347  1.00 64.23           C
ATOM   1525  CE2 PHE A 413      12.193  52.676  87.575  1.00 64.23           C
ATOM   1526  CZ  PHE A 413      12.027  53.939  88.089  1.00 64.23           C
ATOM   1527  N   CYS A 414       9.019  49.134  88.333  1.00 51.85           N
ATOM   1528  CA  CYS A 414       8.747  49.066  86.925  1.00 51.85           C
ATOM   1529  C   CYS A 414       7.377  49.616  86.632  1.00 51.85           C
ATOM   1530  O   CYS A 414       7.267  50.489  85.774  1.00 51.85           O
ATOM   1531  CB  CYS A 414       8.871  47.646  86.327  1.00 51.85           C
ATOM   1532  SG  CYS A 414      10.555  46.971  86.408  1.00 51.85           S
ATOM   1533  N   PRO A 415       6.317  49.199  87.282  1.00 75.16           N
ATOM   1534  CA  PRO A 415       5.061  49.821  86.969  1.00 75.16           C
ATOM   1535  C   PRO A 415       4.937  51.261  87.349  1.00 75.16           C
ATOM   1536  O   PRO A 415       4.104  51.944  86.756  1.00 75.16           O
ATOM   1537  CB  PRO A 415       3.975  48.919  87.543  1.00 75.16           C
ATOM   1538  CG  PRO A 415       4.598  47.522  87.412  1.00 75.16           C
ATOM   1539  CD  PRO A 415       6.110  47.775  87.507  1.00 75.16           C
ATOM   1540  N   THR A 416       5.713  51.756  88.330  1.00117.28           N
ATOM   1541  CA  THR A 416       5.577  53.143  88.675  1.00117.28           C
ATOM   1542  C   THR A 416       6.004  53.918  87.475  1.00117.28           C
ATOM   1543  O   THR A 416       5.400  54.910  87.075  1.00117.28           O
ATOM   1544  CB  THR A 416       6.477  53.563  89.806  1.00117.28           C
ATOM   1545  CG2 THR A 416       6.265  52.589  90.968  1.00117.28           C
ATOM   1546  OG1 THR A 416       7.842  53.522  89.419  1.00117.28           O
ATOM   1547  N   LEU A 417       7.088  53.430  86.873  1.00170.07           N
ATOM   1548  CA  LEU A 417       7.758  53.978  85.742  1.00170.07           C
ATOM   1549  C   LEU A 417       6.778  53.885  84.615  1.00170.07           C
ATOM   1550  O   LEU A 417       6.582  54.825  83.842  1.00170.07           O
ATOM   1551  CB  LEU A 417       8.946  53.029  85.497  1.00170.07           C
ATOM   1552  CG  LEU A 417      10.152  53.560  84.729  1.00170.07           C
ATOM   1553  CD1 LEU A 417       9.830  53.891  83.273  1.00170.07           C
ATOM   1554  CD2 LEU A 417      10.793  54.701  85.527  1.00170.07           C
ATOM   1555  N   PHE A 418       6.093  52.730  84.544  1.00 54.50           N
ATOM   1556  CA  PHE A 418       5.164  52.450  83.493  1.00 54.50           C
ATOM   1557  C   PHE A 418       4.072  53.465  83.517  1.00 54.50           C
ATOM   1558  O   PHE A 418       3.730  54.035  82.483  1.00 54.50           O
ATOM   1559  CB  PHE A 418       4.491  51.079  83.649  1.00 54.50           C
ATOM   1560  CG  PHE A 418       3.510  50.984  82.539  1.00 54.50           C
ATOM   1561  CD1 PHE A 418       3.906  50.556  81.296  1.00 54.50           C
ATOM   1562  CD2 PHE A 418       2.195  51.331  82.736  1.00 54.50           C
ATOM   1563  CE1 PHE A 418       3.008  50.470  80.260  1.00 54.50           C
ATOM   1564  CE2 PHE A 418       1.296  51.251  81.703  1.00 54.50           C
ATOM   1565  CZ  PHE A 418       1.696  50.817  80.463  1.00 54.50           C
ATOM   1566  N   ASP A 419       3.492  53.715  84.702  1.00104.67           N
ATOM   1567  CA  ASP A 419       2.419  54.657  84.792  1.00104.67           C
ATOM   1568  C   ASP A 419       2.968  56.014  84.493  1.00104.67           C
ATOM   1569  O   ASP A 419       2.258  56.895  84.014  1.00104.67           O
ATOM   1570  CB  ASP A 419       1.705  54.676  86.161  1.00104.67           C
ATOM   1571  CG  ASP A 419       2.675  55.119  87.240  1.00104.67           C
ATOM   1572  OD1 ASP A 419       3.053  56.321  87.247  1.00104.67           O
ATOM   1573  OD2 ASP A 419       3.058  54.253  88.072  1.00104.67           O
ATOM   1574  N   LEU A 420       4.273  56.198  84.758  1.00103.89           N
ATOM   1575  CA  LEU A 420       4.920  57.465  84.597  1.00103.89           C
ATOM   1576  C   LEU A 420       4.791  57.889  83.167  1.00103.89           C
ATOM   1577  O   LEU A 420       4.562  59.067  82.900  1.00103.89           O
ATOM   1578  CB  LEU A 420       6.420  57.386  84.968  1.00103.89           C
ATOM   1579  CG  LEU A 420       7.201  58.718  85.061  1.00103.89           C
ATOM   1580  CD1 LEU A 420       8.665  58.446  85.437  1.00103.89           C
ATOM   1581  CD2 LEU A 420       7.100  59.585  83.795  1.00103.89           C
ATOM   1582  N   PHE A 421       4.928  56.952  82.205  1.00 67.54           N
ATOM   1583  CA  PHE A 421       4.903  57.363  80.825  1.00 67.54           C
ATOM   1584  C   PHE A 421       3.608  58.060  80.547  1.00 67.54           C
ATOM   1585  O   PHE A 421       3.619  59.236  80.185  1.00 67.54           O
ATOM   1586  CB  PHE A 421       5.010  56.181  79.843  1.00 67.54           C
ATOM   1587  CG  PHE A 421       6.364  55.564  79.971  1.00 67.54           C
ATOM   1588  CD1 PHE A 421       6.617  54.612  80.933  1.00 67.54           C
ATOM   1589  CD2 PHE A 421       7.383  55.933  79.124  1.00 67.54           C
ATOM   1590  CE1 PHE A 421       7.861  54.039  81.051  1.00 67.54           C
ATOM   1591  CE2 PHE A 421       8.631  55.365  79.237  1.00 67.54           C
ATOM   1592  CZ  PHE A 421       8.872  54.415  80.200  1.00 67.54           C
ATOM   1593  N   ALA A 422       2.470  57.361  80.756  1.00 51.55           N
ATOM   1594  CA  ALA A 422       1.152  57.916  80.589  1.00 51.55           C
ATOM   1595  C   ALA A 422       1.094  58.699  79.318  1.00 51.55           C
ATOM   1596  O   ALA A 422       0.595  59.822  79.293  1.00 51.55           O
ATOM   1597  CB  ALA A 422       0.734  58.844  81.744  1.00 51.55           C
ATOM   1598  N   GLU A 423       1.594  58.119  78.216  1.00 64.49           N
ATOM   1599  CA  GLU A 423       1.641  58.864  76.997  1.00 64.49           C
ATOM   1600  C   GLU A 423       0.767  58.161  76.010  1.00 64.49           C
ATOM   1601  O   GLU A 423      -0.093  57.364  76.379  1.00 64.49           O
ATOM   1602  CB  GLU A 423       3.058  58.945  76.413  1.00 64.49           C
ATOM   1603  CG  GLU A 423       3.236  60.001  75.323  1.00 64.49           C
ATOM   1604  CD  GLU A 423       4.682  59.921  74.887  1.00 64.49           C
ATOM   1605  OE1 GLU A 423       5.554  60.279  75.720  1.00 64.49           O
ATOM   1606  OE2 GLU A 423       4.936  59.493  73.729  1.00 64.49           O
ATOM   1607  N   LEU A 424       0.951  58.482  74.717  1.00 78.22           N
ATOM   1608  CA  LEU A 424       0.211  57.841  73.677  1.00 78.22           C
ATOM   1609  C   LEU A 424       0.577  56.402  73.778  1.00 78.22           C
ATOM   1610  O   LEU A 424      -0.252  55.520  73.559  1.00 78.22           O
ATOM   1611  CB  LEU A 424       0.595  58.328  72.269  1.00 78.22           C
ATOM   1612  CG  LEU A 424       0.243  59.806  72.017  1.00 78.22           C
ATOM   1613  CD1 LEU A 424       1.033  60.735  72.950  1.00 78.22           C
ATOM   1614  CD2 LEU A 424       0.404  60.172  70.532  1.00 78.22           C
ATOM   1615  N   GLU A 425       1.845  56.137  74.142  1.00 71.63           N
ATOM   1616  CA  GLU A 425       2.291  54.787  74.308  1.00 71.63           C
ATOM   1617  C   GLU A 425       1.382  54.215  75.340  1.00 71.63           C
ATOM   1618  O   GLU A 425       0.918  53.083  75.228  1.00 71.63           O
ATOM   1619  CB  GLU A 425       3.715  54.706  74.883  1.00 71.63           C
ATOM   1620  CG  GLU A 425       4.796  55.274  73.962  1.00 71.63           C
ATOM   1621  CD  GLU A 425       5.001  54.298  72.815  1.00 71.63           C
ATOM   1622  OE1 GLU A 425       4.134  53.400  72.638  1.00 71.63           O
ATOM   1623  OE2 GLU A 425       6.030  54.434  72.101  1.00 71.63           O
ATOM   1624  N   ASP A 426       1.081  55.026  76.367  1.00 51.99           N
ATOM   1625  CA  ASP A 426       0.178  54.620  77.396  1.00 51.99           C
ATOM   1626  C   ASP A 426      -1.186  54.782  76.805  1.00 51.99           C
ATOM   1627  O   ASP A 426      -1.417  54.385  75.664  1.00 51.99           O
ATOM   1628  CB  ASP A 426       0.271  55.481  78.672  1.00 51.99           C
ATOM   1629  CG  ASP A 426      -0.503  54.779  79.781  1.00 51.99           C
ATOM   1630  OD1 ASP A 426      -1.248  53.814  79.460  1.00 51.99           O
ATOM   1631  OD2 ASP A 426      -0.367  55.201  80.960  1.00 51.99           O
ATOM   1632  N   TYR A 427      -2.114  55.400  77.555  1.00 76.94           N
ATOM   1633  CA  TYR A 427      -3.478  55.549  77.139  1.00 76.94           C
ATOM   1634  C   TYR A 427      -4.137  54.208  77.264  1.00 76.94           C
ATOM   1635  O   TYR A 427      -5.140  53.910  76.617  1.00 76.94           O
ATOM   1636  CB  TYR A 427      -3.619  56.071  75.697  1.00 76.94           C
ATOM   1637  CG  TYR A 427      -5.035  56.502  75.522  1.00 76.94           C
ATOM   1638  CD1 TYR A 427      -5.468  57.667  76.112  1.00 76.94           C
ATOM   1639  CD2 TYR A 427      -5.922  55.770  74.766  1.00 76.94           C
ATOM   1640  CE1 TYR A 427      -6.767  58.091  75.966  1.00 76.94           C
ATOM   1641  CE2 TYR A 427      -7.223  56.188  74.616  1.00 76.94           C
ATOM   1642  CZ  TYR A 427      -7.648  57.349  75.217  1.00 76.94           C
ATOM   1643  OH  TYR A 427      -8.983  57.780  75.066  1.00 76.94           O
ATOM   1644  N   HIS A 428      -3.566  53.365  78.143  1.00 72.69           N
ATOM   1645  CA  HIS A 428      -4.100  52.091  78.540  1.00 72.69           C
ATOM   1646  C   HIS A 428      -4.344  51.110  77.425  1.00 72.69           C
ATOM   1647  O   HIS A 428      -5.395  50.471  77.460  1.00 72.69           O
ATOM   1648  CB  HIS A 428      -5.433  52.224  79.300  1.00 72.69           C
ATOM   1649  CG  HIS A 428      -5.356  53.125  80.495  1.00 72.69           C
ATOM   1650  CD2 HIS A 428      -5.672  54.445  80.610  1.00 72.69           C
ATOM   1651  ND1 HIS A 428      -4.928  52.734  81.744  1.00 72.69           N
ATOM   1652  CE1 HIS A 428      -5.008  53.825  82.546  1.00 72.69           C
ATOM   1653  NE2 HIS A 428      -5.456  54.889  81.901  1.00 72.69           N
ATOM   1654  N   PRO A 429      -3.512  50.891  76.437  1.00130.00           N
ATOM   1655  CA  PRO A 429      -3.840  49.802  75.563  1.00130.00           C
ATOM   1656  C   PRO A 429      -3.415  48.569  76.283  1.00130.00           C
ATOM   1657  O   PRO A 429      -2.495  48.650  77.092  1.00130.00           O
ATOM   1658  CB  PRO A 429      -3.074  50.034  74.264  1.00130.00           C
ATOM   1659  CG  PRO A 429      -2.880  51.556  74.230  1.00130.00           C
ATOM   1660  CD  PRO A 429      -2.849  51.961  75.713  1.00130.00           C
ATOM   1661  N   LEU A 430      -4.051  47.413  76.033  1.00 94.42           N
ATOM   1662  CA  LEU A 430      -3.593  46.260  76.743  1.00 94.42           C
ATOM   1663  C   LEU A 430      -2.200  45.944  76.310  1.00 94.42           C
ATOM   1664  O   LEU A 430      -1.337  45.650  77.137  1.00 94.42           O
ATOM   1665  CB  LEU A 430      -4.466  45.013  76.526  1.00 94.42           C
ATOM   1666  CG  LEU A 430      -5.772  45.029  77.342  1.00 94.42           C
ATOM   1667  CD1 LEU A 430      -6.646  46.249  77.029  1.00 94.42           C
ATOM   1668  CD2 LEU A 430      -6.537  43.712  77.169  1.00 94.42           C
ATOM   1669  N   ILE A 431      -1.940  46.016  74.995  1.00 90.97           N
ATOM   1670  CA  ILE A 431      -0.651  45.654  74.486  1.00 90.97           C
ATOM   1671  C   ILE A 431       0.391  46.617  74.973  1.00 90.97           C
ATOM   1672  O   ILE A 431       1.463  46.205  75.415  1.00 90.97           O
ATOM   1673  CB  ILE A 431      -0.634  45.584  72.981  1.00 90.97           C
ATOM   1674  CG1 ILE A 431       0.571  44.768  72.505  1.00 90.97           C
ATOM   1675  CG2 ILE A 431      -0.673  47.001  72.389  1.00 90.97           C
ATOM   1676  CD1 ILE A 431       0.500  44.384  71.028  1.00 90.97           C
ATOM   1677  N   ALA A 432       0.099  47.931  74.934  1.00 25.64           N
ATOM   1678  CA  ALA A 432       1.085  48.903  75.307  1.00 25.64           C
ATOM   1679  C   ALA A 432       1.440  48.697  76.742  1.00 25.64           C
ATOM   1680  O   ALA A 432       2.612  48.709  77.112  1.00 25.64           O
ATOM   1681  CB  ALA A 432       0.576  50.347  75.160  1.00 25.64           C
ATOM   1682  N   LEU A 433       0.417  48.474  77.582  1.00 89.45           N
ATOM   1683  CA  LEU A 433       0.624  48.287  78.986  1.00 89.45           C
ATOM   1684  C   LEU A 433       1.485  47.081  79.188  1.00 89.45           C
ATOM   1685  O   LEU A 433       2.465  47.126  79.930  1.00 89.45           O
ATOM   1686  CB  LEU A 433      -0.709  48.009  79.710  1.00 89.45           C
ATOM   1687  CG  LEU A 433      -1.583  49.237  80.049  1.00 89.45           C
ATOM   1688  CD1 LEU A 433      -1.246  49.799  81.437  1.00 89.45           C
ATOM   1689  CD2 LEU A 433      -1.456  50.334  78.983  1.00 89.45           C
ATOM   1690  N   LYS A 434       1.150  45.971  78.506  1.00120.33           N
ATOM   1691  CA  LYS A 434       1.840  44.733  78.728  1.00120.33           C
ATOM   1692  C   LYS A 434       3.279  44.800  78.317  1.00120.33           C
ATOM   1693  O   LYS A 434       4.156  44.380  79.070  1.00120.33           O
ATOM   1694  CB  LYS A 434       1.154  43.534  78.045  1.00120.33           C
ATOM   1695  CG  LYS A 434       0.956  43.662  76.533  1.00120.33           C
ATOM   1696  CD  LYS A 434       0.435  42.370  75.900  1.00120.33           C
ATOM   1697  CE  LYS A 434      -0.881  41.888  76.520  1.00120.33           C
ATOM   1698  NZ  LYS A 434      -1.327  40.636  75.867  1.00120.33           N
ATOM   1699  N   TRP A 435       3.577  45.360  77.131  1.00 55.06           N
ATOM   1700  CA  TRP A 435       4.934  45.353  76.663  1.00 55.06           C
ATOM   1701  C   TRP A 435       5.800  46.130  77.599  1.00 55.06           C
ATOM   1702  O   TRP A 435       6.871  45.667  77.994  1.00 55.06           O
ATOM   1703  CB  TRP A 435       5.089  45.965  75.258  1.00 55.06           C
ATOM   1704  CG  TRP A 435       4.549  45.097  74.145  1.00 55.06           C
ATOM   1705  CD1 TRP A 435       3.280  44.979  73.660  1.00 55.06           C
ATOM   1706  CD2 TRP A 435       5.362  44.196  73.375  1.00 55.06           C
ATOM   1707  CE2 TRP A 435       4.523  43.566  72.456  1.00 55.06           C
ATOM   1708  CE3 TRP A 435       6.696  43.914  73.433  1.00 55.06           C
ATOM   1709  NE1 TRP A 435       3.251  44.055  72.643  1.00 55.06           N
ATOM   1710  CZ2 TRP A 435       5.007  42.640  71.576  1.00 55.06           C
ATOM   1711  CZ3 TRP A 435       7.182  42.983  72.542  1.00 55.06           C
ATOM   1712  CH2 TRP A 435       6.354  42.359  71.633  1.00 55.06           C
ATOM   1713  N   LEU A 436       5.352  47.330  78.003  1.00 43.80           N
ATOM   1714  CA  LEU A 436       6.160  48.168  78.838  1.00 43.80           C
ATOM   1715  C   LEU A 436       6.375  47.502  80.162  1.00 43.80           C
ATOM   1716  O   LEU A 436       7.458  47.588  80.736  1.00 43.80           O
ATOM   1717  CB  LEU A 436       5.551  49.555  79.073  1.00 43.80           C
ATOM   1718  CG  LEU A 436       5.497  50.416  77.798  1.00 43.80           C
ATOM   1719  CD1 LEU A 436       4.884  51.797  78.076  1.00 43.80           C
ATOM   1720  CD2 LEU A 436       6.882  50.505  77.133  1.00 43.80           C
ATOM   1721  N   LEU A 437       5.352  46.789  80.661  1.00109.40           N
ATOM   1722  CA  LEU A 437       5.398  46.137  81.942  1.00109.40           C
ATOM   1723  C   LEU A 437       6.535  45.167  81.882  1.00109.40           C
ATOM   1724  O   LEU A 437       7.230  44.931  82.868  1.00109.40           O
ATOM   1725  CB  LEU A 437       4.080  45.380  82.231  1.00109.40           C
ATOM   1726  CG  LEU A 437       3.910  44.741  83.630  1.00109.40           C
ATOM   1727  CD1 LEU A 437       2.534  44.065  83.738  1.00109.40           C
ATOM   1728  CD2 LEU A 437       5.034  43.758  83.992  1.00109.40           C
ATOM   1729  N   GLY A 438       6.800  44.645  80.674  1.00 59.95           N
ATOM   1730  CA  GLY A 438       7.790  43.642  80.415  1.00 59.95           C
ATOM   1731  C   GLY A 438       9.106  44.122  80.943  1.00 59.95           C
ATOM   1732  O   GLY A 438      10.000  43.319  81.200  1.00 59.95           O
ATOM   1733  N   ARG A 439       9.260  45.448  81.104  1.00102.36           N
ATOM   1734  CA  ARG A 439      10.487  46.048  81.555  1.00102.36           C
ATOM   1735  C   ARG A 439      10.862  45.419  82.858  1.00102.36           C
ATOM   1736  O   ARG A 439      12.033  45.377  83.224  1.00102.36           O
ATOM   1737  CB  ARG A 439      10.380  47.568  81.779  1.00102.36           C
ATOM   1738  CG  ARG A 439      11.686  48.208  82.260  1.00102.36           C
ATOM   1739  CD  ARG A 439      11.609  49.727  82.446  1.00102.36           C
ATOM   1740  NE  ARG A 439      10.321  50.027  83.130  1.00102.36           N
ATOM   1741  CZ  ARG A 439       9.250  50.472  82.407  1.00102.36           C
ATOM   1742  NH1 ARG A 439       9.394  50.783  81.086  1.00102.36           N
ATOM   1743  NH2 ARG A 439       8.030  50.597  83.008  1.00102.36           N
ATOM   1744  N   ILE A 440       9.864  44.915  83.596  1.00158.79           N
ATOM   1745  CA  ILE A 440      10.089  44.260  84.851  1.00158.79           C
ATOM   1746  C   ILE A 440      11.065  43.145  84.632  1.00158.79           C
ATOM   1747  O   ILE A 440      11.934  42.888  85.464  1.00158.79           O
ATOM   1748  CB  ILE A 440       8.817  43.664  85.370  1.00158.79           C
ATOM   1749  CG1 ILE A 440       9.050  42.933  86.684  1.00158.79           C
ATOM   1750  CG2 ILE A 440       8.193  42.784  84.284  1.00158.79           C
ATOM   1751  CD1 ILE A 440       7.754  42.338  87.228  1.00158.79           C
ATOM   1752  N   PHE A 441      10.946  42.462  83.485  1.00 60.01           N
ATOM   1753  CA  PHE A 441      11.757  41.329  83.147  1.00 60.01           C
ATOM   1754  C   PHE A 441      13.204  41.717  83.145  1.00 60.01           C
ATOM   1755  O   PHE A 441      14.044  40.970  83.644  1.00 60.01           O
ATOM   1756  CB  PHE A 441      11.376  40.775  81.761  1.00 60.01           C
ATOM   1757  CG  PHE A 441      12.231  39.601  81.433  1.00 60.01           C
ATOM   1758  CD1 PHE A 441      12.056  38.399  82.077  1.00 60.01           C
ATOM   1759  CD2 PHE A 441      13.192  39.699  80.454  1.00 60.01           C
ATOM   1760  CE1 PHE A 441      12.843  37.317  81.762  1.00 60.01           C
ATOM   1761  CE2 PHE A 441      13.980  38.618  80.135  1.00 60.01           C
ATOM   1762  CZ  PHE A 441      13.808  37.424  80.793  1.00 60.01           C
ATOM   1763  N   ALA A 442      13.548  42.900  82.597  1.00 31.77           N
ATOM   1764  CA  ALA A 442      14.933  43.272  82.505  1.00 31.77           C
ATOM   1765  C   ALA A 442      15.529  43.351  83.872  1.00 31.77           C
ATOM   1766  O   ALA A 442      16.634  42.864  84.106  1.00 31.77           O
ATOM   1767  CB  ALA A 442      15.134  44.642  81.834  1.00 31.77           C
ATOM   1768  N   LEU A 443      14.806  43.960  84.825  1.00112.50           N
ATOM   1769  CA  LEU A 443      15.328  44.112  86.147  1.00112.50           C
ATOM   1770  C   LEU A 443      15.506  42.770  86.765  1.00112.50           C
ATOM   1771  O   LEU A 443      16.509  42.503  87.426  1.00112.50           O
ATOM   1772  CB  LEU A 443      14.396  44.945  87.033  1.00112.50           C
ATOM   1773  CG  LEU A 443      14.449  46.444  86.699  1.00112.50           C
ATOM   1774  CD1 LEU A 443      14.277  46.712  85.202  1.00112.50           C
ATOM   1775  CD2 LEU A 443      13.410  47.207  87.519  1.00112.50           C
ATOM   1776  N   LEU A 444      14.535  41.876  86.543  1.00139.07           N
ATOM   1777  CA  LEU A 444      14.594  40.603  87.185  1.00139.07           C
ATOM   1778  C   LEU A 444      15.799  39.873  86.689  1.00139.07           C
ATOM   1779  O   LEU A 444      16.481  39.195  87.452  1.00139.07           O
ATOM   1780  CB  LEU A 444      13.387  39.718  86.882  1.00139.07           C
ATOM   1781  CG  LEU A 444      13.309  38.566  87.884  1.00139.07           C
ATOM   1782  CD1 LEU A 444      12.768  39.068  89.231  1.00139.07           C
ATOM   1783  CD2 LEU A 444      12.544  37.365  87.336  1.00139.07           C
ATOM   1784  N   LEU A 445      16.100  39.971  85.383  1.00 43.34           N
ATOM   1785  CA  LEU A 445      17.227  39.224  84.909  1.00 43.34           C
ATOM   1786  C   LEU A 445      18.466  39.737  85.562  1.00 43.34           C
ATOM   1787  O   LEU A 445      19.277  38.962  86.064  1.00 43.34           O
ATOM   1788  CB  LEU A 445      17.465  39.336  83.395  1.00 43.34           C
ATOM   1789  CG  LEU A 445      16.371  38.704  82.518  1.00 43.34           C
ATOM   1790  CD1 LEU A 445      16.779  38.744  81.036  1.00 43.34           C
ATOM   1791  CD2 LEU A 445      15.999  37.291  82.996  1.00 43.34           C
ATOM   1792  N   GLY A 446      18.636  41.069  85.608  1.00 26.04           N
ATOM   1793  CA  GLY A 446      19.879  41.571  86.106  1.00 26.04           C
ATOM   1794  C   GLY A 446      20.072  41.150  87.525  1.00 26.04           C
ATOM   1795  O   GLY A 446      21.111  40.601  87.876  1.00 26.04           O
ATOM   1796  N   ASN A 447      19.053  41.347  88.376  1.00 51.79           N
ATOM   1797  CA  ASN A 447      19.232  41.083  89.772  1.00 51.79           C
ATOM   1798  C   ASN A 447      19.500  39.633  90.011  1.00 51.79           C
ATOM   1799  O   ASN A 447      20.333  39.280  90.844  1.00 51.79           O
ATOM   1800  CB  ASN A 447      18.019  41.486  90.621  1.00 51.79           C
ATOM   1801  CG  ASN A 447      18.427  41.321  92.075  1.00 51.79           C
ATOM   1802  ND2 ASN A 447      18.556  42.465  92.798  1.00 51.79           N
ATOM   1803  OD1 ASN A 447      18.637  40.207  92.554  1.00 51.79           O
ATOM   1804  N   LEU A 448      18.776  38.743  89.317  1.00119.91           N
ATOM   1805  CA  LEU A 448      18.974  37.341  89.540  1.00119.91           C
ATOM   1806  C   LEU A 448      20.318  36.865  89.064  1.00119.91           C
ATOM   1807  O   LEU A 448      20.953  36.050  89.728  1.00119.91           O
ATOM   1808  CB  LEU A 448      17.894  36.476  88.886  1.00119.91           C
ATOM   1809  CG  LEU A 448      16.568  36.493  89.663  1.00119.91           C
ATOM   1810  CD1 LEU A 448      16.007  37.910  89.823  1.00119.91           C
ATOM   1811  CD2 LEU A 448      15.561  35.538  89.023  1.00119.91           C
ATOM   1812  N   TYR A 449      20.757  37.325  87.880  1.00 84.76           N
ATOM   1813  CA  TYR A 449      21.971  36.883  87.244  1.00 84.76           C
ATOM   1814  C   TYR A 449      23.266  37.400  87.818  1.00 84.76           C
ATOM   1815  O   TYR A 449      24.263  36.679  87.815  1.00 84.76           O
ATOM   1816  CB  TYR A 449      21.966  37.103  85.722  1.00 84.76           C
ATOM   1817  CG  TYR A 449      20.926  36.154  85.230  1.00 84.76           C
ATOM   1818  CD1 TYR A 449      21.162  34.801  85.260  1.00 84.76           C
ATOM   1819  CD2 TYR A 449      19.723  36.607  84.737  1.00 84.76           C
ATOM   1820  CE1 TYR A 449      20.211  33.913  84.817  1.00 84.76           C
ATOM   1821  CE2 TYR A 449      18.767  35.725  84.290  1.00 84.76           C
ATOM   1822  CZ  TYR A 449      19.011  34.375  84.331  1.00 84.76           C
ATOM   1823  OH  TYR A 449      18.035  33.462  83.877  1.00 84.76           O
ATOM   1824  N   VAL A 450      23.298  38.639  88.341  1.00123.56           N
ATOM   1825  CA  VAL A 450      24.539  39.312  88.644  1.00123.56           C
ATOM   1826  C   VAL A 450      25.470  38.546  89.536  1.00123.56           C
ATOM   1827  O   VAL A 450      26.672  38.535  89.277  1.00123.56           O
ATOM   1828  CB  VAL A 450      24.357  40.648  89.294  1.00123.56           C
ATOM   1829  CG1 VAL A 450      25.742  41.192  89.678  1.00123.56           C
ATOM   1830  CG2 VAL A 450      23.625  41.565  88.312  1.00123.56           C
ATOM   1831  N   PHE A 451      24.981  37.889  90.600  1.00 49.50           N
ATOM   1832  CA  PHE A 451      25.904  37.248  91.495  1.00 49.50           C
ATOM   1833  C   PHE A 451      26.689  36.219  90.746  1.00 49.50           C
ATOM   1834  O   PHE A 451      27.911  36.151  90.862  1.00 49.50           O
ATOM   1835  CB  PHE A 451      25.206  36.533  92.664  1.00 49.50           C
ATOM   1836  CG  PHE A 451      24.592  37.581  93.525  1.00 49.50           C
ATOM   1837  CD1 PHE A 451      25.355  38.260  94.446  1.00 49.50           C
ATOM   1838  CD2 PHE A 451      23.253  37.882  93.415  1.00 49.50           C
ATOM   1839  CE1 PHE A 451      24.794  39.228  95.245  1.00 49.50           C
ATOM   1840  CE2 PHE A 451      22.687  38.849  94.211  1.00 49.50           C
ATOM   1841  CZ  PHE A 451      23.457  39.524  95.127  1.00 49.50           C
ATOM   1842  N   ILE A 452      26.009  35.414  89.917  1.00 37.65           N
ATOM   1843  CA  ILE A 452      26.663  34.353  89.216  1.00 37.65           C
ATOM   1844  C   ILE A 452      27.722  34.940  88.342  1.00 37.65           C
ATOM   1845  O   ILE A 452      28.830  34.413  88.253  1.00 37.65           O
ATOM   1846  CB  ILE A 452      25.712  33.583  88.344  1.00 37.65           C
ATOM   1847  CG1 ILE A 452      24.610  32.935  89.203  1.00 37.65           C
ATOM   1848  CG2 ILE A 452      26.526  32.574  87.517  1.00 37.65           C
ATOM   1849  CD1 ILE A 452      23.428  32.403  88.391  1.00 37.65           C
ATOM   1850  N   LEU A 453      27.419  36.066  87.678  1.00 56.41           N
ATOM   1851  CA  LEU A 453      28.390  36.619  86.787  1.00 56.41           C
ATOM   1852  C   LEU A 453      29.607  36.992  87.566  1.00 56.41           C
ATOM   1853  O   LEU A 453      30.729  36.767  87.117  1.00 56.41           O
ATOM   1854  CB  LEU A 453      27.898  37.865  86.037  1.00 56.41           C
ATOM   1855  CG  LEU A 453      26.639  37.588  85.198  1.00 56.41           C
ATOM   1856  CD1 LEU A 453      26.405  38.695  84.163  1.00 56.41           C
ATOM   1857  CD2 LEU A 453      26.652  36.173  84.602  1.00 56.41           C
ATOM   1858  N   ALA A 454      29.426  37.565  88.769  1.00 29.92           N
ATOM   1859  CA  ALA A 454      30.571  38.003  89.511  1.00 29.92           C
ATOM   1860  C   ALA A 454      31.447  36.834  89.834  1.00 29.92           C
ATOM   1861  O   ALA A 454      32.656  36.886  89.618  1.00 29.92           O
ATOM   1862  CB  ALA A 454      30.189  38.674  90.841  1.00 29.92           C
ATOM   1863  N   LEU A 455      30.864  35.732  90.349  1.00 84.22           N
ATOM   1864  CA  LEU A 455      31.678  34.611  90.722  1.00 84.22           C
ATOM   1865  C   LEU A 455      32.289  33.985  89.510  1.00 84.22           C
ATOM   1866  O   LEU A 455      33.480  33.678  89.494  1.00 84.22           O
ATOM   1867  CB  LEU A 455      30.907  33.512  91.477  1.00 84.22           C
ATOM   1868  CG  LEU A 455      30.453  33.919  92.893  1.00 84.22           C
ATOM   1869  CD1 LEU A 455      31.655  34.222  93.802  1.00 84.22           C
ATOM   1870  CD2 LEU A 455      29.436  35.067  92.862  1.00 84.22           C
ATOM   1871  N   MET A 456      31.486  33.792  88.448  1.00 39.09           N
ATOM   1872  CA  MET A 456      31.957  33.136  87.262  1.00 39.09           C
ATOM   1873  C   MET A 456      33.039  33.960  86.651  1.00 39.09           C
ATOM   1874  O   MET A 456      34.063  33.437  86.217  1.00 39.09           O
ATOM   1875  CB  MET A 456      30.846  32.960  86.211  1.00 39.09           C
ATOM   1876  CG  MET A 456      31.291  32.263  84.920  1.00 39.09           C
ATOM   1877  SD  MET A 456      32.248  33.293  83.763  1.00 39.09           S
ATOM   1878  CE  MET A 456      30.871  34.411  83.378  1.00 39.09           C
ATOM   1879  N   ASP A 457      32.836  35.284  86.632  1.00 43.58           N
ATOM   1880  CA  ASP A 457      33.761  36.187  86.020  1.00 43.58           C
ATOM   1881  C   ASP A 457      34.868  36.405  86.987  1.00 43.58           C
ATOM   1882  O   ASP A 457      35.264  35.500  87.720  1.00 43.58           O
ATOM   1883  CB  ASP A 457      33.148  37.560  85.697  1.00 43.58           C
ATOM   1884  CG  ASP A 457      32.175  37.388  84.538  1.00 43.58           C
ATOM   1885  OD1 ASP A 457      32.508  36.620  83.597  1.00 43.58           O
ATOM   1886  OD2 ASP A 457      31.086  38.020  84.582  1.00 43.58           O
ATOM   1887  N   GLU A 458      35.437  37.621  86.974  1.00 33.52           N
ATOM   1888  CA  GLU A 458      36.535  37.894  87.847  1.00 33.52           C
ATOM   1889  C   GLU A 458      36.044  37.806  89.248  1.00 33.52           C
ATOM   1890  O   GLU A 458      34.941  38.245  89.570  1.00 33.52           O
ATOM   1891  CB  GLU A 458      37.156  39.283  87.625  1.00 33.52           C
ATOM   1892  CG  GLU A 458      37.796  39.431  86.242  1.00 33.52           C
ATOM   1893  CD  GLU A 458      38.379  40.832  86.122  1.00 33.52           C
ATOM   1894  OE1 GLU A 458      38.742  41.415  87.179  1.00 33.52           O
ATOM   1895  OE2 GLU A 458      38.474  41.337  84.972  1.00 33.52           O
ATOM   1896  N   ILE A 459      36.870  37.200  90.120  1.00116.99           N
ATOM   1897  CA  ILE A 459      36.504  37.065  91.494  1.00116.99           C
ATOM   1898  C   ILE A 459      36.593  38.468  92.081  1.00116.99           C
ATOM   1899  O   ILE A 459      37.198  39.347  91.409  1.00116.99           O
ATOM   1900  CB  ILE A 459      37.444  36.187  92.262  1.00116.99           C
ATOM   1901  CG1 ILE A 459      37.507  34.796  91.615  1.00116.99           C
ATOM   1902  CG2 ILE A 459      36.980  36.154  93.725  1.00116.99           C
ATOM   1903  CD1 ILE A 459      36.151  34.101  91.549  1.00116.99           C
ATOM   1904  OXT ILE A 459      36.062  38.685  93.203  1.00116.99           O
TER    1905      ILE A 459
ATOM   1906  N   PRO A 511      41.407  25.324  94.126  1.00 37.71           N
ATOM   1907  CA  PRO A 511      42.344  26.270  93.463  1.00 37.71           C
ATOM   1908  C   PRO A 511      41.545  27.026  92.467  1.00 37.71           C
ATOM   1909  O   PRO A 511      41.854  28.189  92.211  1.00 37.71           O
ATOM   1910  CB  PRO A 511      43.448  25.418  92.850  1.00 37.71           C
ATOM   1911  CG  PRO A 511      43.484  24.152  93.717  1.00 37.71           C
ATOM   1912  CD  PRO A 511      42.039  23.961  94.197  1.00 37.71           C
ATOM   1913  N   CYS A 512      40.518  26.382  91.894  1.00 85.69           N
ATOM   1914  CA  CYS A 512      39.705  27.062  90.944  1.00 85.69           C
ATOM   1915  C   CYS A 512      38.424  27.305  91.685  1.00 85.69           C
ATOM   1916  O   CYS A 512      37.941  26.443  92.416  1.00 85.69           O
ATOM   1917  CB  CYS A 512      39.419  26.177  89.720  1.00 85.69           C
ATOM   1918  SG  CYS A 512      39.166  27.109  88.186  1.00 85.69           S
ATOM   1919  N   TRP A 513      37.860  28.508  91.516  1.00135.81           N
ATOM   1920  CA  TRP A 513      36.671  29.011  92.138  1.00135.81           C
ATOM   1921  C   TRP A 513      35.443  28.373  91.571  1.00135.81           C
ATOM   1922  O   TRP A 513      34.350  28.906  91.732  1.00135.81           O
ATOM   1923  CB  TRP A 513      36.540  30.539  92.084  1.00135.81           C
ATOM   1924  CG  TRP A 513      37.411  31.212  93.117  1.00135.81           C
ATOM   1925  CD1 TRP A 513      37.066  31.628  94.370  1.00135.81           C
ATOM   1926  CD2 TRP A 513      38.809  31.505  92.965  1.00135.81           C
ATOM   1927  CE2 TRP A 513      39.239  32.090  94.157  1.00135.81           C
ATOM   1928  CE3 TRP A 513      39.666  31.301  91.922  1.00135.81           C
ATOM   1929  NE1 TRP A 513      38.158  32.159  95.009  1.00135.81           N
ATOM   1930  CZ2 TRP A 513      40.537  32.481  94.325  1.00135.81           C
ATOM   1931  CZ3 TRP A 513      40.974  31.701  92.093  1.00135.81           C
ATOM   1932  CH2 TRP A 513      41.400  32.279  93.272  1.00135.81           C
ATOM   1933  N   GLU A 514      35.603  27.301  90.777  1.00 53.04           N
ATOM   1934  CA  GLU A 514      34.495  26.634  90.148  1.00 53.04           C
ATOM   1935  C   GLU A 514      33.504  26.154  91.174  1.00 53.04           C
ATOM   1936  O   GLU A 514      32.299  26.195  90.933  1.00 53.04           O
ATOM   1937  CB  GLU A 514      34.940  25.404  89.339  1.00 53.04           C
ATOM   1938  CG  GLU A 514      33.803  24.711  88.586  1.00 53.04           C
ATOM   1939  CD  GLU A 514      34.397  23.526  87.838  1.00 53.04           C
ATOM   1940  OE1 GLU A 514      35.449  23.002  88.296  1.00 53.04           O
ATOM   1941  OE2 GLU A 514      33.808  23.125  86.800  1.00 53.04           O
ATOM   1942  N   THR A 515      33.966  25.686  92.347  1.00 34.80           N
ATOM   1943  CA  THR A 515      33.068  25.143  93.329  1.00 34.80           C
ATOM   1944  C   THR A 515      32.089  26.181  93.780  1.00 34.80           C
ATOM   1945  O   THR A 515      30.902  25.895  93.934  1.00 34.80           O
ATOM   1946  CB  THR A 515      33.763  24.655  94.567  1.00 34.80           C
ATOM   1947  CG2 THR A 515      32.702  24.106  95.537  1.00 34.80           C
ATOM   1948  OG1 THR A 515      34.702  23.643  94.237  1.00 34.80           O
ATOM   1949  N   MET A 516      32.553  27.423  93.992  1.00 83.96           N
ATOM   1950  CA  MET A 516      31.686  28.436  94.514  1.00 83.96           C
ATOM   1951  C   MET A 516      30.557  28.660  93.557  1.00 83.96           C
ATOM   1952  O   MET A 516      29.413  28.817  93.978  1.00 83.96           O
ATOM   1953  CB  MET A 516      32.405  29.776  94.740  1.00 83.96           C
ATOM   1954  CG  MET A 516      32.855  30.443  93.443  1.00 83.96           C
ATOM   1955  SD  MET A 516      33.766  31.998  93.658  1.00 83.96           S
ATOM   1956  CE  MET A 516      33.802  32.353  91.878  1.00 83.96           C
ATOM   1957  N   VAL A 517      30.835  28.679  92.242  1.00 85.39           N
ATOM   1958  CA  VAL A 517      29.761  28.926  91.327  1.00 85.39           C
ATOM   1959  C   VAL A 517      28.780  27.796  91.390  1.00 85.39           C
ATOM   1960  O   VAL A 517      27.571  28.021  91.407  1.00 85.39           O
ATOM   1961  CB  VAL A 517      30.197  29.105  89.899  1.00 85.39           C
ATOM   1962  CG1 VAL A 517      30.722  27.772  89.344  1.00 85.39           C
ATOM   1963  CG2 VAL A 517      29.007  29.676  89.109  1.00 85.39           C
ATOM   1964  N   GLY A 518      29.275  26.542  91.434  1.00 24.01           N
ATOM   1965  CA  GLY A 518      28.401  25.404  91.427  1.00 24.01           C
ATOM   1966  C   GLY A 518      27.563  25.380  92.664  1.00 24.01           C
ATOM   1967  O   GLY A 518      26.362  25.127  92.608  1.00 24.01           O
ATOM   1968  N   GLN A 519      28.188  25.641  93.823  1.00115.43           N
ATOM   1969  CA  GLN A 519      27.492  25.578  95.072  1.00115.43           C
ATOM   1970  C   GLN A 519      26.434  26.632  95.070  1.00115.43           C
ATOM   1971  O   GLN A 519      25.297  26.390  95.473  1.00115.43           O
ATOM   1972  CB  GLN A 519      28.437  25.867  96.251  1.00115.43           C
ATOM   1973  CG  GLN A 519      27.797  25.664  97.621  1.00115.43           C
ATOM   1974  CD  GLN A 519      27.728  24.166  97.871  1.00115.43           C
ATOM   1975  NE2 GLN A 519      28.910  23.537  98.105  1.00115.43           N
ATOM   1976  OE1 GLN A 519      26.653  23.570  97.853  1.00115.43           O
ATOM   1977  N   GLU A 520      26.795  27.838  94.600  1.00 37.98           N
ATOM   1978  CA  GLU A 520      25.894  28.950  94.599  1.00 37.98           C
ATOM   1979  C   GLU A 520      24.759  28.700  93.652  1.00 37.98           C
ATOM   1980  O   GLU A 520      23.605  28.957  93.982  1.00 37.98           O
ATOM   1981  CB  GLU A 520      26.576  30.256  94.160  1.00 37.98           C
ATOM   1982  CG  GLU A 520      25.644  31.470  94.145  1.00 37.98           C
ATOM   1983  CD  GLU A 520      26.469  32.668  93.695  1.00 37.98           C
ATOM   1984  OE1 GLU A 520      27.693  32.486  93.462  1.00 37.98           O
ATOM   1985  OE2 GLU A 520      25.888  33.779  93.579  1.00 37.98           O
ATOM   1986  N   PHE A 521      25.066  28.184  92.447  1.00 96.75           N
ATOM   1987  CA  PHE A 521      24.074  27.991  91.430  1.00 96.75           C
ATOM   1988  C   PHE A 521      23.066  26.973  91.844  1.00 96.75           C
ATOM   1989  O   PHE A 521      21.862  27.191  91.716  1.00 96.75           O
ATOM   1990  CB  PHE A 521      24.678  27.520  90.092  1.00 96.75           C
ATOM   1991  CG  PHE A 521      23.563  27.291  89.126  1.00 96.75           C
ATOM   1992  CD1 PHE A 521      22.952  26.060  89.047  1.00 96.75           C
ATOM   1993  CD2 PHE A 521      23.126  28.301  88.300  1.00 96.75           C
ATOM   1994  CE1 PHE A 521      21.925  25.838  88.161  1.00 96.75           C
ATOM   1995  CE2 PHE A 521      22.098  28.085  87.411  1.00 96.75           C
ATOM   1996  CZ  PHE A 521      21.495  26.852  87.339  1.00 96.75           C
ATOM   1997  N   VAL A 522      23.532  25.836  92.382  1.00 34.77           N
ATOM   1998  CA  VAL A 522      22.629  24.768  92.680  1.00 34.77           C
ATOM   1999  C   VAL A 522      21.607  25.233  93.656  1.00 34.77           C
ATOM   2000  O   VAL A 522      20.419  24.991  93.458  1.00 34.77           O
ATOM   2001  CB  VAL A 522      23.319  23.564  93.258  1.00 34.77           C
ATOM   2002  CG1 VAL A 522      24.262  22.994  92.187  1.00 34.77           C
ATOM   2003  CG2 VAL A 522      24.037  23.966  94.557  1.00 34.77           C
ATOM   2004  N   ARG A 523      22.034  25.952  94.708  1.00119.73           N
ATOM   2005  CA  ARG A 523      21.146  26.342  95.761  1.00119.73           C
ATOM   2006  C   ARG A 523      20.075  27.242  95.236  1.00119.73           C
ATOM   2007  O   ARG A 523      18.913  27.121  95.617  1.00119.73           O
ATOM   2008  CB  ARG A 523      21.865  27.071  96.903  1.00119.73           C
ATOM   2009  CG  ARG A 523      20.978  27.296  98.127  1.00119.73           C
ATOM   2010  CD  ARG A 523      20.537  26.000  98.812  1.00119.73           C
ATOM   2011  NE  ARG A 523      21.753  25.171  99.048  1.00119.73           N
ATOM   2012  CZ  ARG A 523      22.057  24.138  98.209  1.00119.73           C
ATOM   2013  NH1 ARG A 523      21.236  23.842  97.163  1.00119.73           N
ATOM   2014  NH2 ARG A 523      23.177  23.389  98.417  1.00119.73           N
ATOM   2015  N   LEU A 524      20.429  28.184  94.349  1.00107.35           N
ATOM   2016  CA  LEU A 524      19.442  29.116  93.902  1.00107.35           C
ATOM   2017  C   LEU A 524      18.398  28.374  93.121  1.00107.35           C
ATOM   2018  O   LEU A 524      17.202  28.522  93.371  1.00107.35           O
ATOM   2019  CB  LEU A 524      20.058  30.199  92.998  1.00107.35           C
ATOM   2020  CG  LEU A 524      19.213  31.473  92.800  1.00107.35           C
ATOM   2021  CD1 LEU A 524      19.827  32.369  91.713  1.00107.35           C
ATOM   2022  CD2 LEU A 524      17.720  31.187  92.586  1.00107.35           C
ATOM   2023  N   THR A 525      18.826  27.528  92.167  1.00103.78           N
ATOM   2024  CA  THR A 525      17.896  26.831  91.328  1.00103.78           C
ATOM   2025  C   THR A 525      17.089  25.892  92.160  1.00103.78           C
ATOM   2026  O   THR A 525      15.880  25.769  91.978  1.00103.78           O
ATOM   2027  CB  THR A 525      18.569  26.044  90.237  1.00103.78           C
ATOM   2028  CG2 THR A 525      19.478  24.970  90.860  1.00103.78           C
ATOM   2029  OG1 THR A 525      17.596  25.446  89.394  1.00103.78           O
ATOM   2030  N   VAL A 526      17.757  25.185  93.087  1.00131.47           N
ATOM   2031  CA  VAL A 526      17.085  24.235  93.916  1.00131.47           C
ATOM   2032  C   VAL A 526      16.124  24.909  94.842  1.00131.47           C
ATOM   2033  O   VAL A 526      14.965  24.506  94.923  1.00131.47           O
ATOM   2034  CB  VAL A 526      18.028  23.436  94.769  1.00131.47           C
ATOM   2035  CG1 VAL A 526      18.882  24.378  95.622  1.00131.47           C
ATOM   2036  CG2 VAL A 526      17.182  22.530  95.660  1.00131.47           C
ATOM   2037  N   SER A 527      16.555  25.972  95.554  1.00133.94           N
ATOM   2038  CA  SER A 527      15.638  26.468  96.535  1.00133.94           C
ATOM   2039  C   SER A 527      15.317  27.910  96.334  1.00133.94           C
ATOM   2040  O   SER A 527      16.067  28.790  96.747  1.00133.94           O
ATOM   2041  CB  SER A 527      16.154  26.309  97.977  1.00133.94           C
ATOM   2042  OG  SER A 527      17.351  27.050  98.151  1.00133.94           O
ATOM   2043  N   ASP A 528      14.238  28.154  95.576  1.00170.00           N
ATOM   2044  CA  ASP A 528      13.524  29.386  95.420  1.00170.00           C
ATOM   2045  C   ASP A 528      12.424  29.419  96.436  1.00170.00           C
ATOM   2046  O   ASP A 528      11.739  30.424  96.612  1.00170.00           O
ATOM   2047  CB  ASP A 528      13.005  29.605  93.990  1.00170.00           C
ATOM   2048  CG  ASP A 528      12.416  28.296  93.511  1.00170.00           C
ATOM   2049  OD1 ASP A 528      13.231  27.359  93.294  1.00170.00           O
ATOM   2050  OD2 ASP A 528      11.173  28.202  93.357  1.00170.00           O
ATOM   2051  N   VAL A 529      12.224  28.268  97.103  1.00131.16           N
ATOM   2052  CA  VAL A 529      11.163  27.955  98.015  1.00131.16           C
ATOM   2053  C   VAL A 529      11.159  28.938  99.136  1.00131.16           C
ATOM   2054  O   VAL A 529      10.119  29.221  99.723  1.00131.16           O
ATOM   2055  CB  VAL A 529      11.362  26.615  98.643  1.00131.16           C
ATOM   2056  CG1 VAL A 529      10.202  26.339  99.602  1.00131.16           C
ATOM   2057  CG2 VAL A 529      11.558  25.576  97.532  1.00131.16           C
ATOM   2058  N   LEU A 530      12.332  29.485  99.457  1.00 79.87           N
ATOM   2059  CA  LEU A 530      12.487  30.375 100.566  1.00 79.87           C
ATOM   2060  C   LEU A 530      11.506  31.486 100.381  1.00 79.87           C
ATOM   2061  O   LEU A 530      10.865  31.930 101.331  1.00 79.87           O
ATOM   2062  CB  LEU A 530      13.880  31.014 100.530  1.00 79.87           C
ATOM   2063  CG  LEU A 530      15.011  29.971 100.490  1.00 79.87           C
ATOM   2064  CD1 LEU A 530      16.354  30.630 100.171  1.00 79.87           C
ATOM   2065  CD2 LEU A 530      15.064  29.141 101.781  1.00 79.87           C
ATOM   2066  N   THR A 531      11.339  31.943  99.131  1.00 39.79           N
ATOM   2067  CA  THR A 531      10.478  33.058  98.881  1.00 39.79           C
ATOM   2068  C   THR A 531       9.087  32.739  99.318  1.00 39.79           C
ATOM   2069  O   THR A 531       8.437  33.562  99.959  1.00 39.79           O
ATOM   2070  CB  THR A 531      10.436  33.441  97.434  1.00 39.79           C
ATOM   2071  CG2 THR A 531      11.862  33.807  96.989  1.00 39.79           C
ATOM   2072  OG1 THR A 531       9.935  32.365  96.654  1.00 39.79           O
ATOM   2073  N   THR A 532       8.583  31.532  99.008  1.00102.00           N
ATOM   2074  CA  THR A 532       7.220  31.274  99.363  1.00102.00           C
ATOM   2075  C   THR A 532       7.061  31.359 100.847  1.00102.00           C
ATOM   2076  O   THR A 532       6.133  31.995 101.342  1.00102.00           O
ATOM   2077  CB  THR A 532       6.708  29.939  98.900  1.00102.00           C
ATOM   2078  CG2 THR A 532       7.423  28.790  99.622  1.00102.00           C
ATOM   2079  OG1 THR A 532       5.320  29.865  99.170  1.00102.00           O
ATOM   2080  N   TYR A 533       7.968  30.724 101.604  1.00 50.08           N
ATOM   2081  CA  TYR A 533       7.840  30.734 103.030  1.00 50.08           C
ATOM   2082  C   TYR A 533       8.061  32.110 103.570  1.00 50.08           C
ATOM   2083  O   TYR A 533       7.300  32.586 104.410  1.00 50.08           O
ATOM   2084  CB  TYR A 533       8.825  29.779 103.719  1.00 50.08           C
ATOM   2085  CG  TYR A 533       8.379  28.402 103.372  1.00 50.08           C
ATOM   2086  CD1 TYR A 533       8.755  27.816 102.184  1.00 50.08           C
ATOM   2087  CD2 TYR A 533       7.575  27.697 104.238  1.00 50.08           C
ATOM   2088  CE1 TYR A 533       8.333  26.544 101.873  1.00 50.08           C
ATOM   2089  CE2 TYR A 533       7.150  26.427 103.932  1.00 50.08           C
ATOM   2090  CZ  TYR A 533       7.531  25.849 102.744  1.00 50.08           C
ATOM   2091  OH  TYR A 533       7.100  24.546 102.419  1.00 50.08           O
ATOM   2092  N   VAL A 534       9.102  32.798 103.072  1.00 43.03           N
ATOM   2093  CA  VAL A 534       9.490  34.069 103.611  1.00 43.03           C
ATOM   2094  C   VAL A 534       8.395  35.064 103.450  1.00 43.03           C
ATOM   2095  O   VAL A 534       8.110  35.821 104.376  1.00 43.03           O
ATOM   2096  CB  VAL A 534      10.706  34.647 102.954  1.00 43.03           C
ATOM   2097  CG1 VAL A 534      10.940  36.057 103.524  1.00 43.03           C
ATOM   2098  CG2 VAL A 534      11.886  33.687 103.174  1.00 43.03           C
ATOM   2099  N   THR A 535       7.717  35.055 102.291  1.00 98.27           N
ATOM   2100  CA  THR A 535       6.774  36.089 101.982  1.00 98.27           C
ATOM   2101  C   THR A 535       5.713  36.182 103.029  1.00 98.27           C
ATOM   2102  O   THR A 535       5.361  37.277 103.467  1.00 98.27           O
ATOM   2103  CB  THR A 535       6.099  35.870 100.664  1.00 98.27           C
ATOM   2104  CG2 THR A 535       5.339  34.534 100.687  1.00 98.27           C
ATOM   2105  OG1 THR A 535       5.200  36.934 100.410  1.00 98.27           O
ATOM   2106  N   ILE A 536       5.165  35.042 103.469  1.00137.59           N
ATOM   2107  CA  ILE A 536       4.102  35.115 104.422  1.00137.59           C
ATOM   2108  C   ILE A 536       4.602  35.704 105.699  1.00137.59           C
ATOM   2109  O   ILE A 536       3.999  36.623 106.251  1.00137.59           O
ATOM   2110  CB  ILE A 536       3.557  33.763 104.757  1.00137.59           C
ATOM   2111  CG1 ILE A 536       2.908  33.119 103.523  1.00137.59           C
ATOM   2112  CG2 ILE A 536       2.616  33.928 105.954  1.00137.59           C
ATOM   2113  CD1 ILE A 536       1.751  33.936 102.949  1.00137.59           C
ATOM   2114  N   LEU A 537       5.742  35.200 106.195  1.00140.22           N
ATOM   2115  CA  LEU A 537       6.196  35.619 107.484  1.00140.22           C
ATOM   2116  C   LEU A 537       6.557  37.069 107.514  1.00140.22           C
ATOM   2117  O   LEU A 537       6.121  37.788 108.413  1.00140.22           O
ATOM   2118  CB  LEU A 537       7.423  34.830 107.961  1.00140.22           C
ATOM   2119  CG  LEU A 537       7.904  35.276 109.349  1.00140.22           C
ATOM   2120  CD1 LEU A 537       6.829  35.027 110.418  1.00140.22           C
ATOM   2121  CD2 LEU A 537       9.249  34.628 109.699  1.00140.22           C
ATOM   2122  N   ILE A 538       7.341  37.569 106.533  1.00162.18           N
ATOM   2123  CA  ILE A 538       7.767  38.932 106.693  1.00162.18           C
ATOM   2124  C   ILE A 538       6.579  39.821 106.603  1.00162.18           C
ATOM   2125  O   ILE A 538       6.413  40.741 107.402  1.00162.18           O
ATOM   2126  CB  ILE A 538       8.771  39.455 105.689  1.00162.18           C
ATOM   2127  CG1 ILE A 538       8.209  39.656 104.269  1.00162.18           C
ATOM   2128  CG2 ILE A 538       9.975  38.510 105.732  1.00162.18           C
ATOM   2129  CD1 ILE A 538       7.864  38.391 103.495  1.00162.18           C
ATOM   2130  N   GLY A 539       5.703  39.549 105.624  1.00 21.07           N
ATOM   2131  CA  GLY A 539       4.577  40.402 105.429  1.00 21.07           C
ATOM   2132  C   GLY A 539       4.968  41.347 104.345  1.00 21.07           C
ATOM   2133  O   GLY A 539       6.150  41.531 104.059  1.00 21.07           O
ATOM   2134  N   ASP A 540       3.964  41.976 103.712  1.00 22.55           N
ATOM   2135  CA  ASP A 540       4.210  42.880 102.629  1.00 22.55           C
ATOM   2136  C   ASP A 540       4.995  44.035 103.147  1.00 22.55           C
ATOM   2137  O   ASP A 540       5.925  44.507 102.494  1.00 22.55           O
ATOM   2138  CB  ASP A 540       2.916  43.453 102.029  1.00 22.55           C
ATOM   2139  CG  ASP A 540       2.182  42.335 101.304  1.00 22.55           C
ATOM   2140  OD1 ASP A 540       2.785  41.243 101.133  1.00 22.55           O
ATOM   2141  OD2 ASP A 540       1.007  42.562 100.908  1.00 22.55           O
ATOM   2142  N   PHE A 541       4.655  44.514 104.357  1.00 46.21           N
ATOM   2143  CA  PHE A 541       5.331  45.671 104.855  1.00 46.21           C
ATOM   2144  C   PHE A 541       6.773  45.332 105.000  1.00 46.21           C
ATOM   2145  O   PHE A 541       7.130  44.246 105.452  1.00 46.21           O
ATOM   2146  CB  PHE A 541       4.819  46.157 106.222  1.00 46.21           C
ATOM   2147  CG  PHE A 541       5.585  47.387 106.577  1.00 46.21           C
ATOM   2148  CD1 PHE A 541       5.246  48.598 106.020  1.00 46.21           C
ATOM   2149  CD2 PHE A 541       6.634  47.337 107.467  1.00 46.21           C
ATOM   2150  CE1 PHE A 541       5.942  49.740 106.339  1.00 46.21           C
ATOM   2151  CE2 PHE A 541       7.334  48.477 107.790  1.00 46.21           C
ATOM   2152  CZ  PHE A 541       6.991  49.680 107.225  1.00 46.21           C
ATOM   2153  N   LEU A 542       7.649  46.266 104.582  1.00 48.79           N
ATOM   2154  CA  LEU A 542       9.058  46.044 104.697  1.00 48.79           C
ATOM   2155  C   LEU A 542       9.601  47.101 105.588  1.00 48.79           C
ATOM   2156  O   LEU A 542       9.058  48.202 105.670  1.00 48.79           O
ATOM   2157  CB  LEU A 542       9.822  46.129 103.369  1.00 48.79           C
ATOM   2158  CG  LEU A 542      11.334  45.894 103.530  1.00 48.79           C
ATOM   2159  CD1 LEU A 542      11.621  44.492 104.089  1.00 48.79           C
ATOM   2160  CD2 LEU A 542      12.095  46.178 102.228  1.00 48.79           C
ATOM   2161  N   ARG A 543      10.692  46.780 106.302  1.00111.00           N
ATOM   2162  CA  ARG A 543      11.267  47.761 107.165  1.00111.00           C
ATOM   2163  C   ARG A 543      12.433  48.347 106.451  1.00111.00           C
ATOM   2164  O   ARG A 543      13.220  47.641 105.821  1.00111.00           O
ATOM   2165  CB  ARG A 543      11.780  47.197 108.502  1.00111.00           C
ATOM   2166  CG  ARG A 543      10.664  46.797 109.468  1.00111.00           C
ATOM   2167  CD  ARG A 543       9.764  47.971 109.860  1.00111.00           C
ATOM   2168  NE  ARG A 543       8.912  47.535 111.001  1.00111.00           N
ATOM   2169  CZ  ARG A 543       9.366  47.694 112.277  1.00111.00           C
ATOM   2170  NH1 ARG A 543      10.601  48.236 112.497  1.00111.00           N
ATOM   2171  NH2 ARG A 543       8.589  47.320 113.334  1.00111.00           N
ATOM   2172  N   ALA A 544      12.555  49.682 106.523  1.00 27.59           N
ATOM   2173  CA  ALA A 544      13.651  50.338 105.883  1.00 27.59           C
ATOM   2174  C   ALA A 544      14.648  50.610 106.951  1.00 27.59           C
ATOM   2175  O   ALA A 544      14.291  50.981 108.069  1.00 27.59           O
ATOM   2176  CB  ALA A 544      13.282  51.692 105.251  1.00 27.59           C
ATOM   2177  N   CYS A 545      15.939  50.415 106.634  1.00 72.42           N
ATOM   2178  CA  CYS A 545      16.939  50.637 107.629  1.00 72.42           C
ATOM   2179  C   CYS A 545      16.820  52.063 108.035  1.00 72.42           C
ATOM   2180  O   CYS A 545      16.750  52.387 109.220  1.00 72.42           O
ATOM   2181  CB  CYS A 545      18.366  50.432 107.095  1.00 72.42           C
ATOM   2182  SG  CYS A 545      18.669  48.730 106.538  1.00 72.42           S
ATOM   2183  N   PHE A 546      16.762  52.965 107.042  1.00 51.64           N
ATOM   2184  CA  PHE A 546      16.652  54.344 107.390  1.00 51.64           C
ATOM   2185  C   PHE A 546      15.209  54.601 107.668  1.00 51.64           C
ATOM   2186  O   PHE A 546      14.335  53.918 107.138  1.00 51.64           O
ATOM   2187  CB  PHE A 546      17.134  55.307 106.290  1.00 51.64           C
ATOM   2188  CG  PHE A 546      17.204  56.664 106.900  1.00 51.64           C
ATOM   2189  CD1 PHE A 546      18.224  56.979 107.770  1.00 51.64           C
ATOM   2190  CD2 PHE A 546      16.271  57.628 106.598  1.00 51.64           C
ATOM   2191  CE1 PHE A 546      18.303  58.227 108.339  1.00 51.64           C
ATOM   2192  CE2 PHE A 546      16.344  58.878 107.164  1.00 51.64           C
ATOM   2193  CZ  PHE A 546      17.361  59.181 108.038  1.00 51.64           C
ATOM   2194  N   VAL A 547      14.926  55.587 108.539  1.00 85.02           N
ATOM   2195  CA  VAL A 547      13.563  55.877 108.867  1.00 85.02           C
ATOM   2196  C   VAL A 547      13.091  56.956 107.953  1.00 85.02           C
ATOM   2197  O   VAL A 547      13.788  57.943 107.720  1.00 85.02           O
ATOM   2198  CB  VAL A 547      13.370  56.372 110.268  1.00 85.02           C
ATOM   2199  CG1 VAL A 547      14.157  57.683 110.433  1.00 85.02           C
ATOM   2200  CG2 VAL A 547      11.861  56.527 110.523  1.00 85.02           C
ATOM   2201  N   ARG A 548      11.878  56.780 107.403  1.00 95.53           N
ATOM   2202  CA  ARG A 548      11.336  57.746 106.497  1.00 95.53           C
ATOM   2203  C   ARG A 548      11.096  59.028 107.284  1.00 95.53           C
ATOM   2204  O   ARG A 548      10.674  60.036 106.658  1.00 95.53           O
ATOM   2205  CB  ARG A 548       9.988  57.317 105.886  1.00 95.53           C
ATOM   2206  CG  ARG A 548      10.065  56.041 105.039  1.00 95.53           C
ATOM   2207  CD  ARG A 548      10.123  54.748 105.861  1.00 95.53           C
ATOM   2208  NE  ARG A 548       8.720  54.387 106.215  1.00 95.53           N
ATOM   2209  CZ  ARG A 548       8.456  53.329 107.038  1.00 95.53           C
ATOM   2210  NH1 ARG A 548       9.478  52.590 107.561  1.00 95.53           N
ATOM   2211  NH2 ARG A 548       7.164  53.011 107.341  1.00 95.53           N
ATOM   2212  OXT ARG A 548      11.334  59.017 108.522  1.00 95.53           O
TER    2213      ARG A 548
ATOM   2214  N   PRO A 563      -9.590  35.642 101.734  1.00 71.39           N
ATOM   2215  CA  PRO A 563      -9.699  34.210 101.366  1.00 71.39           C
ATOM   2216  C   PRO A 563      -9.378  34.117  99.916  1.00 71.39           C
ATOM   2217  O   PRO A 563      -8.220  33.886  99.573  1.00 71.39           O
ATOM   2218  CB  PRO A 563     -11.141  33.810 101.625  1.00 71.39           C
ATOM   2219  CG  PRO A 563     -11.921  35.110 101.405  1.00 71.39           C
ATOM   2220  CD  PRO A 563     -10.970  36.216 101.885  1.00 71.39           C
ATOM   2221  N   SER A 564     -10.395  34.282  99.050  1.00 35.07           N
ATOM   2222  CA  SER A 564     -10.160  34.158  97.644  1.00 35.07           C
ATOM   2223  C   SER A 564      -9.491  35.402  97.165  1.00 35.07           C
ATOM   2224  O   SER A 564      -9.765  36.499  97.647  1.00 35.07           O
ATOM   2225  CB  SER A 564     -11.445  33.962  96.821  1.00 35.07           C
ATOM   2226  OG  SER A 564     -12.075  32.741  97.180  1.00 35.07           O
ATOM   2227  N   TYR A 565      -8.565  35.246  96.200  1.00 62.02           N
ATOM   2228  CA  TYR A 565      -7.898  36.385  95.649  1.00 62.02           C
ATOM   2229  C   TYR A 565      -7.856  36.197  94.170  1.00 62.02           C
ATOM   2230  O   TYR A 565      -7.848  35.072  93.675  1.00 62.02           O
ATOM   2231  CB  TYR A 565      -6.458  36.567  96.163  1.00 62.02           C
ATOM   2232  CG  TYR A 565      -6.560  36.948  97.603  1.00 62.02           C
ATOM   2233  CD1 TYR A 565      -6.769  35.995  98.576  1.00 62.02           C
ATOM   2234  CD2 TYR A 565      -6.447  38.266  97.981  1.00 62.02           C
ATOM   2235  CE1 TYR A 565      -6.863  36.351  99.900  1.00 62.02           C
ATOM   2236  CE2 TYR A 565      -6.542  38.628  99.307  1.00 62.02           C
ATOM   2237  CZ  TYR A 565      -6.750  37.669 100.268  1.00 62.02           C
ATOM   2238  OH  TYR A 565      -6.850  38.031 101.628  1.00 62.02           O
ATOM   2239  N   THR A 566      -7.857  37.311  93.415  1.00111.77           N
ATOM   2240  CA  THR A 566      -7.809  37.190  91.989  1.00111.77           C
ATOM   2241  C   THR A 566      -6.378  37.090  91.594  1.00111.77           C
ATOM   2242  O   THR A 566      -5.476  37.257  92.412  1.00111.77           O
ATOM   2243  CB  THR A 566      -8.346  38.372  91.235  1.00111.77           C
ATOM   2244  CG2 THR A 566      -9.808  38.606  91.626  1.00111.77           C
ATOM   2245  OG1 THR A 566      -7.571  39.526  91.518  1.00111.77           O
ATOM   2246  N   GLU A 567      -6.139  36.780  90.306  1.00 93.40           N
ATOM   2247  CA  GLU A 567      -4.798  36.760  89.815  1.00 93.40           C
ATOM   2248  C   GLU A 567      -4.548  38.047  89.113  1.00 93.40           C
ATOM   2249  O   GLU A 567      -5.367  38.504  88.318  1.00 93.40           O
ATOM   2250  CB  GLU A 567      -4.458  35.658  88.791  1.00 93.40           C
ATOM   2251  CG  GLU A 567      -3.920  34.359  89.392  1.00 93.40           C
ATOM   2252  CD  GLU A 567      -5.055  33.528  89.946  1.00 93.40           C
ATOM   2253  OE1 GLU A 567      -6.227  33.987  89.875  1.00 93.40           O
ATOM   2254  OE2 GLU A 567      -4.750  32.414  90.449  1.00 93.40           O
ATOM   2255  N   PHE A 568      -3.406  38.682  89.438  1.00 48.68           N
ATOM   2256  CA  PHE A 568      -3.036  39.900  88.787  1.00 48.68           C
ATOM   2257  C   PHE A 568      -2.738  39.611  87.349  1.00 48.68           C
ATOM   2258  O   PHE A 568      -3.264  40.274  86.456  1.00 48.68           O
ATOM   2259  CB  PHE A 568      -1.786  40.554  89.402  1.00 48.68           C
ATOM   2260  CG  PHE A 568      -1.472  41.766  88.592  1.00 48.68           C
ATOM   2261  CD1 PHE A 568      -2.164  42.940  88.776  1.00 48.68           C
ATOM   2262  CD2 PHE A 568      -0.472  41.727  87.648  1.00 48.68           C
ATOM   2263  CE1 PHE A 568      -1.868  44.054  88.025  1.00 48.68           C
ATOM   2264  CE2 PHE A 568      -0.171  42.835  86.894  1.00 48.68           C
ATOM   2265  CZ  PHE A 568      -0.870  44.003  87.081  1.00 48.68           C
ATOM   2266  N   ASP A 569      -1.888  38.599  87.075  1.00 76.60           N
ATOM   2267  CA  ASP A 569      -1.577  38.346  85.699  1.00 76.60           C
ATOM   2268  C   ASP A 569      -0.770  37.093  85.574  1.00 76.60           C
ATOM   2269  O   ASP A 569      -0.418  36.456  86.566  1.00 76.60           O
ATOM   2270  CB  ASP A 569      -0.755  39.469  85.043  1.00 76.60           C
ATOM   2271  CG  ASP A 569       0.586  39.567  85.757  1.00 76.60           C
ATOM   2272  OD1 ASP A 569       0.644  39.262  86.978  1.00 76.60           O
ATOM   2273  OD2 ASP A 569       1.578  39.950  85.082  1.00 76.60           O
ATOM   2274  N   ILE A 570      -0.544  36.678  84.309  1.00123.40           N
ATOM   2275  CA  ILE A 570       0.278  35.570  83.909  1.00123.40           C
ATOM   2276  C   ILE A 570       1.731  35.871  84.111  1.00123.40           C
ATOM   2277  O   ILE A 570       2.501  34.990  84.490  1.00123.40           O
ATOM   2278  CB  ILE A 570       0.086  35.161  82.476  1.00123.40           C
ATOM   2279  CG1 ILE A 570       0.357  36.334  81.519  1.00123.40           C
ATOM   2280  CG2 ILE A 570      -1.295  34.515  82.340  1.00123.40           C
ATOM   2281  CD1 ILE A 570       0.377  35.921  80.048  1.00123.40           C
ATOM   2282  N   SER A 571       2.145  37.132  83.878  1.00 47.43           N
ATOM   2283  CA  SER A 571       3.539  37.489  83.862  1.00 47.43           C
ATOM   2284  C   SER A 571       4.221  37.041  85.109  1.00 47.43           C
ATOM   2285  O   SER A 571       5.364  36.592  85.059  1.00 47.43           O
ATOM   2286  CB  SER A 571       3.776  39.007  83.744  1.00 47.43           C
ATOM   2287  OG  SER A 571       5.167  39.291  83.741  1.00 47.43           O
ATOM   2288  N   GLY A 572       3.555  37.141  86.271  1.00 19.47           N
ATOM   2289  CA  GLY A 572       4.235  36.735  87.464  1.00 19.47           C
ATOM   2290  C   GLY A 572       4.568  35.280  87.338  1.00 19.47           C
ATOM   2291  O   GLY A 572       5.665  34.857  87.699  1.00 19.47           O
ATOM   2292  N   ASN A 573       3.615  34.471  86.834  1.00 39.50           N
ATOM   2293  CA  ASN A 573       3.805  33.054  86.697  1.00 39.50           C
ATOM   2294  C   ASN A 573       4.835  32.757  85.650  1.00 39.50           C
ATOM   2295  O   ASN A 573       5.653  31.856  85.821  1.00 39.50           O
ATOM   2296  CB  ASN A 573       2.520  32.307  86.303  1.00 39.50           C
ATOM   2297  CG  ASN A 573       1.598  32.308  87.511  1.00 39.50           C
ATOM   2298  ND2 ASN A 573       0.371  31.746  87.339  1.00 39.50           N
ATOM   2299  OD1 ASN A 573       1.962  32.783  88.585  1.00 39.50           O
ATOM   2300  N   VAL A 574       4.802  33.498  84.526  1.00 41.13           N
ATOM   2301  CA  VAL A 574       5.696  33.272  83.423  1.00 41.13           C
ATOM   2302  C   VAL A 574       7.098  33.583  83.836  1.00 41.13           C
ATOM   2303  O   VAL A 574       8.042  32.914  83.422  1.00 41.13           O
ATOM   2304  CB  VAL A 574       5.400  34.138  82.234  1.00 41.13           C
ATOM   2305  CG1 VAL A 574       6.485  33.883  81.171  1.00 41.13           C
ATOM   2306  CG2 VAL A 574       3.965  33.853  81.755  1.00 41.13           C
ATOM   2307  N   LEU A 575       7.257  34.607  84.687  1.00 49.92           N
ATOM   2308  CA  LEU A 575       8.545  35.125  85.036  1.00 49.92           C
ATOM   2309  C   LEU A 575       9.405  34.059  85.635  1.00 49.92           C
ATOM   2310  O   LEU A 575      10.572  33.922  85.268  1.00 49.92           O
ATOM   2311  CB  LEU A 575       8.425  36.259  86.065  1.00 49.92           C
ATOM   2312  CG  LEU A 575       9.774  36.862  86.471  1.00 49.92           C
ATOM   2313  CD1 LEU A 575      10.450  37.538  85.272  1.00 49.92           C
ATOM   2314  CD2 LEU A 575       9.626  37.800  87.680  1.00 49.92           C
ATOM   2315  N   ALA A 576       8.856  33.256  86.558  1.00 24.52           N
ATOM   2316  CA  ALA A 576       9.656  32.261  87.210  1.00 24.52           C
ATOM   2317  C   ALA A 576      10.160  31.287  86.191  1.00 24.52           C
ATOM   2318  O   ALA A 576      11.317  30.874  86.234  1.00 24.52           O
ATOM   2319  CB  ALA A 576       8.866  31.459  88.257  1.00 24.52           C
ATOM   2320  N   LEU A 577       9.296  30.900  85.236  1.00 39.67           N
ATOM   2321  CA  LEU A 577       9.656  29.911  84.265  1.00 39.67           C
ATOM   2322  C   LEU A 577      10.780  30.417  83.421  1.00 39.67           C
ATOM   2323  O   LEU A 577      11.724  29.686  83.125  1.00 39.67           O
ATOM   2324  CB  LEU A 577       8.498  29.562  83.314  1.00 39.67           C
ATOM   2325  CG  LEU A 577       7.283  28.931  84.024  1.00 39.67           C
ATOM   2326  CD1 LEU A 577       6.175  28.585  83.019  1.00 39.67           C
ATOM   2327  CD2 LEU A 577       7.699  27.736  84.892  1.00 39.67           C
ATOM   2328  N   ILE A 578      10.710  31.696  83.017  1.00 95.21           N
ATOM   2329  CA  ILE A 578      11.686  32.243  82.126  1.00 95.21           C
ATOM   2330  C   ILE A 578      13.024  32.273  82.805  1.00 95.21           C
ATOM   2331  O   ILE A 578      14.037  31.909  82.209  1.00 95.21           O
ATOM   2332  CB  ILE A 578      11.276  33.610  81.647  1.00 95.21           C
ATOM   2333  CG1 ILE A 578      11.988  33.969  80.340  1.00 95.21           C
ATOM   2334  CG2 ILE A 578      11.483  34.631  82.777  1.00 95.21           C
ATOM   2335  CD1 ILE A 578      11.331  35.144  79.618  1.00 95.21           C
ATOM   2336  N   PHE A 579      13.059  32.687  84.086  1.00 44.89           N
ATOM   2337  CA  PHE A 579      14.291  32.774  84.814  1.00 44.89           C
ATOM   2338  C   PHE A 579      14.883  31.409  84.969  1.00 44.89           C
ATOM   2339  O   PHE A 579      16.085  31.223  84.791  1.00 44.89           O
ATOM   2340  CB  PHE A 579      14.125  33.372  86.220  1.00 44.89           C
ATOM   2341  CG  PHE A 579      15.468  33.311  86.860  1.00 44.89           C
ATOM   2342  CD1 PHE A 579      16.456  34.201  86.510  1.00 44.89           C
ATOM   2343  CD2 PHE A 579      15.737  32.362  87.820  1.00 44.89           C
ATOM   2344  CE1 PHE A 579      17.695  34.138  87.102  1.00 44.89           C
ATOM   2345  CE2 PHE A 579      16.974  32.297  88.416  1.00 44.89           C
ATOM   2346  CZ  PHE A 579      17.957  33.187  88.057  1.00 44.89           C
ATOM   2347  N   ASN A 580      14.044  30.414  85.300  1.00 27.13           N
ATOM   2348  CA  ASN A 580      14.519  29.079  85.516  1.00 27.13           C
ATOM   2349  C   ASN A 580      15.120  28.603  84.234  1.00 27.13           C
ATOM   2350  O   ASN A 580      16.137  27.911  84.226  1.00 27.13           O
ATOM   2351  CB  ASN A 580      13.392  28.108  85.906  1.00 27.13           C
ATOM   2352  CG  ASN A 580      14.027  26.842  86.457  1.00 27.13           C
ATOM   2353  ND2 ASN A 580      13.434  26.297  87.553  1.00 27.13           N
ATOM   2354  OD1 ASN A 580      15.027  26.353  85.936  1.00 27.13           O
ATOM   2355  N   GLN A 581      14.494  28.990  83.110  1.00 38.77           N
ATOM   2356  CA  GLN A 581      14.918  28.617  81.795  1.00 38.77           C
ATOM   2357  C   GLN A 581      16.288  29.177  81.597  1.00 38.77           C
ATOM   2358  O   GLN A 581      17.155  28.537  81.003  1.00 38.77           O
ATOM   2359  CB  GLN A 581      13.972  29.213  80.736  1.00 38.77           C
ATOM   2360  CG  GLN A 581      14.229  28.795  79.288  1.00 38.77           C
ATOM   2361  CD  GLN A 581      13.152  29.486  78.462  1.00 38.77           C
ATOM   2362  NE2 GLN A 581      12.992  29.066  77.178  1.00 38.77           N
ATOM   2363  OE1 GLN A 581      12.462  30.379  78.951  1.00 38.77           O
ATOM   2364  N   GLY A 582      16.517  30.403  82.098  1.00 15.54           N
ATOM   2365  CA  GLY A 582      17.799  31.026  81.971  1.00 15.54           C
ATOM   2366  C   GLY A 582      18.799  30.220  82.734  1.00 15.54           C
ATOM   2367  O   GLY A 582      19.930  30.030  82.289  1.00 15.54           O
ATOM   2368  N   MET A 583      18.399  29.720  83.915  1.00107.80           N
ATOM   2369  CA  MET A 583      19.321  29.004  84.741  1.00107.80           C
ATOM   2370  C   MET A 583      19.779  27.778  84.028  1.00107.80           C
ATOM   2371  O   MET A 583      20.941  27.395  84.142  1.00107.80           O
ATOM   2372  CB  MET A 583      18.743  28.604  86.105  1.00107.80           C
ATOM   2373  CG  MET A 583      18.473  29.827  86.984  1.00107.80           C
ATOM   2374  SD  MET A 583      18.103  29.455  88.721  1.00107.80           S
ATOM   2375  CE  MET A 583      19.801  28.967  89.142  1.00107.80           C
ATOM   2376  N   ILE A 584      18.879  27.089  83.304  1.00 54.84           N
ATOM   2377  CA  ILE A 584      19.346  25.906  82.649  1.00 54.84           C
ATOM   2378  C   ILE A 584      20.280  26.219  81.514  1.00 54.84           C
ATOM   2379  O   ILE A 584      21.395  25.706  81.457  1.00 54.84           O
ATOM   2380  CB  ILE A 584      18.233  25.045  82.126  1.00 54.84           C
ATOM   2381  CG1 ILE A 584      17.401  25.789  81.069  1.00 54.84           C
ATOM   2382  CG2 ILE A 584      17.415  24.561  83.334  1.00 54.84           C
ATOM   2383  CD1 ILE A 584      16.463  24.877  80.280  1.00 54.84           C
ATOM   2384  N   TRP A 585      19.854  27.100  80.591  1.00 89.45           N
ATOM   2385  CA  TRP A 585      20.585  27.360  79.383  1.00 89.45           C
ATOM   2386  C   TRP A 585      21.861  28.132  79.564  1.00 89.45           C
ATOM   2387  O   TRP A 585      22.837  27.863  78.866  1.00 89.45           O
ATOM   2388  CB  TRP A 585      19.700  28.001  78.312  1.00 89.45           C
ATOM   2389  CG  TRP A 585      18.741  26.992  77.735  1.00 89.45           C
ATOM   2390  CD1 TRP A 585      18.853  25.633  77.699  1.00 89.45           C
ATOM   2391  CD2 TRP A 585      17.486  27.314  77.121  1.00 89.45           C
ATOM   2392  CE2 TRP A 585      16.896  26.111  76.735  1.00 89.45           C
ATOM   2393  CE3 TRP A 585      16.876  28.513  76.902  1.00 89.45           C
ATOM   2394  NE1 TRP A 585      17.747  25.086  77.094  1.00 89.45           N
ATOM   2395  CZ2 TRP A 585      15.679  26.090  76.119  1.00 89.45           C
ATOM   2396  CZ3 TRP A 585      15.650  28.488  76.279  1.00 89.45           C
ATOM   2397  CH2 TRP A 585      15.062  27.301  75.894  1.00 89.45           C
ATOM   2398  N   MET A 586      21.885  29.159  80.432  1.00 58.86           N
ATOM   2399  CA  MET A 586      23.081  29.950  80.565  1.00 58.86           C
ATOM   2400  C   MET A 586      24.225  29.224  81.238  1.00 58.86           C
ATOM   2401  O   MET A 586      25.369  29.313  80.796  1.00 58.86           O
ATOM   2402  CB  MET A 586      22.853  31.254  81.345  1.00 58.86           C
ATOM   2403  CG  MET A 586      21.935  32.236  80.614  1.00 58.86           C
ATOM   2404  SD  MET A 586      21.642  33.792  81.504  1.00 58.86           S
ATOM   2405  CE  MET A 586      23.345  34.389  81.305  1.00 58.86           C
ATOM   2406  N   GLY A 587      23.915  28.525  82.349  1.00 75.91           N
ATOM   2407  CA  GLY A 587      24.754  27.843  83.316  1.00 75.91           C
ATOM   2408  C   GLY A 587      25.396  26.535  82.936  1.00 75.91           C
ATOM   2409  O   GLY A 587      26.333  26.106  83.605  1.00 75.91           O
ATOM   2410  N   SER A 588      24.873  25.812  81.935  1.00 72.00           N
ATOM   2411  CA  SER A 588      25.253  24.443  81.693  1.00 72.00           C
ATOM   2412  C   SER A 588      26.710  24.220  81.400  1.00 72.00           C
ATOM   2413  O   SER A 588      27.164  23.080  81.489  1.00 72.00           O
ATOM   2414  CB  SER A 588      24.466  23.814  80.531  1.00 72.00           C
ATOM   2415  OG  SER A 588      24.814  24.446  79.308  1.00 72.00           O
ATOM   2416  N   PHE A 589      27.503  25.231  81.000  1.00 84.04           N
ATOM   2417  CA  PHE A 589      28.840  24.812  80.684  1.00 84.04           C
ATOM   2418  C   PHE A 589      29.587  24.336  81.897  1.00 84.04           C
ATOM   2419  O   PHE A 589      30.169  23.255  81.873  1.00 84.04           O
ATOM   2420  CB  PHE A 589      29.727  25.850  79.987  1.00 84.04           C
ATOM   2421  CG  PHE A 589      30.942  25.050  79.661  1.00 84.04           C
ATOM   2422  CD1 PHE A 589      30.960  24.230  78.554  1.00 84.04           C
ATOM   2423  CD2 PHE A 589      32.053  25.095  80.471  1.00 84.04           C
ATOM   2424  CE1 PHE A 589      32.071  23.476  78.251  1.00 84.04           C
ATOM   2425  CE2 PHE A 589      33.165  24.343  80.174  1.00 84.04           C
ATOM   2426  CZ  PHE A 589      33.176  23.532  79.065  1.00 84.04           C
ATOM   2427  N   PHE A 590      29.623  25.140  82.979  1.00 62.64           N
ATOM   2428  CA  PHE A 590      30.352  24.790  84.168  1.00 62.64           C
ATOM   2429  C   PHE A 590      29.670  23.694  84.927  1.00 62.64           C
ATOM   2430  O   PHE A 590      30.327  22.793  85.446  1.00 62.64           O
ATOM   2431  CB  PHE A 590      30.568  25.984  85.122  1.00 62.64           C
ATOM   2432  CG  PHE A 590      29.251  26.465  85.626  1.00 62.64           C
ATOM   2433  CD1 PHE A 590      28.701  25.937  86.773  1.00 62.64           C
ATOM   2434  CD2 PHE A 590      28.566  27.451  84.953  1.00 62.64           C
ATOM   2435  CE1 PHE A 590      27.486  26.383  87.238  1.00 62.64           C
ATOM   2436  CE2 PHE A 590      27.351  27.900  85.413  1.00 62.64           C
ATOM   2437  CZ  PHE A 590      26.809  27.365  86.557  1.00 62.64           C
ATOM   2438  N   ALA A 591      28.328  23.743  85.041  1.00 46.56           N
ATOM   2439  CA  ALA A 591      27.697  22.730  85.833  1.00 46.56           C
ATOM   2440  C   ALA A 591      26.636  22.063  85.029  1.00 46.56           C
ATOM   2441  O   ALA A 591      25.770  22.697  84.432  1.00 46.56           O
ATOM   2442  CB  ALA A 591      27.024  23.276  87.103  1.00 46.56           C
ATOM   2443  N   PRO A 592      26.748  20.767  85.010  1.00 86.34           N
ATOM   2444  CA  PRO A 592      25.776  19.929  84.362  1.00 86.34           C
ATOM   2445  C   PRO A 592      24.714  19.555  85.350  1.00 86.34           C
ATOM   2446  O   PRO A 592      24.778  19.999  86.496  1.00 86.34           O
ATOM   2447  CB  PRO A 592      26.543  18.722  83.818  1.00 86.34           C
ATOM   2448  CG  PRO A 592      27.857  18.711  84.613  1.00 86.34           C
ATOM   2449  CD  PRO A 592      28.081  20.191  84.946  1.00 86.34           C
ATOM   2450  N   SER A 593      23.738  18.733  84.914  1.00 54.88           N
ATOM   2451  CA  SER A 593      22.691  18.211  85.745  1.00 54.88           C
ATOM   2452  C   SER A 593      21.752  19.305  86.160  1.00 54.88           C
ATOM   2453  O   SER A 593      20.939  19.121  87.064  1.00 54.88           O
ATOM   2454  CB  SER A 593      23.244  17.520  87.007  1.00 54.88           C
ATOM   2455  OG  SER A 593      22.191  16.996  87.805  1.00 54.88           O
ATOM   2456  N   LEU A 594      21.815  20.469  85.488  1.00177.81           N
ATOM   2457  CA  LEU A 594      20.935  21.563  85.809  1.00177.81           C
ATOM   2458  C   LEU A 594      19.531  21.179  85.438  1.00177.81           C
ATOM   2459  O   LEU A 594      18.603  21.491  86.181  1.00177.81           O
ATOM   2460  CB  LEU A 594      21.148  22.839  84.970  1.00177.81           C
ATOM   2461  CG  LEU A 594      22.605  23.195  84.681  1.00177.81           C
ATOM   2462  CD1 LEU A 594      23.422  23.385  85.964  1.00177.81           C
ATOM   2463  CD2 LEU A 594      23.191  22.170  83.696  1.00177.81           C
ATOM   2464  N   PRO A 595      19.311  20.531  84.311  1.00 69.47           N
ATOM   2465  CA  PRO A 595      17.956  20.239  83.935  1.00 69.47           C
ATOM   2466  C   PRO A 595      17.287  19.307  84.883  1.00 69.47           C
ATOM   2467  O   PRO A 595      16.059  19.284  84.911  1.00 69.47           O
ATOM   2468  CB  PRO A 595      18.010  19.729  82.499  1.00 69.47           C
ATOM   2469  CG  PRO A 595      19.237  20.448  81.917  1.00 69.47           C
ATOM   2470  CD  PRO A 595      20.157  20.668  83.129  1.00 69.47           C
ATOM   2471  N   GLY A 596      18.062  18.502  85.626  1.00 28.22           N
ATOM   2472  CA  GLY A 596      17.461  17.603  86.562  1.00 28.22           C
ATOM   2473  C   GLY A 596      16.805  18.403  87.640  1.00 28.22           C
ATOM   2474  O   GLY A 596      15.715  18.077  88.104  1.00 28.22           O
ATOM   2475  N   ILE A 597      17.475  19.470  88.098  1.00 98.49           N
ATOM   2476  CA  ILE A 597      16.900  20.246  89.152  1.00 98.49           C
ATOM   2477  C   ILE A 597      15.680  20.935  88.634  1.00 98.49           C
ATOM   2478  O   ILE A 597      14.665  21.021  89.323  1.00 98.49           O
ATOM   2479  CB  ILE A 597      17.838  21.262  89.737  1.00 98.49           C
ATOM   2480  CG1 ILE A 597      17.295  21.730  91.090  1.00 98.49           C
ATOM   2481  CG2 ILE A 597      18.058  22.405  88.733  1.00 98.49           C
ATOM   2482  CD1 ILE A 597      18.341  22.462  91.921  1.00 98.49           C
ATOM   2483  N   ASN A 598      15.756  21.442  87.388  1.00 45.20           N
ATOM   2484  CA  ASN A 598      14.672  22.176  86.799  1.00 45.20           C
ATOM   2485  C   ASN A 598      13.476  21.291  86.683  1.00 45.20           C
ATOM   2486  O   ASN A 598      12.356  21.701  86.986  1.00 45.20           O
ATOM   2487  CB  ASN A 598      15.006  22.679  85.385  1.00 45.20           C
ATOM   2488  CG  ASN A 598      13.810  23.466  84.867  1.00 45.20           C
ATOM   2489  ND2 ASN A 598      13.081  24.143  85.793  1.00 45.20           N
ATOM   2490  OD1 ASN A 598      13.535  23.479  83.668  1.00 45.20           O
ATOM   2491  N   ILE A 599      13.683  20.042  86.240  1.00132.85           N
ATOM   2492  CA  ILE A 599      12.584  19.139  86.081  1.00132.85           C
ATOM   2493  C   ILE A 599      11.958  18.848  87.406  1.00132.85           C
ATOM   2494  O   ILE A 599      10.734  18.796  87.517  1.00132.85           O
ATOM   2495  CB  ILE A 599      12.972  17.870  85.372  1.00132.85           C
ATOM   2496  CG1 ILE A 599      11.844  16.847  85.455  1.00132.85           C
ATOM   2497  CG2 ILE A 599      14.330  17.374  85.861  1.00132.85           C
ATOM   2498  CD1 ILE A 599      12.138  15.584  84.647  1.00132.85           C
ATOM   2499  N   LEU A 600      12.775  18.677  88.459  1.00 33.06           N
ATOM   2500  CA  LEU A 600      12.227  18.348  89.743  1.00 33.06           C
ATOM   2501  C   LEU A 600      11.317  19.462  90.159  1.00 33.06           C
ATOM   2502  O   LEU A 600      10.225  19.220  90.670  1.00 33.06           O
ATOM   2503  CB  LEU A 600      13.313  18.201  90.821  1.00 33.06           C
ATOM   2504  CG  LEU A 600      12.761  17.829  92.208  1.00 33.06           C
ATOM   2505  CD1 LEU A 600      12.129  16.428  92.196  1.00 33.06           C
ATOM   2506  CD2 LEU A 600      13.833  17.991  93.296  1.00 33.06           C
ATOM   2507  N   ARG A 601      11.743  20.718  89.943  1.00 35.86           N
ATOM   2508  CA  ARG A 601      10.945  21.854  90.304  1.00 35.86           C
ATOM   2509  C   ARG A 601       9.689  21.849  89.489  1.00 35.86           C
ATOM   2510  O   ARG A 601       8.605  22.134  89.996  1.00 35.86           O
ATOM   2511  CB  ARG A 601      11.648  23.188  90.003  1.00 35.86           C
ATOM   2512  CG  ARG A 601      10.765  24.414  90.245  1.00 35.86           C
ATOM   2513  CD  ARG A 601      11.356  25.711  89.687  1.00 35.86           C
ATOM   2514  NE  ARG A 601      10.332  26.780  89.853  1.00 35.86           N
ATOM   2515  CZ  ARG A 601       9.361  26.941  88.907  1.00 35.86           C
ATOM   2516  NH1 ARG A 601       9.321  26.109  87.824  1.00 35.86           N
ATOM   2517  NH2 ARG A 601       8.429  27.929  89.042  1.00 35.86           N
ATOM   2518  N   LEU A 602       9.811  21.506  88.195  1.00 49.38           N
ATOM   2519  CA  LEU A 602       8.733  21.593  87.246  1.00 49.38           C
ATOM   2520  C   LEU A 602       7.592  20.683  87.593  1.00 49.38           C
ATOM   2521  O   LEU A 602       6.434  21.089  87.525  1.00 49.38           O
ATOM   2522  CB  LEU A 602       9.189  21.223  85.826  1.00 49.38           C
ATOM   2523  CG  LEU A 602      10.250  22.184  85.256  1.00 49.38           C
ATOM   2524  CD1 LEU A 602      10.671  21.777  83.836  1.00 49.38           C
ATOM   2525  CD2 LEU A 602       9.775  23.646  85.338  1.00 49.38           C
ATOM   2526  N   HIS A 603       7.885  19.434  87.996  1.00 50.19           N
ATOM   2527  CA  HIS A 603       6.852  18.461  88.228  1.00 50.19           C
ATOM   2528  C   HIS A 603       5.903  18.995  89.243  1.00 50.19           C
ATOM   2529  O   HIS A 603       4.692  19.024  89.028  1.00 50.19           O
ATOM   2530  CB  HIS A 603       7.451  17.169  88.812  1.00 50.19           C
ATOM   2531  CG  HIS A 603       6.473  16.067  89.087  1.00 50.19           C
ATOM   2532  CD2 HIS A 603       5.643  15.876  90.150  1.00 50.19           C
ATOM   2533  ND1 HIS A 603       6.283  14.978  88.264  1.00 50.19           N
ATOM   2534  CE1 HIS A 603       5.360  14.188  88.868  1.00 50.19           C
ATOM   2535  NE2 HIS A 603       4.942  14.693  90.016  1.00 50.19           N
ATOM   2536  N   THR A 604       6.446  19.447  90.380  1.00 93.42           N
ATOM   2537  CA  THR A 604       5.632  19.939  91.446  1.00 93.42           C
ATOM   2538  C   THR A 604       4.945  21.201  91.033  1.00 93.42           C
ATOM   2539  O   THR A 604       3.770  21.401  91.331  1.00 93.42           O
ATOM   2540  CB  THR A 604       6.426  20.240  92.676  1.00 93.42           C
ATOM   2541  CG2 THR A 604       7.477  21.315  92.359  1.00 93.42           C
ATOM   2542  OG1 THR A 604       5.556  20.696  93.695  1.00 93.42           O
ATOM   2543  N   SER A 605       5.667  22.079  90.318  1.00 38.98           N
ATOM   2544  CA  SER A 605       5.166  23.383  90.000  1.00 38.98           C
ATOM   2545  C   SER A 605       3.907  23.315  89.187  1.00 38.98           C
ATOM   2546  O   SER A 605       2.933  23.995  89.504  1.00 38.98           O
ATOM   2547  CB  SER A 605       6.177  24.225  89.198  1.00 38.98           C
ATOM   2548  OG  SER A 605       7.347  24.459  89.971  1.00 38.98           O
ATOM   2549  N   MET A 606       3.873  22.487  88.124  1.00 84.04           N
ATOM   2550  CA  MET A 606       2.733  22.508  87.249  1.00 84.04           C
ATOM   2551  C   MET A 606       1.484  22.113  87.979  1.00 84.04           C
ATOM   2552  O   MET A 606       0.464  22.793  87.883  1.00 84.04           O
ATOM   2553  CB  MET A 606       2.873  21.544  86.058  1.00 84.04           C
ATOM   2554  CG  MET A 606       1.706  21.631  85.072  1.00 84.04           C
ATOM   2555  SD  MET A 606       1.709  20.352  83.779  1.00 84.04           S
ATOM   2556  CE  MET A 606       3.115  21.025  82.855  1.00 84.04           C
ATOM   2557  N   TYR A 607       1.534  21.006  88.738  1.00 57.25           N
ATOM   2558  CA  TYR A 607       0.370  20.551  89.443  1.00 57.25           C
ATOM   2559  C   TYR A 607       0.006  21.511  90.517  1.00 57.25           C
ATOM   2560  O   TYR A 607      -1.175  21.747  90.770  1.00 57.25           O
ATOM   2561  CB  TYR A 607       0.498  19.132  90.015  1.00 57.25           C
ATOM   2562  CG  TYR A 607       0.218  18.258  88.845  1.00 57.25           C
ATOM   2563  CD1 TYR A 607       1.197  17.945  87.929  1.00 57.25           C
ATOM   2564  CD2 TYR A 607      -1.053  17.769  88.664  1.00 57.25           C
ATOM   2565  CE1 TYR A 607       0.901  17.144  86.851  1.00 57.25           C
ATOM   2566  CE2 TYR A 607      -1.354  16.971  87.590  1.00 57.25           C
ATOM   2567  CZ  TYR A 607      -0.375  16.657  86.682  1.00 57.25           C
ATOM   2568  OH  TYR A 607      -0.687  15.839  85.577  1.00 57.25           O
ATOM   2569  N   PHE A 608       1.018  22.093  91.181  1.00 33.00           N
ATOM   2570  CA  PHE A 608       0.756  23.008  92.247  1.00 33.00           C
ATOM   2571  C   PHE A 608      -0.019  24.146  91.664  1.00 33.00           C
ATOM   2572  O   PHE A 608      -0.980  24.625  92.261  1.00 33.00           O
ATOM   2573  CB  PHE A 608       2.045  23.578  92.863  1.00 33.00           C
ATOM   2574  CG  PHE A 608       1.669  24.278  94.122  1.00 33.00           C
ATOM   2575  CD1 PHE A 608       1.527  23.562  95.289  1.00 33.00           C
ATOM   2576  CD2 PHE A 608       1.461  25.637  94.143  1.00 33.00           C
ATOM   2577  CE1 PHE A 608       1.181  24.191  96.460  1.00 33.00           C
ATOM   2578  CE2 PHE A 608       1.113  26.272  95.314  1.00 33.00           C
ATOM   2579  CZ  PHE A 608       0.973  25.549  96.474  1.00 33.00           C
ATOM   2580  N   GLN A 609       0.377  24.595  90.457  1.00 34.76           N
ATOM   2581  CA  GLN A 609      -0.272  25.702  89.818  1.00 34.76           C
ATOM   2582  C   GLN A 609      -1.704  25.337  89.579  1.00 34.76           C
ATOM   2583  O   GLN A 609      -2.603  26.147  89.803  1.00 34.76           O
ATOM   2584  CB  GLN A 609       0.341  26.040  88.446  1.00 34.76           C
ATOM   2585  CG  GLN A 609       1.788  26.527  88.525  1.00 34.76           C
ATOM   2586  CD  GLN A 609       1.780  27.947  89.071  1.00 34.76           C
ATOM   2587  NE2 GLN A 609       2.159  28.101  90.368  1.00 34.76           N
ATOM   2588  OE1 GLN A 609       1.443  28.896  88.363  1.00 34.76           O
ATOM   2589  N   CYS A 610      -1.954  24.092  89.133  1.00 27.47           N
ATOM   2590  CA  CYS A 610      -3.284  23.651  88.826  1.00 27.47           C
ATOM   2591  C   CYS A 610      -4.098  23.678  90.080  1.00 27.47           C
ATOM   2592  O   CYS A 610      -5.258  24.086  90.071  1.00 27.47           O
ATOM   2593  CB  CYS A 610      -3.306  22.213  88.285  1.00 27.47           C
ATOM   2594  SG  CYS A 610      -2.309  22.043  86.773  1.00 27.47           S
ATOM   2595  N   TRP A 611      -3.502  23.245  91.202  1.00 45.20           N
ATOM   2596  CA  TRP A 611      -4.203  23.208  92.450  1.00 45.20           C
ATOM   2597  C   TRP A 611      -4.582  24.610  92.791  1.00 45.20           C
ATOM   2598  O   TRP A 611      -5.710  24.882  93.200  1.00 45.20           O
ATOM   2599  CB  TRP A 611      -3.318  22.662  93.589  1.00 45.20           C
ATOM   2600  CG  TRP A 611      -3.993  22.560  94.937  1.00 45.20           C
ATOM   2601  CD1 TRP A 611      -4.956  23.349  95.496  1.00 45.20           C
ATOM   2602  CD2 TRP A 611      -3.735  21.506  95.877  1.00 45.20           C
ATOM   2603  CE2 TRP A 611      -4.570  21.717  96.974  1.00 45.20           C
ATOM   2604  CE3 TRP A 611      -2.878  20.444  95.826  1.00 45.20           C
ATOM   2605  NE1 TRP A 611      -5.313  22.852  96.728  1.00 45.20           N
ATOM   2606  CZ2 TRP A 611      -4.559  20.863  98.041  1.00 45.20           C
ATOM   2607  CZ3 TRP A 611      -2.865  19.590  96.906  1.00 45.20           C
ATOM   2608  CH2 TRP A 611      -3.689  19.797  97.992  1.00 45.20           C
ATOM   2609  N   ALA A 612      -3.633  25.542  92.610  1.00 29.60           N
ATOM   2610  CA  ALA A 612      -3.856  26.913  92.953  1.00 29.60           C
ATOM   2611  C   ALA A 612      -4.961  27.473  92.120  1.00 29.60           C
ATOM   2612  O   ALA A 612      -5.831  28.180  92.628  1.00 29.60           O
ATOM   2613  CB  ALA A 612      -2.610  27.789  92.725  1.00 29.60           C
ATOM   2614  N   VAL A 613      -4.977  27.164  90.812  1.00 54.98           N
ATOM   2615  CA  VAL A 613      -5.983  27.800  90.009  1.00 54.98           C
ATOM   2616  C   VAL A 613      -7.343  27.381  90.471  1.00 54.98           C
ATOM   2617  O   VAL A 613      -8.229  28.222  90.621  1.00 54.98           O
ATOM   2618  CB  VAL A 613      -5.876  27.505  88.536  1.00 54.98           C
ATOM   2619  CG1 VAL A 613      -4.533  28.059  88.030  1.00 54.98           C
ATOM   2620  CG2 VAL A 613      -6.077  26.003  88.291  1.00 54.98           C
ATOM   2621  N   MET A 614      -7.571  26.069  90.688  1.00152.53           N
ATOM   2622  CA  MET A 614      -8.911  25.717  91.044  1.00152.53           C
ATOM   2623  C   MET A 614      -9.266  26.265  92.398  1.00152.53           C
ATOM   2624  O   MET A 614     -10.201  27.052  92.540  1.00152.53           O
ATOM   2625  CB  MET A 614      -9.087  24.192  91.136  1.00152.53           C
ATOM   2626  CG  MET A 614      -8.497  23.439  89.939  1.00152.53           C
ATOM   2627  SD  MET A 614      -9.147  23.906  88.310  1.00152.53           S
ATOM   2628  CE  MET A 614     -10.513  22.714  88.328  1.00152.53           C
ATOM   2629  N   CYS A 615      -8.488  25.864  93.426  1.00 61.09           N
ATOM   2630  CA  CYS A 615      -8.787  26.192  94.796  1.00 61.09           C
ATOM   2631  C   CYS A 615      -8.538  27.617  95.186  1.00 61.09           C
ATOM   2632  O   CYS A 615      -9.430  28.314  95.670  1.00 61.09           O
ATOM   2633  CB  CYS A 615      -7.987  25.330  95.788  1.00 61.09           C
ATOM   2634  SG  CYS A 615      -8.361  25.742  97.517  1.00 61.09           S
ATOM   2635  N   CYS A 616      -7.299  28.084  94.953  1.00 47.99           N
ATOM   2636  CA  CYS A 616      -6.827  29.334  95.479  1.00 47.99           C
ATOM   2637  C   CYS A 616      -7.542  30.531  94.946  1.00 47.99           C
ATOM   2638  O   CYS A 616      -7.890  31.433  95.708  1.00 47.99           O
ATOM   2639  CB  CYS A 616      -5.327  29.549  95.211  1.00 47.99           C
ATOM   2640  SG  CYS A 616      -4.287  28.317  96.050  1.00 47.99           S
ATOM   2641  N   ASN A 617      -7.804  30.583  93.630  1.00 63.29           N
ATOM   2642  CA  ASN A 617      -8.271  31.835  93.110  1.00 63.29           C
ATOM   2643  C   ASN A 617      -9.614  31.737  92.475  1.00 63.29           C
ATOM   2644  O   ASN A 617     -10.116  30.658  92.163  1.00 63.29           O
ATOM   2645  CB  ASN A 617      -7.331  32.410  92.042  1.00 63.29           C
ATOM   2646  CG  ASN A 617      -7.218  31.351  90.953  1.00 63.29           C
ATOM   2647  ND2 ASN A 617      -7.593  31.711  89.697  1.00 63.29           N
ATOM   2648  OD1 ASN A 617      -6.788  30.228  91.211  1.00 63.29           O
ATOM   2649  N   VAL A 618     -10.224  32.929  92.300  1.00138.78           N
ATOM   2650  CA  VAL A 618     -11.469  33.105  91.617  1.00138.78           C
ATOM   2651  C   VAL A 618     -11.113  32.835  90.206  1.00138.78           C
ATOM   2652  O   VAL A 618      -9.940  32.948  89.853  1.00138.78           O
ATOM   2653  CB  VAL A 618     -11.966  34.516  91.618  1.00138.78           C
ATOM   2654  CG1 VAL A 618     -12.142  34.971  93.069  1.00138.78           C
ATOM   2655  CG2 VAL A 618     -10.983  35.377  90.807  1.00138.78           C
ATOM   2656  N   PRO A 619     -12.061  32.481  89.386  1.00214.03           N
ATOM   2657  CA  PRO A 619     -11.749  32.082  88.051  1.00214.03           C
ATOM   2658  C   PRO A 619     -10.831  32.967  87.284  1.00214.03           C
ATOM   2659  O   PRO A 619      -9.644  32.691  87.235  1.00214.03           O
ATOM   2660  CB  PRO A 619     -13.091  31.767  87.396  1.00214.03           C
ATOM   2661  CG  PRO A 619     -13.958  31.297  88.586  1.00214.03           C
ATOM   2662  CD  PRO A 619     -13.377  32.033  89.811  1.00214.03           C
ATOM   2663  N   GLU A 620     -11.299  34.078  86.750  1.00196.38           N
ATOM   2664  CA  GLU A 620     -10.448  34.960  86.021  1.00196.38           C
ATOM   2665  C   GLU A 620     -11.447  35.593  85.162  1.00196.38           C
ATOM   2666  O   GLU A 620     -12.421  34.936  84.790  1.00196.38           O
ATOM   2667  CB  GLU A 620      -9.408  34.314  85.079  1.00196.38           C
ATOM   2668  CG  GLU A 620      -8.189  35.198  84.801  1.00196.38           C
ATOM   2669  CD  GLU A 620      -7.085  34.300  84.260  1.00196.38           C
ATOM   2670  OE1 GLU A 620      -7.123  33.081  84.571  1.00196.38           O
ATOM   2671  OE2 GLU A 620      -6.191  34.814  83.537  1.00196.38           O
ATOM   2672  N   ALA A 621     -11.246  36.869  84.825  1.00 53.75           N
ATOM   2673  CA  ALA A 621     -12.212  37.496  83.987  1.00 53.75           C
ATOM   2674  C   ALA A 621     -12.194  36.706  82.731  1.00 53.75           C
ATOM   2675  O   ALA A 621     -11.209  36.015  82.470  1.00 53.75           O
ATOM   2676  CB  ALA A 621     -11.877  38.957  83.635  1.00 53.75           C
ATOM   2677  N   ARG A 622     -13.309  36.748  81.970  1.00 91.02           N
ATOM   2678  CA  ARG A 622     -13.434  35.977  80.768  1.00 91.02           C
ATOM   2679  C   ARG A 622     -12.213  36.239  79.970  1.00 91.02           C
ATOM   2680  O   ARG A 622     -11.940  37.363  79.552  1.00 91.02           O
ATOM   2681  CB  ARG A 622     -14.645  36.382  79.910  1.00 91.02           C
ATOM   2682  CG  ARG A 622     -15.991  36.009  80.534  1.00 91.02           C
ATOM   2683  CD  ARG A 622     -17.182  36.665  79.834  1.00 91.02           C
ATOM   2684  NE  ARG A 622     -16.994  36.492  78.367  1.00 91.02           N
ATOM   2685  CZ  ARG A 622     -16.306  37.433  77.658  1.00 91.02           C
ATOM   2686  NH1 ARG A 622     -15.760  38.507  78.300  1.00 91.02           N
ATOM   2687  NH2 ARG A 622     -16.165  37.304  76.306  1.00 91.02           N
ATOM   2688  N   VAL A 623     -11.437  35.164  79.764  1.00 34.38           N
ATOM   2689  CA  VAL A 623     -10.178  35.301  79.114  1.00 34.38           C
ATOM   2690  C   VAL A 623     -10.442  35.758  77.728  1.00 34.38           C
ATOM   2691  O   VAL A 623     -11.379  35.304  77.073  1.00 34.38           O
ATOM   2692  CB  VAL A 623      -9.404  34.017  79.035  1.00 34.38           C
ATOM   2693  CG1 VAL A 623      -8.137  34.254  78.198  1.00 34.38           C
ATOM   2694  CG2 VAL A 623      -9.126  33.522  80.464  1.00 34.38           C
ATOM   2695  N   PHE A 624      -9.626  36.719  77.264  1.00 52.83           N
ATOM   2696  CA  PHE A 624      -9.776  37.172  75.921  1.00 52.83           C
ATOM   2697  C   PHE A 624      -9.118  36.147  75.075  1.00 52.83           C
ATOM   2698  O   PHE A 624      -8.147  35.519  75.496  1.00 52.83           O
ATOM   2699  CB  PHE A 624      -9.115  38.536  75.647  1.00 52.83           C
ATOM   2700  CG  PHE A 624      -7.664  38.420  75.968  1.00 52.83           C
ATOM   2701  CD1 PHE A 624      -6.768  37.935  75.042  1.00 52.83           C
ATOM   2702  CD2 PHE A 624      -7.199  38.805  77.205  1.00 52.83           C
ATOM   2703  CE1 PHE A 624      -5.431  37.835  75.350  1.00 52.83           C
ATOM   2704  CE2 PHE A 624      -5.865  38.704  77.517  1.00 52.83           C
ATOM   2705  CZ  PHE A 624      -4.976  38.220  76.588  1.00 52.83           C
ATOM   2706  N   LYS A 625      -9.641  35.914  73.860  1.00 84.12           N
ATOM   2707  CA  LYS A 625      -8.977  34.902  73.108  1.00 84.12           C
ATOM   2708  C   LYS A 625      -7.692  35.462  72.614  1.00 84.12           C
ATOM   2709  O   LYS A 625      -7.648  36.555  72.051  1.00 84.12           O
ATOM   2710  CB  LYS A 625      -9.743  34.352  71.897  1.00 84.12           C
ATOM   2711  CG  LYS A 625      -8.993  33.158  71.307  1.00 84.12           C
ATOM   2712  CD  LYS A 625      -9.792  32.306  70.327  1.00 84.12           C
ATOM   2713  CE  LYS A 625      -9.048  31.033  69.921  1.00 84.12           C
ATOM   2714  NZ  LYS A 625      -7.665  31.371  69.516  1.00 84.12           N
ATOM   2715  N   ALA A 626      -6.597  34.712  72.832  1.00 29.76           N
ATOM   2716  CA  ALA A 626      -5.320  35.153  72.367  1.00 29.76           C
ATOM   2717  C   ALA A 626      -4.773  34.058  71.517  1.00 29.76           C
ATOM   2718  O   ALA A 626      -4.906  32.879  71.842  1.00 29.76           O
ATOM   2719  CB  ALA A 626      -4.304  35.405  73.494  1.00 29.76           C
ATOM   2720  N   SER A 627      -4.171  34.434  70.373  1.00 72.70           N
ATOM   2721  CA  SER A 627      -3.605  33.475  69.472  1.00 72.70           C
ATOM   2722  C   SER A 627      -2.417  32.835  70.110  1.00 72.70           C
ATOM   2723  O   SER A 627      -2.289  31.612  70.125  1.00 72.70           O
ATOM   2724  CB  SER A 627      -3.116  34.112  68.163  1.00 72.70           C
ATOM   2725  OG  SER A 627      -2.489  33.126  67.358  1.00 72.70           O
ATOM   2726  N   ARG A 628      -1.502  33.662  70.653  1.00139.48           N
ATOM   2727  CA  ARG A 628      -0.319  33.117  71.248  1.00139.48           C
ATOM   2728  C   ARG A 628       0.097  34.049  72.332  1.00139.48           C
ATOM   2729  O   ARG A 628      -0.456  35.141  72.469  1.00139.48           O
ATOM   2730  CB  ARG A 628       0.880  33.026  70.289  1.00139.48           C
ATOM   2731  CG  ARG A 628       0.655  32.094  69.099  1.00139.48           C
ATOM   2732  CD  ARG A 628       1.866  31.979  68.171  1.00139.48           C
ATOM   2733  NE  ARG A 628       2.198  33.347  67.680  1.00139.48           N
ATOM   2734  CZ  ARG A 628       3.299  34.002  68.153  1.00139.48           C
ATOM   2735  NH1 ARG A 628       4.124  33.398  69.060  1.00139.48           N
ATOM   2736  NH2 ARG A 628       3.587  35.257  67.704  1.00139.48           N
ATOM   2737  N   SER A 629       1.072  33.620  73.157  1.00 53.50           N
ATOM   2738  CA  SER A 629       1.586  34.520  74.140  1.00 53.50           C
ATOM   2739  C   SER A 629       2.732  35.182  73.440  1.00 53.50           C
ATOM   2740  O   SER A 629       3.802  34.595  73.279  1.00 53.50           O
ATOM   2741  CB  SER A 629       2.140  33.808  75.388  1.00 53.50           C
ATOM   2742  OG  SER A 629       2.634  34.763  76.315  1.00 53.50           O
ATOM   2743  N   ASN A 630       2.511  36.435  72.998  1.00 99.09           N
ATOM   2744  CA  ASN A 630       3.444  37.150  72.171  1.00 99.09           C
ATOM   2745  C   ASN A 630       4.733  37.454  72.864  1.00 99.09           C
ATOM   2746  O   ASN A 630       5.807  37.145  72.353  1.00 99.09           O
ATOM   2747  CB  ASN A 630       2.943  38.542  71.762  1.00 99.09           C
ATOM   2748  CG  ASN A 630       1.722  38.425  70.876  1.00 99.09           C
ATOM   2749  ND2 ASN A 630       1.060  39.587  70.631  1.00 99.09           N
ATOM   2750  OD1 ASN A 630       1.372  37.344  70.407  1.00 99.09           O
ATOM   2751  N   ASN A 631       4.650  38.061  74.059  1.00 47.36           N
ATOM   2752  CA  ASN A 631       5.813  38.614  74.696  1.00 47.36           C
ATOM   2753  C   ASN A 631       6.831  37.572  75.037  1.00 47.36           C
ATOM   2754  O   ASN A 631       8.020  37.752  74.780  1.00 47.36           O
ATOM   2755  CB  ASN A 631       5.478  39.370  75.997  1.00 47.36           C
ATOM   2756  CG  ASN A 631       4.911  38.382  77.009  1.00 47.36           C
ATOM   2757  ND2 ASN A 631       5.365  38.493  78.286  1.00 47.36           N
ATOM   2758  OD1 ASN A 631       4.090  37.530  76.673  1.00 47.36           O
ATOM   2759  N   PHE A 632       6.389  36.434  75.595  1.00 49.10           N
ATOM   2760  CA  PHE A 632       7.293  35.436  76.086  1.00 49.10           C
ATOM   2761  C   PHE A 632       8.124  34.894  74.971  1.00 49.10           C
ATOM   2762  O   PHE A 632       9.307  34.610  75.148  1.00 49.10           O
ATOM   2763  CB  PHE A 632       6.579  34.237  76.732  1.00 49.10           C
ATOM   2764  CG  PHE A 632       7.630  33.244  77.098  1.00 49.10           C
ATOM   2765  CD1 PHE A 632       8.340  33.363  78.271  1.00 49.10           C
ATOM   2766  CD2 PHE A 632       7.906  32.190  76.257  1.00 49.10           C
ATOM   2767  CE1 PHE A 632       9.308  32.442  78.600  1.00 49.10           C
ATOM   2768  CE2 PHE A 632       8.873  31.268  76.580  1.00 49.10           C
ATOM   2769  CZ  PHE A 632       9.575  31.392  77.754  1.00 49.10           C
ATOM   2770  N   TYR A 633       7.514  34.743  73.789  1.00 59.16           N
ATOM   2771  CA  TYR A 633       8.160  34.125  72.670  1.00 59.16           C
ATOM   2772  C   TYR A 633       9.408  34.889  72.360  1.00 59.16           C
ATOM   2773  O   TYR A 633      10.470  34.297  72.170  1.00 59.16           O
ATOM   2774  CB  TYR A 633       7.234  34.177  71.442  1.00 59.16           C
ATOM   2775  CG  TYR A 633       7.775  33.373  70.310  1.00 59.16           C
ATOM   2776  CD1 TYR A 633       7.569  32.014  70.261  1.00 59.16           C
ATOM   2777  CD2 TYR A 633       8.464  33.981  69.287  1.00 59.16           C
ATOM   2778  CE1 TYR A 633       8.052  31.267  69.213  1.00 59.16           C
ATOM   2779  CE2 TYR A 633       8.950  33.240  68.236  1.00 59.16           C
ATOM   2780  CZ  TYR A 633       8.744  31.882  68.198  1.00 59.16           C
ATOM   2781  OH  TYR A 633       9.240  31.124  67.116  1.00 59.16           O
ATOM   2782  N   LEU A 634       9.321  36.231  72.312  1.00101.19           N
ATOM   2783  CA  LEU A 634      10.478  37.005  71.979  1.00101.19           C
ATOM   2784  C   LEU A 634      11.511  36.862  73.053  1.00101.19           C
ATOM   2785  O   LEU A 634      12.690  36.666  72.761  1.00101.19           O
ATOM   2786  CB  LEU A 634      10.150  38.498  71.742  1.00101.19           C
ATOM   2787  CG  LEU A 634       9.649  39.297  72.965  1.00101.19           C
ATOM   2788  CD1 LEU A 634      10.790  39.674  73.923  1.00101.19           C
ATOM   2789  CD2 LEU A 634       8.814  40.510  72.526  1.00101.19           C
ATOM   2790  N   GLY A 635      11.097  36.908  74.332  1.00 14.81           N
ATOM   2791  CA  GLY A 635      12.046  36.871  75.407  1.00 14.81           C
ATOM   2792  C   GLY A 635      12.781  35.573  75.379  1.00 14.81           C
ATOM   2793  O   GLY A 635      13.990  35.523  75.593  1.00 14.81           O
ATOM   2794  N   MET A 636      12.048  34.479  75.117  1.00 39.08           N
ATOM   2795  CA  MET A 636      12.622  33.170  75.092  1.00 39.08           C
ATOM   2796  C   MET A 636      13.632  33.111  73.992  1.00 39.08           C
ATOM   2797  O   MET A 636      14.702  32.526  74.153  1.00 39.08           O
ATOM   2798  CB  MET A 636      11.541  32.095  74.879  1.00 39.08           C
ATOM   2799  CG  MET A 636      12.067  30.691  74.587  1.00 39.08           C
ATOM   2800  SD  MET A 636      12.484  30.426  72.839  1.00 39.08           S
ATOM   2801  CE  MET A 636      10.758  30.232  72.305  1.00 39.08           C
ATOM   2802  N   LEU A 637      13.324  33.731  72.840  1.00 90.56           N
ATOM   2803  CA  LEU A 637      14.229  33.689  71.728  1.00 90.56           C
ATOM   2804  C   LEU A 637      15.483  34.414  72.105  1.00 90.56           C
ATOM   2805  O   LEU A 637      16.585  33.937  71.837  1.00 90.56           O
ATOM   2806  CB  LEU A 637      13.615  34.338  70.469  1.00 90.56           C
ATOM   2807  CG  LEU A 637      14.381  34.135  69.141  1.00 90.56           C
ATOM   2808  CD1 LEU A 637      13.624  34.812  67.991  1.00 90.56           C
ATOM   2809  CD2 LEU A 637      15.848  34.597  69.197  1.00 90.56           C
ATOM   2810  N   LEU A 638      15.357  35.590  72.751  1.00 77.27           N
ATOM   2811  CA  LEU A 638      16.531  36.341  73.089  1.00 77.27           C
ATOM   2812  C   LEU A 638      17.371  35.574  74.054  1.00 77.27           C
ATOM   2813  O   LEU A 638      18.591  35.521  73.914  1.00 77.27           O
ATOM   2814  CB  LEU A 638      16.236  37.719  73.713  1.00 77.27           C
ATOM   2815  CG  LEU A 638      15.838  38.806  72.693  1.00 77.27           C
ATOM   2816  CD1 LEU A 638      17.033  39.182  71.803  1.00 77.27           C
ATOM   2817  CD2 LEU A 638      14.604  38.410  71.873  1.00 77.27           C
ATOM   2818  N   LEU A 639      16.739  34.937  75.053  1.00 90.81           N
ATOM   2819  CA  LEU A 639      17.501  34.248  76.048  1.00 90.81           C
ATOM   2820  C   LEU A 639      18.262  33.154  75.373  1.00 90.81           C
ATOM   2821  O   LEU A 639      19.462  33.009  75.597  1.00 90.81           O
ATOM   2822  CB  LEU A 639      16.600  33.635  77.140  1.00 90.81           C
ATOM   2823  CG  LEU A 639      17.347  32.956  78.306  1.00 90.81           C
ATOM   2824  CD1 LEU A 639      18.015  31.638  77.885  1.00 90.81           C
ATOM   2825  CD2 LEU A 639      18.327  33.932  78.971  1.00 90.81           C
ATOM   2826  N   ILE A 640      17.591  32.396  74.483  1.00 45.04           N
ATOM   2827  CA  ILE A 640      18.206  31.270  73.836  1.00 45.04           C
ATOM   2828  C   ILE A 640      19.359  31.721  73.006  1.00 45.04           C
ATOM   2829  O   ILE A 640      20.391  31.053  72.959  1.00 45.04           O
ATOM   2830  CB  ILE A 640      17.302  30.500  72.920  1.00 45.04           C
ATOM   2831  CG1 ILE A 640      16.169  29.830  73.710  1.00 45.04           C
ATOM   2832  CG2 ILE A 640      18.169  29.503  72.136  1.00 45.04           C
ATOM   2833  CD1 ILE A 640      15.214  29.038  72.820  1.00 45.04           C
ATOM   2834  N   LEU A 641      19.200  32.846  72.289  1.00 94.73           N
ATOM   2835  CA  LEU A 641      20.265  33.321  71.457  1.00 94.73           C
ATOM   2836  C   LEU A 641      21.388  33.728  72.358  1.00 94.73           C
ATOM   2837  O   LEU A 641      22.560  33.519  72.049  1.00 94.73           O
ATOM   2838  CB  LEU A 641      19.847  34.512  70.569  1.00 94.73           C
ATOM   2839  CG  LEU A 641      20.866  34.928  69.481  1.00 94.73           C
ATOM   2840  CD1 LEU A 641      20.277  36.016  68.575  1.00 94.73           C
ATOM   2841  CD2 LEU A 641      22.220  35.369  70.058  1.00 94.73           C
ATOM   2842  N   PHE A 642      21.038  34.289  73.525  1.00115.89           N
ATOM   2843  CA  PHE A 642      21.989  34.825  74.455  1.00115.89           C
ATOM   2844  C   PHE A 642      22.884  33.731  74.955  1.00115.89           C
ATOM   2845  O   PHE A 642      24.072  33.957  75.176  1.00115.89           O
ATOM   2846  CB  PHE A 642      21.339  35.474  75.689  1.00115.89           C
ATOM   2847  CG  PHE A 642      22.408  36.244  76.393  1.00115.89           C
ATOM   2848  CD1 PHE A 642      23.315  35.619  77.221  1.00115.89           C
ATOM   2849  CD2 PHE A 642      22.500  37.606  76.223  1.00115.89           C
ATOM   2850  CE1 PHE A 642      24.296  36.340  77.862  1.00115.89           C
ATOM   2851  CE2 PHE A 642      23.477  38.331  76.860  1.00115.89           C
ATOM   2852  CZ  PHE A 642      24.379  37.698  77.681  1.00115.89           C
ATOM   2853  N   LEU A 643      22.351  32.507  75.126  1.00121.84           N
ATOM   2854  CA  LEU A 643      23.107  31.468  75.767  1.00121.84           C
ATOM   2855  C   LEU A 643      24.382  31.176  75.058  1.00121.84           C
ATOM   2856  O   LEU A 643      25.353  30.813  75.705  1.00121.84           O
ATOM   2857  CB  LEU A 643      22.447  30.083  75.876  1.00121.84           C
ATOM   2858  CG  LEU A 643      21.212  29.999  76.779  1.00121.84           C
ATOM   2859  CD1 LEU A 643      21.439  30.715  78.118  1.00121.84           C
ATOM   2860  CD2 LEU A 643      19.923  30.354  76.042  1.00121.84           C
ATOM   2861  N   SER A 644      24.435  31.278  73.726  1.00 89.68           N
ATOM   2862  CA  SER A 644      25.631  30.870  73.043  1.00 89.68           C
ATOM   2863  C   SER A 644      26.840  31.588  73.564  1.00 89.68           C
ATOM   2864  O   SER A 644      27.815  30.960  73.979  1.00 89.68           O
ATOM   2865  CB  SER A 644      25.551  31.162  71.541  1.00 89.68           C
ATOM   2866  OG  SER A 644      26.816  30.936  70.948  1.00 89.68           O
ATOM   2867  N   THR A 645      26.792  32.926  73.601  1.00 54.71           N
ATOM   2868  CA  THR A 645      27.935  33.697  73.985  1.00 54.71           C
ATOM   2869  C   THR A 645      28.347  33.425  75.397  1.00 54.71           C
ATOM   2870  O   THR A 645      29.528  33.219  75.673  1.00 54.71           O
ATOM   2871  CB  THR A 645      27.663  35.166  73.901  1.00 54.71           C
ATOM   2872  CG2 THR A 645      28.898  35.913  74.412  1.00 54.71           C
ATOM   2873  OG1 THR A 645      27.358  35.542  72.567  1.00 54.71           O
ATOM   2874  N   MET A 646      27.397  33.417  76.345  1.00166.14           N
ATOM   2875  CA  MET A 646      27.824  33.325  77.710  1.00166.14           C
ATOM   2876  C   MET A 646      28.505  32.004  77.982  1.00166.14           C
ATOM   2877  O   MET A 646      29.601  31.997  78.539  1.00166.14           O
ATOM   2878  CB  MET A 646      26.667  33.586  78.693  1.00166.14           C
ATOM   2879  CG  MET A 646      27.121  34.108  80.052  1.00166.14           C
ATOM   2880  SD  MET A 646      27.772  35.806  80.013  1.00166.14           S
ATOM   2881  CE  MET A 646      28.104  35.889  81.795  1.00166.14           C
ATOM   2882  N   PRO A 647      27.941  30.881  77.609  1.00 94.85           N
ATOM   2883  CA  PRO A 647      28.690  29.681  77.822  1.00 94.85           C
ATOM   2884  C   PRO A 647      29.979  29.582  77.079  1.00 94.85           C
ATOM   2885  O   PRO A 647      30.827  28.803  77.508  1.00 94.85           O
ATOM   2886  CB  PRO A 647      27.718  28.527  77.573  1.00 94.85           C
ATOM   2887  CG  PRO A 647      26.327  29.162  77.783  1.00 94.85           C
ATOM   2888  CD  PRO A 647      26.630  30.620  78.173  1.00 94.85           C
ATOM   2889  N   VAL A 648      30.160  30.306  75.962  1.00104.69           N
ATOM   2890  CA  VAL A 648      31.443  30.185  75.343  1.00104.69           C
ATOM   2891  C   VAL A 648      32.418  30.757  76.324  1.00104.69           C
ATOM   2892  O   VAL A 648      33.502  30.217  76.533  1.00104.69           O
ATOM   2893  CB  VAL A 648      31.556  30.887  74.013  1.00104.69           C
ATOM   2894  CG1 VAL A 648      31.692  32.398  74.214  1.00104.69           C
ATOM   2895  CG2 VAL A 648      32.730  30.267  73.251  1.00104.69           C
ATOM   2896  N   LEU A 649      32.023  31.868  76.975  1.00 59.81           N
ATOM   2897  CA  LEU A 649      32.844  32.519  77.955  1.00 59.81           C
ATOM   2898  C   LEU A 649      33.043  31.594  79.109  1.00 59.81           C
ATOM   2899  O   LEU A 649      34.154  31.447  79.613  1.00 59.81           O
ATOM   2900  CB  LEU A 649      32.195  33.772  78.557  1.00 59.81           C
ATOM   2901  CG  LEU A 649      33.081  34.430  79.631  1.00 59.81           C
ATOM   2902  CD1 LEU A 649      34.287  35.151  79.015  1.00 59.81           C
ATOM   2903  CD2 LEU A 649      32.258  35.297  80.591  1.00 59.81           C
ATOM   2904  N   TYR A 650      31.969  30.922  79.555  1.00 58.95           N
ATOM   2905  CA  TYR A 650      32.099  30.101  80.720  1.00 58.95           C
ATOM   2906  C   TYR A 650      33.111  29.044  80.447  1.00 58.95           C
ATOM   2907  O   TYR A 650      34.000  28.799  81.261  1.00 58.95           O
ATOM   2908  CB  TYR A 650      30.819  29.330  81.086  1.00 58.95           C
ATOM   2909  CG  TYR A 650      29.764  30.278  81.529  1.00 58.95           C
ATOM   2910  CD1 TYR A 650      29.838  30.863  82.769  1.00 58.95           C
ATOM   2911  CD2 TYR A 650      28.686  30.563  80.721  1.00 58.95           C
ATOM   2912  CE1 TYR A 650      28.867  31.736  83.195  1.00 58.95           C
ATOM   2913  CE2 TYR A 650      27.709  31.433  81.141  1.00 58.95           C
ATOM   2914  CZ  TYR A 650      27.799  32.022  82.381  1.00 58.95           C
ATOM   2915  OH  TYR A 650      26.798  32.916  82.815  1.00 58.95           O
ATOM   2916  N   MET A 651      32.998  28.382  79.283  1.00 49.93           N
ATOM   2917  CA  MET A 651      33.876  27.288  78.997  1.00 49.93           C
ATOM   2918  C   MET A 651      35.295  27.744  78.933  1.00 49.93           C
ATOM   2919  O   MET A 651      36.163  27.182  79.599  1.00 49.93           O
ATOM   2920  CB  MET A 651      33.561  26.632  77.637  1.00 49.93           C
ATOM   2921  CG  MET A 651      34.483  25.466  77.266  1.00 49.93           C
ATOM   2922  SD  MET A 651      34.109  24.674  75.670  1.00 49.93           S
ATOM   2923  CE  MET A 651      34.653  26.068  74.642  1.00 49.93           C
ATOM   2924  N   ILE A 652      35.574  28.790  78.138  1.00109.18           N
ATOM   2925  CA  ILE A 652      36.952  29.140  77.985  1.00109.18           C
ATOM   2926  C   ILE A 652      37.530  29.726  79.238  1.00109.18           C
ATOM   2927  O   ILE A 652      38.541  29.233  79.736  1.00109.18           O
ATOM   2928  CB  ILE A 652      37.178  30.091  76.836  1.00109.18           C
ATOM   2929  CG1 ILE A 652      38.684  30.293  76.584  1.00109.18           C
ATOM   2930  CG2 ILE A 652      36.398  31.391  77.089  1.00109.18           C
ATOM   2931  CD1 ILE A 652      39.387  29.064  76.010  1.00109.18           C
ATOM   2932  N   VAL A 653      36.912  30.791  79.793  1.00135.68           N
ATOM   2933  CA  VAL A 653      37.543  31.421  80.918  1.00135.68           C
ATOM   2934  C   VAL A 653      37.445  30.630  82.188  1.00135.68           C
ATOM   2935  O   VAL A 653      38.461  30.262  82.774  1.00135.68           O
ATOM   2936  CB  VAL A 653      37.057  32.827  81.193  1.00135.68           C
ATOM   2937  CG1 VAL A 653      37.427  33.705  79.990  1.00135.68           C
ATOM   2938  CG2 VAL A 653      35.554  32.832  81.514  1.00135.68           C
ATOM   2939  N   SER A 654      36.206  30.326  82.624  1.00 58.07           N
ATOM   2940  CA  SER A 654      35.962  29.743  83.914  1.00 58.07           C
ATOM   2941  C   SER A 654      36.433  28.333  84.030  1.00 58.07           C
ATOM   2942  O   SER A 654      37.364  28.041  84.777  1.00 58.07           O
ATOM   2943  CB  SER A 654      34.472  29.747  84.292  1.00 58.07           C
ATOM   2944  OG  SER A 654      34.013  31.083  84.436  1.00 58.07           O
ATOM   2945  N   LEU A 655      35.805  27.419  83.268  1.00 90.01           N
ATOM   2946  CA  LEU A 655      36.102  26.026  83.426  1.00 90.01           C
ATOM   2947  C   LEU A 655      37.516  25.812  83.038  1.00 90.01           C
ATOM   2948  O   LEU A 655      38.001  26.364  82.054  1.00 90.01           O
ATOM   2949  CB  LEU A 655      35.224  25.096  82.566  1.00 90.01           C
ATOM   2950  CG  LEU A 655      33.745  25.048  82.997  1.00 90.01           C
ATOM   2951  CD1 LEU A 655      33.588  24.388  84.376  1.00 90.01           C
ATOM   2952  CD2 LEU A 655      33.088  26.434  82.927  1.00 90.01           C
ATOM   2953  N   PRO A 656      38.181  25.019  83.831  1.00 76.04           N
ATOM   2954  CA  PRO A 656      39.563  24.760  83.570  1.00 76.04           C
ATOM   2955  C   PRO A 656      39.767  23.965  82.328  1.00 76.04           C
ATOM   2956  O   PRO A 656      39.134  22.928  82.138  1.00 76.04           O
ATOM   2957  CB  PRO A 656      40.115  24.106  84.833  1.00 76.04           C
ATOM   2958  CG  PRO A 656      39.221  24.678  85.949  1.00 76.04           C
ATOM   2959  CD  PRO A 656      37.879  24.965  85.253  1.00 76.04           C
ATOM   2960  N   PRO A 657      40.631  24.470  81.503  1.00157.16           N
ATOM   2961  CA  PRO A 657      41.023  23.776  80.310  1.00157.16           C
ATOM   2962  C   PRO A 657      42.205  22.973  80.718  1.00157.16           C
ATOM   2963  O   PRO A 657      42.508  22.933  81.909  1.00157.16           O
ATOM   2964  CB  PRO A 657      41.352  24.852  79.274  1.00157.16           C
ATOM   2965  CG  PRO A 657      41.571  26.130  80.099  1.00157.16           C
ATOM   2966  CD  PRO A 657      40.690  25.911  81.332  1.00157.16           C
ATOM   2967  N   SER A 658      42.878  22.311  79.762  1.00 71.41           N
ATOM   2968  CA  SER A 658      44.078  21.635  80.135  1.00 71.41           C
ATOM   2969  C   SER A 658      44.952  22.713  80.685  1.00 71.41           C
ATOM   2970  O   SER A 658      45.738  22.493  81.605  1.00 71.41           O
ATOM   2971  CB  SER A 658      44.815  21.013  78.940  1.00 71.41           C
ATOM   2972  OG  SER A 658      45.993  20.366  79.391  1.00 71.41           O
ATOM   2973  N   PHE A 659      44.803  23.931  80.127  1.00 56.68           N
ATOM   2974  CA  PHE A 659      45.539  25.062  80.607  1.00 56.68           C
ATOM   2975  C   PHE A 659      44.943  25.391  81.937  1.00 56.68           C
ATOM   2976  O   PHE A 659      43.772  25.111  82.186  1.00 56.68           O
ATOM   2977  CB  PHE A 659      45.431  26.303  79.703  1.00 56.68           C
ATOM   2978  CG  PHE A 659      46.334  27.352  80.257  1.00 56.68           C
ATOM   2979  CD1 PHE A 659      47.677  27.352  79.953  1.00 56.68           C
ATOM   2980  CD2 PHE A 659      45.840  28.342  81.073  1.00 56.68           C
ATOM   2981  CE1 PHE A 659      48.511  28.318  80.461  1.00 56.68           C
ATOM   2982  CE2 PHE A 659      46.669  29.312  81.586  1.00 56.68           C
ATOM   2983  CZ  PHE A 659      48.008  29.301  81.279  1.00 56.68           C
ATOM   2984  N   ASP A 660      45.733  25.988  82.844  1.00 42.12           N
ATOM   2985  CA  ASP A 660      45.216  26.224  84.161  1.00 42.12           C
ATOM   2986  C   ASP A 660      44.127  27.244  84.079  1.00 42.12           C
ATOM   2987  O   ASP A 660      44.061  28.038  83.142  1.00 42.12           O
ATOM   2988  CB  ASP A 660      46.268  26.738  85.161  1.00 42.12           C
ATOM   2989  CG  ASP A 660      45.690  26.628  86.567  1.00 42.12           C
ATOM   2990  OD1 ASP A 660      44.694  25.879  86.747  1.00 42.12           O
ATOM   2991  OD2 ASP A 660      46.242  27.295  87.482  1.00 42.12           O
ATOM   2992  N   CYS A 661      43.201  27.217  85.061  1.00 24.72           N
ATOM   2993  CA  CYS A 661      42.162  28.201  85.058  1.00 24.72           C
ATOM   2994  C   CYS A 661      42.722  29.409  85.797  1.00 24.72           C
ATOM   2995  O   CYS A 661      41.987  29.986  86.641  1.00 24.72           O
ATOM   2996  CB  CYS A 661      40.859  27.767  85.761  1.00 24.72           C
ATOM   2997  SG  CYS A 661      41.070  27.382  87.523  1.00 24.72           S
ATOM   2998  OXT CYS A 661      43.897  29.774  85.526  1.00 24.72           O
TER    2999      CYS A 661
ATOM   3000  N   LEU A 693      53.579  38.415  74.477  1.00151.84           N
ATOM   3001  CA  LEU A 693      54.171  37.242  75.155  1.00151.84           C
ATOM   3002  C   LEU A 693      53.084  36.348  75.526  1.00151.84           C
ATOM   3003  O   LEU A 693      52.527  35.699  74.676  1.00151.84           O
ATOM   3004  CB  LEU A 693      54.831  37.658  76.470  1.00151.84           C
ATOM   3005  CG  LEU A 693      55.945  38.704  76.304  1.00151.84           C
ATOM   3006  CD1 LEU A 693      55.378  40.102  76.007  1.00151.84           C
ATOM   3007  CD2 LEU A 693      56.911  38.674  77.497  1.00151.84           C
ATOM   3008  N   SER A 694      52.638  36.345  76.776  1.00144.37           N
ATOM   3009  CA  SER A 694      51.664  35.365  77.149  1.00144.37           C
ATOM   3010  C   SER A 694      50.404  35.565  76.413  1.00144.37           C
ATOM   3011  O   SER A 694      49.478  34.765  76.533  1.00144.37           O
ATOM   3012  CB  SER A 694      51.323  35.413  78.647  1.00144.37           C
ATOM   3013  OG  SER A 694      50.713  36.656  78.968  1.00144.37           O
ATOM   3014  N   ASN A 695      50.303  36.596  75.574  1.00275.95           N
ATOM   3015  CA  ASN A 695      49.019  36.652  75.052  1.00275.95           C
ATOM   3016  C   ASN A 695      48.629  35.569  74.075  1.00275.95           C
ATOM   3017  O   ASN A 695      47.551  35.772  73.561  1.00275.95           O
ATOM   3018  CB  ASN A 695      48.331  38.023  75.011  1.00275.95           C
ATOM   3019  CG  ASN A 695      48.918  38.822  76.167  1.00275.95           C
ATOM   3020  ND2 ASN A 695      48.179  38.891  77.304  1.00275.95           N
ATOM   3021  OD1 ASN A 695      50.014  39.372  76.062  1.00275.95           O
ATOM   3022  N   PRO A 696      49.263  34.470  73.623  1.00197.28           N
ATOM   3023  CA  PRO A 696      48.539  33.472  72.896  1.00197.28           C
ATOM   3024  C   PRO A 696      47.474  33.101  73.827  1.00197.28           C
ATOM   3025  O   PRO A 696      46.377  32.788  73.394  1.00197.28           O
ATOM   3026  CB  PRO A 696      49.379  32.199  72.850  1.00197.28           C
ATOM   3027  CG  PRO A 696      50.799  32.718  73.029  1.00197.28           C
ATOM   3028  CD  PRO A 696      50.594  33.981  73.876  1.00197.28           C
ATOM   3029  N   GLY A 697      47.798  33.150  75.117  1.00 73.68           N
ATOM   3030  CA  GLY A 697      46.826  32.814  76.076  1.00 73.68           C
ATOM   3031  C   GLY A 697      45.680  33.747  75.925  1.00 73.68           C
ATOM   3032  O   GLY A 697      44.528  33.325  75.883  1.00 73.68           O
ATOM   3033  N   LEU A 698      45.964  35.045  75.791  1.00108.65           N
ATOM   3034  CA  LEU A 698      44.913  36.001  75.640  1.00108.65           C
ATOM   3035  C   LEU A 698      44.206  35.638  74.403  1.00108.65           C
ATOM   3036  O   LEU A 698      42.991  35.811  74.285  1.00108.65           O
ATOM   3037  CB  LEU A 698      45.483  37.416  75.473  1.00108.65           C
ATOM   3038  CG  LEU A 698      44.465  38.443  74.963  1.00108.65           C
ATOM   3039  CD1 LEU A 698      43.228  38.515  75.859  1.00108.65           C
ATOM   3040  CD2 LEU A 698      45.133  39.809  74.743  1.00108.65           C
ATOM   3041  N   VAL A 699      44.976  35.104  73.440  1.00257.70           N
ATOM   3042  CA  VAL A 699      44.409  34.850  72.177  1.00257.70           C
ATOM   3043  C   VAL A 699      43.343  34.010  72.263  1.00257.70           C
ATOM   3044  O   VAL A 699      42.207  34.328  71.941  1.00257.70           O
ATOM   3045  CB  VAL A 699      44.938  33.779  71.252  1.00257.70           C
ATOM   3046  CG1 VAL A 699      44.057  33.806  70.008  1.00257.70           C
ATOM   3047  CG2 VAL A 699      46.378  33.783  70.872  1.00257.70           C
ATOM   3048  N   ILE A 700      43.871  32.878  72.676  1.00152.63           N
ATOM   3049  CA  ILE A 700      43.205  31.687  72.544  1.00152.63           C
ATOM   3050  C   ILE A 700      41.914  31.908  73.185  1.00152.63           C
ATOM   3051  O   ILE A 700      40.902  31.466  72.661  1.00152.63           O
ATOM   3052  CB  ILE A 700      43.858  30.536  73.239  1.00152.63           C
ATOM   3053  CG1 ILE A 700      43.006  29.282  72.994  1.00152.63           C
ATOM   3054  CG2 ILE A 700      44.069  30.878  74.724  1.00152.63           C
ATOM   3055  CD1 ILE A 700      43.566  28.031  73.646  1.00152.63           C
ATOM   3056  N   ALA A 701      41.909  32.644  74.305  1.00 66.94           N
ATOM   3057  CA  ALA A 701      40.666  32.797  74.982  1.00 66.94           C
ATOM   3058  C   ALA A 701      39.683  33.451  74.071  1.00 66.94           C
ATOM   3059  O   ALA A 701      38.576  32.949  73.881  1.00 66.94           O
ATOM   3060  CB  ALA A 701      40.777  33.664  76.249  1.00 66.94           C
ATOM   3061  N   VAL A 702      40.068  34.567  73.436  1.00103.52           N
ATOM   3062  CA  VAL A 702      39.093  35.209  72.620  1.00103.52           C
ATOM   3063  C   VAL A 702      38.886  34.454  71.343  1.00103.52           C
ATOM   3064  O   VAL A 702      37.792  34.444  70.784  1.00103.52           O
ATOM   3065  CB  VAL A 702      39.346  36.649  72.413  1.00103.52           C
ATOM   3066  CG1 VAL A 702      38.038  37.225  71.836  1.00103.52           C
ATOM   3067  CG2 VAL A 702      39.750  37.225  73.784  1.00103.52           C
ATOM   3068  N   ILE A 703      39.933  33.791  70.825  1.00 71.61           N
ATOM   3069  CA  ILE A 703      39.757  33.073  69.605  1.00 71.61           C
ATOM   3070  C   ILE A 703      38.765  31.983  69.799  1.00 71.61           C
ATOM   3071  O   ILE A 703      37.908  31.758  68.947  1.00 71.61           O
ATOM   3072  CB  ILE A 703      40.987  32.442  69.014  1.00 71.61           C
ATOM   3073  CG1 ILE A 703      40.565  31.744  67.710  1.00 71.61           C
ATOM   3074  CG2 ILE A 703      41.640  31.495  70.027  1.00 71.61           C
ATOM   3075  CD1 ILE A 703      41.732  31.245  66.866  1.00 71.61           C
ATOM   3076  N   LEU A 704      38.852  31.280  70.936  1.00 58.26           N
ATOM   3077  CA  LEU A 704      37.975  30.178  71.167  1.00 58.26           C
ATOM   3078  C   LEU A 704      36.571  30.690  71.190  1.00 58.26           C
ATOM   3079  O   LEU A 704      35.676  30.066  70.626  1.00 58.26           O
ATOM   3080  CB  LEU A 704      38.226  29.476  72.515  1.00 58.26           C
ATOM   3081  CG  LEU A 704      37.289  28.281  72.783  1.00 58.26           C
ATOM   3082  CD1 LEU A 704      37.580  27.112  71.826  1.00 58.26           C
ATOM   3083  CD2 LEU A 704      37.324  27.861  74.263  1.00 58.26           C
ATOM   3084  N   VAL A 705      36.331  31.857  71.818  1.00 51.05           N
ATOM   3085  CA  VAL A 705      34.970  32.296  71.920  1.00 51.05           C
ATOM   3086  C   VAL A 705      34.425  32.498  70.545  1.00 51.05           C
ATOM   3087  O   VAL A 705      33.293  32.111  70.267  1.00 51.05           O
ATOM   3088  CB  VAL A 705      34.755  33.577  72.685  1.00 51.05           C
ATOM   3089  CG1 VAL A 705      35.325  33.399  74.100  1.00 51.05           C
ATOM   3090  CG2 VAL A 705      35.314  34.768  71.896  1.00 51.05           C
ATOM   3091  N   MET A 706      35.225  33.078  69.632  1.00 59.31           N
ATOM   3092  CA  MET A 706      34.707  33.340  68.321  1.00 59.31           C
ATOM   3093  C   MET A 706      34.299  32.059  67.672  1.00 59.31           C
ATOM   3094  O   MET A 706      33.212  31.972  67.104  1.00 59.31           O
ATOM   3095  CB  MET A 706      35.732  33.936  67.343  1.00 59.31           C
ATOM   3096  CG  MET A 706      35.169  33.994  65.919  1.00 59.31           C
ATOM   3097  SD  MET A 706      36.384  34.258  64.591  1.00 59.31           S
ATOM   3098  CE  MET A 706      37.251  32.677  64.796  1.00 59.31           C
ATOM   3099  N   VAL A 707      35.157  31.024  67.739  1.00113.38           N
ATOM   3100  CA  VAL A 707      34.843  29.824  67.024  1.00113.38           C
ATOM   3101  C   VAL A 707      33.596  29.191  67.552  1.00113.38           C
ATOM   3102  O   VAL A 707      32.706  28.842  66.781  1.00113.38           O
ATOM   3103  CB  VAL A 707      35.943  28.796  67.035  1.00113.38           C
ATOM   3104  CG1 VAL A 707      37.103  29.337  66.192  1.00113.38           C
ATOM   3105  CG2 VAL A 707      36.343  28.486  68.485  1.00113.38           C
ATOM   3106  N   LEU A 708      33.468  29.044  68.881  1.00109.14           N
ATOM   3107  CA  LEU A 708      32.302  28.374  69.377  1.00109.14           C
ATOM   3108  C   LEU A 708      31.087  29.167  69.042  1.00109.14           C
ATOM   3109  O   LEU A 708      30.058  28.611  68.660  1.00109.14           O
ATOM   3110  CB  LEU A 708      32.268  28.183  70.908  1.00109.14           C
ATOM   3111  CG  LEU A 708      33.267  27.149  71.455  1.00109.14           C
ATOM   3112  CD1 LEU A 708      33.011  25.766  70.855  1.00109.14           C
ATOM   3113  CD2 LEU A 708      34.720  27.595  71.291  1.00109.14           C
ATOM   3114  N   THR A 709      31.174  30.498  69.174  1.00102.86           N
ATOM   3115  CA  THR A 709      30.014  31.315  68.989  1.00102.86           C
ATOM   3116  C   THR A 709      29.506  31.178  67.592  1.00102.86           C
ATOM   3117  O   THR A 709      28.312  30.974  67.381  1.00102.86           O
ATOM   3118  CB  THR A 709      30.309  32.762  69.219  1.00102.86           C
ATOM   3119  CG2 THR A 709      28.993  33.543  69.136  1.00102.86           C
ATOM   3120  OG1 THR A 709      30.870  32.939  70.508  1.00102.86           O
ATOM   3121  N   ILE A 710      30.401  31.275  66.591  1.00 57.26           N
ATOM   3122  CA  ILE A 710      29.939  31.250  65.233  1.00 57.26           C
ATOM   3123  C   ILE A 710      29.333  29.930  64.885  1.00 57.26           C
ATOM   3124  O   ILE A 710      28.248  29.878  64.306  1.00 57.26           O
ATOM   3125  CB  ILE A 710      31.009  31.497  64.213  1.00 57.26           C
ATOM   3126  CG1 ILE A 710      30.366  31.461  62.817  1.00 57.26           C
ATOM   3127  CG2 ILE A 710      32.145  30.478  64.412  1.00 57.26           C
ATOM   3128  CD1 ILE A 710      31.300  31.865  61.684  1.00 57.26           C
ATOM   3129  N   TYR A 711      30.008  28.820  65.230  1.00 43.87           N
ATOM   3130  CA  TYR A 711      29.514  27.537  64.827  1.00 43.87           C
ATOM   3131  C   TYR A 711      28.193  27.276  65.469  1.00 43.87           C
ATOM   3132  O   TYR A 711      27.268  26.792  64.817  1.00 43.87           O
ATOM   3133  CB  TYR A 711      30.486  26.385  65.142  1.00 43.87           C
ATOM   3134  CG  TYR A 711      31.624  26.534  64.188  1.00 43.87           C
ATOM   3135  CD1 TYR A 711      32.680  27.373  64.467  1.00 43.87           C
ATOM   3136  CD2 TYR A 711      31.628  25.837  63.000  1.00 43.87           C
ATOM   3137  CE1 TYR A 711      33.722  27.512  63.581  1.00 43.87           C
ATOM   3138  CE2 TYR A 711      32.667  25.972  62.109  1.00 43.87           C
ATOM   3139  CZ  TYR A 711      33.718  26.809  62.401  1.00 43.87           C
ATOM   3140  OH  TYR A 711      34.788  26.951  61.490  1.00 43.87           O
ATOM   3141  N   TYR A 712      28.056  27.601  66.764  1.00 60.88           N
ATOM   3142  CA  TYR A 712      26.810  27.347  67.420  1.00 60.88           C
ATOM   3143  C   TYR A 712      25.733  28.178  66.804  1.00 60.88           C
ATOM   3144  O   TYR A 712      24.621  27.698  66.591  1.00 60.88           O
ATOM   3145  CB  TYR A 712      26.834  27.609  68.935  1.00 60.88           C
ATOM   3146  CG  TYR A 712      25.411  27.575  69.369  1.00 60.88           C
ATOM   3147  CD1 TYR A 712      24.613  26.500  69.054  1.00 60.88           C
ATOM   3148  CD2 TYR A 712      24.883  28.600  70.120  1.00 60.88           C
ATOM   3149  CE1 TYR A 712      23.299  26.462  69.452  1.00 60.88           C
ATOM   3150  CE2 TYR A 712      23.571  28.566  70.528  1.00 60.88           C
ATOM   3151  CZ  TYR A 712      22.777  27.495  70.195  1.00 60.88           C
ATOM   3152  OH  TYR A 712      21.430  27.459  70.611  1.00 60.88           O
ATOM   3153  N   LEU A 713      26.024  29.450  66.485  1.00 57.61           N
ATOM   3154  CA  LEU A 713      24.975  30.267  65.956  1.00 57.61           C
ATOM   3155  C   LEU A 713      24.519  29.689  64.654  1.00 57.61           C
ATOM   3156  O   LEU A 713      23.330  29.697  64.351  1.00 57.61           O
ATOM   3157  CB  LEU A 713      25.353  31.736  65.730  1.00 57.61           C
ATOM   3158  CG  LEU A 713      24.162  32.529  65.163  1.00 57.61           C
ATOM   3159  CD1 LEU A 713      22.932  32.385  66.069  1.00 57.61           C
ATOM   3160  CD2 LEU A 713      24.528  33.997  64.921  1.00 57.61           C
ATOM   3161  N   ASN A 714      25.454  29.167  63.845  1.00 29.74           N
ATOM   3162  CA  ASN A 714      25.065  28.608  62.584  1.00 29.74           C
ATOM   3163  C   ASN A 714      24.154  27.453  62.857  1.00 29.74           C
ATOM   3164  O   ASN A 714      23.131  27.282  62.193  1.00 29.74           O
ATOM   3165  CB  ASN A 714      26.264  28.074  61.776  1.00 29.74           C
ATOM   3166  CG  ASN A 714      27.128  29.257  61.358  1.00 29.74           C
ATOM   3167  ND2 ASN A 714      28.346  28.963  60.830  1.00 29.74           N
ATOM   3168  OD1 ASN A 714      26.727  30.412  61.488  1.00 29.74           O
ATOM   3169  N   ALA A 715      24.498  26.639  63.872  1.00 21.92           N
ATOM   3170  CA  ALA A 715      23.733  25.476  64.214  1.00 21.92           C
ATOM   3171  C   ALA A 715      22.365  25.901  64.637  1.00 21.92           C
ATOM   3172  O   ALA A 715      21.382  25.243  64.302  1.00 21.92           O
ATOM   3173  CB  ALA A 715      24.352  24.682  65.377  1.00 21.92           C
ATOM   3174  N   THR A 716      22.261  27.023  65.377  1.00 37.85           N
ATOM   3175  CA  THR A 716      20.976  27.431  65.866  1.00 37.85           C
ATOM   3176  C   THR A 716      20.106  27.642  64.672  1.00 37.85           C
ATOM   3177  O   THR A 716      18.956  27.209  64.644  1.00 37.85           O
ATOM   3178  CB  THR A 716      20.992  28.742  66.617  1.00 37.85           C
ATOM   3179  CG2 THR A 716      22.167  28.710  67.596  1.00 37.85           C
ATOM   3180  OG1 THR A 716      21.170  29.846  65.743  1.00 37.85           O
ATOM   3181  N   ALA A 717      20.658  28.315  63.646  1.00 29.88           N
ATOM   3182  CA  ALA A 717      19.938  28.629  62.452  1.00 29.88           C
ATOM   3183  C   ALA A 717      19.589  27.375  61.716  1.00 29.88           C
ATOM   3184  O   ALA A 717      18.487  27.247  61.188  1.00 29.88           O
ATOM   3185  CB  ALA A 717      20.738  29.524  61.491  1.00 29.88           C
ATOM   3186  N   LYS A 718      20.522  26.407  61.673  1.00 92.58           N
ATOM   3187  CA  LYS A 718      20.326  25.211  60.900  1.00 92.58           C
ATOM   3188  C   LYS A 718      19.120  24.484  61.409  1.00 92.58           C
ATOM   3189  O   LYS A 718      18.271  24.052  60.629  1.00 92.58           O
ATOM   3190  CB  LYS A 718      21.528  24.256  61.011  1.00 92.58           C
ATOM   3191  CG  LYS A 718      21.550  23.142  59.963  1.00 92.58           C
ATOM   3192  CD  LYS A 718      21.827  23.650  58.547  1.00 92.58           C
ATOM   3193  CE  LYS A 718      22.109  22.534  57.539  1.00 92.58           C
ATOM   3194  NZ  LYS A 718      23.441  21.944  57.800  1.00 92.58           N
ATOM   3195  N   GLY A 719      19.002  24.353  62.742  1.00 21.08           N
ATOM   3196  CA  GLY A 719      17.905  23.639  63.328  1.00 21.08           C
ATOM   3197  C   GLY A 719      16.650  24.349  62.965  1.00 21.08           C
ATOM   3198  O   GLY A 719      15.601  23.740  62.766  1.00 21.08           O
ATOM   3199  N   GLN A 720      16.733  25.684  62.909  1.00 98.19           N
ATOM   3200  CA  GLN A 720      15.608  26.505  62.598  1.00 98.19           C
ATOM   3201  C   GLN A 720      15.149  26.169  61.211  1.00 98.19           C
ATOM   3202  O   GLN A 720      13.955  25.995  60.968  1.00 98.19           O
ATOM   3203  CB  GLN A 720      16.020  27.982  62.642  1.00 98.19           C
ATOM   3204  CG  GLN A 720      14.916  28.979  62.329  1.00 98.19           C
ATOM   3205  CD  GLN A 720      15.515  30.367  62.513  1.00 98.19           C
ATOM   3206  NE2 GLN A 720      16.766  30.557  62.013  1.00 98.19           N
ATOM   3207  OE1 GLN A 720      14.891  31.256  63.087  1.00 98.19           O
ATOM   3208  N   LYS A 721      16.103  26.050  60.268  1.00130.74           N
ATOM   3209  CA  LYS A 721      15.797  25.789  58.891  1.00130.74           C
ATOM   3210  C   LYS A 721      15.211  24.423  58.726  1.00130.74           C
ATOM   3211  O   LYS A 721      14.223  24.246  58.014  1.00130.74           O
ATOM   3212  CB  LYS A 721      17.043  25.829  57.985  1.00130.74           C
ATOM   3213  CG  LYS A 721      17.749  27.187  57.932  1.00130.74           C
ATOM   3214  CD  LYS A 721      16.880  28.324  57.395  1.00130.74           C
ATOM   3215  CE  LYS A 721      16.112  29.071  58.486  1.00130.74           C
ATOM   3216  NZ  LYS A 721      17.044  29.912  59.272  1.00130.74           N
ATOM   3217  N   ALA A 722      15.800  23.416  59.394  1.00 26.41           N
ATOM   3218  CA  ALA A 722      15.383  22.064  59.164  1.00 26.41           C
ATOM   3219  C   ALA A 722      13.949  21.892  59.539  1.00 26.41           C
ATOM   3220  O   ALA A 722      13.166  21.335  58.771  1.00 26.41           O
ATOM   3221  CB  ALA A 722      16.191  21.047  59.989  1.00 26.41           C
ATOM   3222  N   ALA A 723      13.556  22.389  60.725  1.00 26.66           N
ATOM   3223  CA  ALA A 723      12.203  22.190  61.145  1.00 26.66           C
ATOM   3224  C   ALA A 723      11.325  23.124  60.384  1.00 26.66           C
ATOM   3225  O   ALA A 723      11.720  24.242  60.055  1.00 26.66           O
ATOM   3226  CB  ALA A 723      11.980  22.449  62.646  1.00 26.66           C
ATOM   3227  N   ASN A 724      10.093  22.673  60.084  1.00 35.77           N
ATOM   3228  CA  ASN A 724       9.175  23.514  59.381  1.00 35.77           C
ATOM   3229  C   ASN A 724       8.402  24.223  60.436  1.00 35.77           C
ATOM   3230  O   ASN A 724       7.705  23.602  61.237  1.00 35.77           O
ATOM   3231  CB  ASN A 724       8.160  22.741  58.522  1.00 35.77           C
ATOM   3232  CG  ASN A 724       8.912  22.070  57.382  1.00 35.77           C
ATOM   3233  ND2 ASN A 724       8.680  20.742  57.205  1.00 35.77           N
ATOM   3234  OD1 ASN A 724       9.688  22.706  56.674  1.00 35.77           O
ATOM   3235  N   LEU A 725       8.532  25.556  60.482  1.00 49.34           N
ATOM   3236  CA  LEU A 725       7.837  26.300  61.482  1.00 49.34           C
ATOM   3237  C   LEU A 725       6.387  26.112  61.214  1.00 49.34           C
ATOM   3238  O   LEU A 725       5.610  25.799  62.115  1.00 49.34           O
ATOM   3239  CB  LEU A 725       8.193  27.784  61.396  1.00 49.34           C
ATOM   3240  CG  LEU A 725       9.710  27.983  61.566  1.00 49.34           C
ATOM   3241  CD1 LEU A 725      10.100  29.459  61.483  1.00 49.34           C
ATOM   3242  CD2 LEU A 725      10.221  27.303  62.847  1.00 49.34           C
ATOM   3243  N   ASP A 726       5.990  26.277  59.940  1.00 30.71           N
ATOM   3244  CA  ASP A 726       4.624  26.037  59.604  1.00 30.71           C
ATOM   3245  C   ASP A 726       4.485  24.561  59.569  1.00 30.71           C
ATOM   3246  O   ASP A 726       5.429  23.842  59.246  1.00 30.71           O
ATOM   3247  CB  ASP A 726       4.210  26.590  58.231  1.00 30.71           C
ATOM   3248  CG  ASP A 726       4.191  28.107  58.331  1.00 30.71           C
ATOM   3249  OD1 ASP A 726       4.380  28.626  59.463  1.00 30.71           O
ATOM   3250  OD2 ASP A 726       3.984  28.767  57.279  1.00 30.71           O
ATOM   3251  N   LEU A 727       3.290  24.063  59.920  1.00 63.41           N
ATOM   3252  CA  LEU A 727       3.115  22.650  59.922  1.00 63.41           C
ATOM   3253  C   LEU A 727       2.162  22.332  58.824  1.00 63.41           C
ATOM   3254  O   LEU A 727       1.582  23.218  58.198  1.00 63.41           O
ATOM   3255  CB  LEU A 727       2.541  22.109  61.248  1.00 63.41           C
ATOM   3256  CG  LEU A 727       2.461  20.572  61.325  1.00 63.41           C
ATOM   3257  CD1 LEU A 727       3.858  19.937  61.236  1.00 63.41           C
ATOM   3258  CD2 LEU A 727       1.681  20.112  62.567  1.00 63.41           C
ATOM   3259  N   LYS A 728       1.987  21.026  58.586  1.00173.25           N
ATOM   3260  CA  LYS A 728       1.148  20.439  57.595  1.00173.25           C
ATOM   3261  C   LYS A 728      -0.260  20.741  57.944  1.00173.25           C
ATOM   3262  O   LYS A 728      -1.147  20.241  57.279  1.00173.25           O
ATOM   3263  CB  LYS A 728       1.295  18.914  57.477  1.00173.25           C
ATOM   3264  CG  LYS A 728       0.782  18.139  58.689  1.00173.25           C
ATOM   3265  CD  LYS A 728       0.602  16.645  58.412  1.00173.25           C
ATOM   3266  CE  LYS A 728      -0.493  16.341  57.387  1.00173.25           C
ATOM   3267  NZ  LYS A 728      -0.061  16.779  56.039  1.00173.25           N
ATOM   3268  N   LYS A 729      -0.526  21.488  59.030  1.00138.92           N
ATOM   3269  CA  LYS A 729      -1.878  21.723  59.464  1.00138.92           C
ATOM   3270  C   LYS A 729      -2.724  22.226  58.327  1.00138.92           C
ATOM   3271  O   LYS A 729      -3.848  21.760  58.147  1.00138.92           O
ATOM   3272  CB  LYS A 729      -1.971  22.794  60.565  1.00138.92           C
ATOM   3273  CG  LYS A 729      -1.578  24.193  60.079  1.00138.92           C
ATOM   3274  CD  LYS A 729      -2.007  25.322  61.019  1.00138.92           C
ATOM   3275  CE  LYS A 729      -3.388  25.900  60.703  1.00138.92           C
ATOM   3276  NZ  LYS A 729      -3.323  26.712  59.469  1.00138.92           N
ATOM   3277  N   LYS A 730      -2.221  23.176  57.516  1.00 46.74           N
ATOM   3278  CA  LYS A 730      -3.009  23.689  56.428  1.00 46.74           C
ATOM   3279  C   LYS A 730      -3.297  22.528  55.548  1.00 46.74           C
ATOM   3280  O   LYS A 730      -4.398  22.364  55.023  1.00 46.74           O
ATOM   3281  CB  LYS A 730      -2.242  24.737  55.602  1.00 46.74           C
ATOM   3282  CG  LYS A 730      -1.857  25.974  56.420  1.00 46.74           C
ATOM   3283  CD  LYS A 730      -0.807  26.866  55.752  1.00 46.74           C
ATOM   3284  CE  LYS A 730      -0.421  28.086  56.594  1.00 46.74           C
ATOM   3285  NZ  LYS A 730       0.623  28.875  55.904  1.00 46.74           N
ATOM   3286  N   MET A 731      -2.286  21.665  55.405  1.00 90.05           N
ATOM   3287  CA  MET A 731      -2.376  20.481  54.620  1.00 90.05           C
ATOM   3288  C   MET A 731      -3.422  19.613  55.241  1.00 90.05           C
ATOM   3289  O   MET A 731      -4.109  18.876  54.545  1.00 90.05           O
ATOM   3290  CB  MET A 731      -1.050  19.710  54.595  1.00 90.05           C
ATOM   3291  CG  MET A 731       0.068  20.529  53.960  1.00 90.05           C
ATOM   3292  SD  MET A 731       1.737  19.940  54.351  1.00 90.05           S
ATOM   3293  CE  MET A 731       2.580  21.234  53.396  1.00 90.05           C
ATOM   3294  N   LYS A 732      -3.554  19.653  56.578  1.00 38.48           N
ATOM   3295  CA  LYS A 732      -4.498  18.839  57.278  1.00 38.48           C
ATOM   3296  C   LYS A 732      -5.868  19.235  56.836  1.00 38.48           C
ATOM   3297  O   LYS A 732      -6.699  18.384  56.524  1.00 38.48           O
ATOM   3298  CB  LYS A 732      -4.458  19.059  58.800  1.00 38.48           C
ATOM   3299  CG  LYS A 732      -3.143  18.655  59.469  1.00 38.48           C
ATOM   3300  CD  LYS A 732      -3.018  19.180  60.902  1.00 38.48           C
ATOM   3301  CE  LYS A 732      -1.715  18.790  61.600  1.00 38.48           C
ATOM   3302  NZ  LYS A 732      -1.695  19.351  62.970  1.00 38.48           N
ATOM   3303  N   GLN A 733      -6.132  20.553  56.783  1.00 74.70           N
ATOM   3304  CA  GLN A 733      -7.441  21.020  56.440  1.00 74.70           C
ATOM   3305  C   GLN A 733      -7.737  20.635  55.029  1.00 74.70           C
ATOM   3306  O   GLN A 733      -8.817  20.133  54.724  1.00 74.70           O
ATOM   3307  CB  GLN A 733      -7.564  22.550  56.530  1.00 74.70           C
ATOM   3308  CG  GLN A 733      -8.971  23.072  56.235  1.00 74.70           C
ATOM   3309  CD  GLN A 733      -9.832  22.803  57.460  1.00 74.70           C
ATOM   3310  NE2 GLN A 733      -9.193  22.317  58.558  1.00 74.70           N
ATOM   3311  OE1 GLN A 733     -11.042  23.022  57.444  1.00 74.70           O
ATOM   3312  N   GLN A 734      -6.757  20.845  54.135  1.00 37.38           N
ATOM   3313  CA  GLN A 734      -6.956  20.546  52.751  1.00 37.38           C
ATOM   3314  C   GLN A 734      -7.143  19.073  52.617  1.00 37.38           C
ATOM   3315  O   GLN A 734      -7.970  18.607  51.836  1.00 37.38           O
ATOM   3316  CB  GLN A 734      -5.765  20.975  51.872  1.00 37.38           C
ATOM   3317  CG  GLN A 734      -4.460  20.243  52.191  1.00 37.38           C
ATOM   3318  CD  GLN A 734      -3.380  20.779  51.263  1.00 37.38           C
ATOM   3319  NE2 GLN A 734      -3.582  20.612  49.928  1.00 37.38           N
ATOM   3320  OE1 GLN A 734      -2.377  21.330  51.715  1.00 37.38           O
ATOM   3321  N   ALA A 735      -6.376  18.312  53.408  1.00 25.95           N
ATOM   3322  CA  ALA A 735      -6.384  16.882  53.402  1.00 25.95           C
ATOM   3323  C   ALA A 735      -7.745  16.434  53.805  1.00 25.95           C
ATOM   3324  O   ALA A 735      -8.264  15.460  53.271  1.00 25.95           O
ATOM   3325  CB  ALA A 735      -5.386  16.277  54.404  1.00 25.95           C
ATOM   3326  N   LEU A 736      -8.367  17.140  54.761  1.00 28.57           N
ATOM   3327  CA  LEU A 736      -9.657  16.710  55.204  1.00 28.57           C
ATOM   3328  C   LEU A 736     -10.581  16.745  54.028  1.00 28.57           C
ATOM   3329  O   LEU A 736     -11.335  15.803  53.794  1.00 28.57           O
ATOM   3330  CB  LEU A 736     -10.243  17.627  56.291  1.00 28.57           C
ATOM   3331  CG  LEU A 736      -9.426  17.630  57.596  1.00 28.57           C
ATOM   3332  CD1 LEU A 736     -10.055  18.558  58.647  1.00 28.57           C
ATOM   3333  CD2 LEU A 736      -9.210  16.202  58.126  1.00 28.57           C
ATOM   3334  N   GLU A 737     -10.528  17.836  53.242  1.00 82.80           N
ATOM   3335  CA  GLU A 737     -11.379  17.965  52.094  1.00 82.80           C
ATOM   3336  C   GLU A 737     -11.013  16.899  51.119  1.00 82.80           C
ATOM   3337  O   GLU A 737     -11.878  16.249  50.533  1.00 82.80           O
ATOM   3338  CB  GLU A 737     -11.180  19.301  51.356  1.00 82.80           C
ATOM   3339  CG  GLU A 737     -11.807  20.508  52.049  1.00 82.80           C
ATOM   3340  CD  GLU A 737     -13.235  20.633  51.537  1.00 82.80           C
ATOM   3341  OE1 GLU A 737     -13.599  19.853  50.614  1.00 82.80           O
ATOM   3342  OE2 GLU A 737     -13.977  21.510  52.053  1.00 82.80           O
ATOM   3343  N   ASN A 738      -9.700  16.686  50.942  1.00 39.26           N
ATOM   3344  CA  ASN A 738      -9.218  15.753  49.968  1.00 39.26           C
ATOM   3345  C   ASN A 738      -9.699  14.384  50.313  1.00 39.26           C
ATOM   3346  O   ASN A 738     -10.128  13.635  49.439  1.00 39.26           O
ATOM   3347  CB  ASN A 738      -7.679  15.710  49.897  1.00 39.26           C
ATOM   3348  CG  ASN A 738      -7.264  14.813  48.735  1.00 39.26           C
ATOM   3349  ND2 ASN A 738      -6.475  15.379  47.782  1.00 39.26           N
ATOM   3350  OD1 ASN A 738      -7.628  13.640  48.676  1.00 39.26           O
ATOM   3351  N   LYS A 739      -9.670  14.026  51.607  1.00 93.70           N
ATOM   3352  CA  LYS A 739     -10.060  12.704  51.984  1.00 93.70           C
ATOM   3353  C   LYS A 739     -11.469  12.510  51.563  1.00 93.70           C
ATOM   3354  O   LYS A 739     -11.824  11.465  51.021  1.00 93.70           O
ATOM   3355  CB  LYS A 739      -9.965  12.446  53.497  1.00 93.70           C
ATOM   3356  CG  LYS A 739      -8.508  12.374  53.946  1.00 93.70           C
ATOM   3357  CD  LYS A 739      -7.737  11.299  53.178  1.00 93.70           C
ATOM   3358  CE  LYS A 739      -6.219  11.449  53.244  1.00 93.70           C
ATOM   3359  NZ  LYS A 739      -5.578  10.369  52.462  1.00 93.70           N
ATOM   3360  N   MET A 740     -12.311  13.531  51.778  1.00113.40           N
ATOM   3361  CA  MET A 740     -13.683  13.403  51.405  1.00113.40           C
ATOM   3362  C   MET A 740     -13.742  13.251  49.919  1.00113.40           C
ATOM   3363  O   MET A 740     -14.532  12.466  49.395  1.00113.40           O
ATOM   3364  CB  MET A 740     -14.520  14.634  51.785  1.00113.40           C
ATOM   3365  CG  MET A 740     -14.608  14.859  53.295  1.00113.40           C
ATOM   3366  SD  MET A 740     -15.471  13.544  54.207  1.00113.40           S
ATOM   3367  CE  MET A 740     -17.134  14.046  53.680  1.00113.40           C
ATOM   3368  N   ARG A 741     -12.883  13.997  49.201  1.00 88.38           N
ATOM   3369  CA  ARG A 741     -12.913  13.996  47.769  1.00 88.38           C
ATOM   3370  C   ARG A 741     -12.646  12.614  47.261  1.00 88.38           C
ATOM   3371  O   ARG A 741     -13.382  12.104  46.419  1.00 88.38           O
ATOM   3372  CB  ARG A 741     -11.839  14.918  47.165  1.00 88.38           C
ATOM   3373  CG  ARG A 741     -12.060  15.252  45.688  1.00 88.38           C
ATOM   3374  CD  ARG A 741     -13.197  16.252  45.468  1.00 88.38           C
ATOM   3375  NE  ARG A 741     -13.277  16.547  44.011  1.00 88.38           N
ATOM   3376  CZ  ARG A 741     -13.912  17.678  43.586  1.00 88.38           C
ATOM   3377  NH1 ARG A 741     -14.448  18.541  44.500  1.00 88.38           N
ATOM   3378  NH2 ARG A 741     -14.007  17.951  42.252  1.00 88.38           N
ATOM   3379  N   ASN A 742     -11.591  11.954  47.770  1.00 48.01           N
ATOM   3380  CA  ASN A 742     -11.286  10.631  47.310  1.00 48.01           C
ATOM   3381  C   ASN A 742     -12.392   9.746  47.759  1.00 48.01           C
ATOM   3382  O   ASN A 742     -12.751   8.780  47.090  1.00 48.01           O
ATOM   3383  CB  ASN A 742      -9.954  10.065  47.841  1.00 48.01           C
ATOM   3384  CG  ASN A 742     -10.018   9.950  49.355  1.00 48.01           C
ATOM   3385  ND2 ASN A 742     -10.649   8.854  49.856  1.00 48.01           N
ATOM   3386  OD1 ASN A 742      -9.522  10.815  50.074  1.00 48.01           O
ATOM   3387  N   LYS A 743     -12.966  10.093  48.923  1.00138.56           N
ATOM   3388  CA  LYS A 743     -14.019   9.359  49.548  1.00138.56           C
ATOM   3389  C   LYS A 743     -15.159   9.311  48.586  1.00138.56           C
ATOM   3390  O   LYS A 743     -15.798   8.274  48.415  1.00138.56           O
ATOM   3391  CB  LYS A 743     -14.537  10.102  50.791  1.00138.56           C
ATOM   3392  CG  LYS A 743     -15.307   9.241  51.787  1.00138.56           C
ATOM   3393  CD  LYS A 743     -14.397   8.427  52.706  1.00138.56           C
ATOM   3394  CE  LYS A 743     -13.696   9.289  53.757  1.00138.56           C
ATOM   3395  NZ  LYS A 743     -12.988   8.435  54.737  1.00138.56           N
ATOM   3396  N   LYS A 744     -15.422  10.438  47.898  1.00 87.55           N
ATOM   3397  CA  LYS A 744     -16.542  10.495  47.007  1.00 87.55           C
ATOM   3398  C   LYS A 744     -16.339   9.453  45.962  1.00 87.55           C
ATOM   3399  O   LYS A 744     -17.299   8.876  45.455  1.00 87.55           O
ATOM   3400  CB  LYS A 744     -16.714  11.831  46.261  1.00 87.55           C
ATOM   3401  CG  LYS A 744     -15.766  12.007  45.070  1.00 87.55           C
ATOM   3402  CD  LYS A 744     -16.191  13.114  44.100  1.00 87.55           C
ATOM   3403  CE  LYS A 744     -15.241  13.289  42.913  1.00 87.55           C
ATOM   3404  NZ  LYS A 744     -15.293  12.098  42.035  1.00 87.55           N
ATOM   3405  N   MET A 745     -15.070   9.184  45.607  1.00 26.87           N
ATOM   3406  CA  MET A 745     -14.802   8.221  44.582  1.00 26.87           C
ATOM   3407  C   MET A 745     -15.402   6.933  45.037  1.00 26.87           C
ATOM   3408  O   MET A 745     -16.074   6.246  44.269  1.00 26.87           O
ATOM   3409  CB  MET A 745     -13.295   7.983  44.383  1.00 26.87           C
ATOM   3410  CG  MET A 745     -12.547   9.215  43.868  1.00 26.87           C
ATOM   3411  SD  MET A 745     -10.744   9.012  43.758  1.00 26.87           S
ATOM   3412  CE  MET A 745     -10.803   7.811  42.396  1.00 26.87           C
ATOM   3413  N   ALA A 746     -15.191   6.582  46.318  1.00 27.58           N
ATOM   3414  CA  ALA A 746     -15.781   5.395  46.855  1.00 27.58           C
ATOM   3415  C   ALA A 746     -17.221   5.725  47.055  1.00 27.58           C
ATOM   3416  O   ALA A 746     -17.597   6.894  47.006  1.00 27.58           O
ATOM   3417  CB  ALA A 746     -15.200   4.973  48.215  1.00 27.58           C
ATOM   3418  N   ALA A 747     -18.074   4.706  47.258  1.00 22.18           N
ATOM   3419  CA  ALA A 747     -19.464   5.002  47.428  1.00 22.18           C
ATOM   3420  C   ALA A 747     -19.581   5.902  48.612  1.00 22.18           C
ATOM   3421  O   ALA A 747     -18.874   5.739  49.605  1.00 22.18           O
ATOM   3422  CB  ALA A 747     -20.332   3.758  47.693  1.00 22.18           C
ATOM   3423  N   ALA A 748     -20.470   6.911  48.512  1.00 23.85           N
ATOM   3424  CA  ALA A 748     -20.656   7.834  49.591  1.00 23.85           C
ATOM   3425  C   ALA A 748     -21.415   7.115  50.650  1.00 23.85           C
ATOM   3426  O   ALA A 748     -22.142   6.165  50.364  1.00 23.85           O
ATOM   3427  CB  ALA A 748     -21.462   9.087  49.204  1.00 23.85           C
ATOM   3428  N   ARG A 749     -21.238   7.533  51.918  1.00122.82           N
ATOM   3429  CA  ARG A 749     -21.931   6.871  52.979  1.00122.82           C
ATOM   3430  C   ARG A 749     -23.286   7.484  53.099  1.00122.82           C
ATOM   3431  O   ARG A 749     -23.419   8.698  53.240  1.00122.82           O
ATOM   3432  CB  ARG A 749     -21.257   7.037  54.354  1.00122.82           C
ATOM   3433  CG  ARG A 749     -21.173   8.500  54.805  1.00122.82           C
ATOM   3434  CD  ARG A 749     -20.635   8.689  56.227  1.00122.82           C
ATOM   3435  NE  ARG A 749     -19.148   8.723  56.155  1.00122.82           N
ATOM   3436  CZ  ARG A 749     -18.502   9.898  55.899  1.00122.82           C
ATOM   3437  NH1 ARG A 749     -19.219  11.042  55.684  1.00122.82           N
ATOM   3438  NH2 ARG A 749     -17.137   9.933  55.855  1.00122.82           N
ATOM   3439  N   ALA A 750     -24.340   6.652  53.014  1.00 34.84           N
ATOM   3440  CA  ALA A 750     -25.662   7.151  53.228  1.00 34.84           C
ATOM   3441  C   ALA A 750     -25.896   7.034  54.696  1.00 34.84           C
ATOM   3442  O   ALA A 750     -25.236   6.242  55.368  1.00 34.84           O
ATOM   3443  CB  ALA A 750     -26.758   6.337  52.518  1.00 34.84           C
ATOM   3444  N   ALA A 751     -26.821   7.839  55.249  1.00 26.46           N
ATOM   3445  CA  ALA A 751     -27.094   7.684  56.644  1.00 26.46           C
ATOM   3446  C   ALA A 751     -27.810   6.383  56.765  1.00 26.46           C
ATOM   3447  O   ALA A 751     -28.557   6.004  55.863  1.00 26.46           O
ATOM   3448  CB  ALA A 751     -28.005   8.779  57.224  1.00 26.46           C
ATOM   3449  N   ALA A 752     -27.590   5.647  57.871  1.00 34.84           N
ATOM   3450  CA  ALA A 752     -28.259   4.389  57.984  1.00 34.84           C
ATOM   3451  C   ALA A 752     -28.340   4.033  59.430  1.00 34.84           C
ATOM   3452  O   ALA A 752     -27.745   4.686  60.284  1.00 34.84           O
ATOM   3453  CB  ALA A 752     -27.522   3.239  57.277  1.00 34.84           C
ATOM   3454  N   ALA A 753     -29.124   2.979  59.733  1.00 42.95           N
ATOM   3455  CA  ALA A 753     -29.245   2.493  61.075  1.00 42.95           C
ATOM   3456  C   ALA A 753     -27.920   1.890  61.390  1.00 42.95           C
ATOM   3457  O   ALA A 753     -27.113   1.672  60.488  1.00 42.95           O
ATOM   3458  CB  ALA A 753     -30.308   1.394  61.245  1.00 42.95           C
ATOM   3459  N   ALA A 754     -27.629   1.626  62.679  1.00103.14           N
ATOM   3460  CA  ALA A 754     -26.305   1.143  62.922  1.00103.14           C
ATOM   3461  C   ALA A 754     -26.239  -0.332  62.688  1.00103.14           C
ATOM   3462  O   ALA A 754     -25.578  -1.046  63.436  1.00103.14           O
ATOM   3463  CB  ALA A 754     -25.832   1.393  64.363  1.00103.14           C
ATOM   3464  N   GLY A 755     -26.910  -0.837  61.636  1.00105.34           N
ATOM   3465  CA  GLY A 755     -26.692  -2.193  61.236  1.00105.34           C
ATOM   3466  C   GLY A 755     -25.330  -2.156  60.639  1.00105.34           C
ATOM   3467  O   GLY A 755     -24.525  -3.072  60.795  1.00105.34           O
ATOM   3468  N   GLY A 756     -25.059  -1.045  59.920  1.00 24.94           N
ATOM   3469  CA  GLY A 756     -23.803  -0.834  59.270  1.00 24.94           C
ATOM   3470  C   GLY A 756     -23.894   0.482  58.510  1.00 24.94           C
ATOM   3471  O   GLY A 756     -24.141   1.530  59.165  1.00 24.94           O
ATOM   3472  OXT GLY A 756     -23.717   0.459  57.263  1.00 24.94           O
TER    3473      GLY A 756
ATOM   3474  N   LYS B 145       9.655  44.211  13.400  1.00 46.68           N
ATOM   3475  CA  LYS B 145       9.872  45.582  13.914  1.00 46.68           C
ATOM   3476  C   LYS B 145       9.866  45.539  15.406  1.00 46.68           C
ATOM   3477  O   LYS B 145      10.234  44.529  16.001  1.00 46.68           O
ATOM   3478  CB  LYS B 145       8.755  46.522  13.427  1.00 46.68           C
ATOM   3479  CG  LYS B 145       9.073  48.008  13.614  1.00 46.68           C
ATOM   3480  CD  LYS B 145       8.117  48.942  12.867  1.00 46.68           C
ATOM   3481  CE  LYS B 145       6.809  49.202  13.613  1.00 46.68           C
ATOM   3482  NZ  LYS B 145       5.950  50.113  12.823  1.00 46.68           N
ATOM   3483  N   LYS B 146       9.465  46.645  16.061  1.00144.37           N
ATOM   3484  CA  LYS B 146       9.455  46.599  17.490  1.00144.37           C
ATOM   3485  C   LYS B 146       8.158  47.140  17.984  1.00144.37           C
ATOM   3486  O   LYS B 146       7.532  47.984  17.343  1.00144.37           O
ATOM   3487  CB  LYS B 146      10.566  47.431  18.156  1.00144.37           C
ATOM   3488  CG  LYS B 146      10.498  48.921  17.822  1.00144.37           C
ATOM   3489  CD  LYS B 146      10.737  49.218  16.343  1.00144.37           C
ATOM   3490  CE  LYS B 146      12.183  48.965  15.911  1.00144.37           C
ATOM   3491  NZ  LYS B 146      12.349  49.267  14.473  1.00144.37           N
ATOM   3492  N   TRP B 147       7.707  46.631  19.146  1.00 53.81           N
ATOM   3493  CA  TRP B 147       6.503  47.141  19.723  1.00 53.81           C
ATOM   3494  C   TRP B 147       6.858  47.595  21.102  1.00 53.81           C
ATOM   3495  O   TRP B 147       7.387  46.828  21.906  1.00 53.81           O
ATOM   3496  CB  TRP B 147       5.380  46.093  19.819  1.00 53.81           C
ATOM   3497  CG  TRP B 147       4.065  46.625  20.338  1.00 53.81           C
ATOM   3498  CD1 TRP B 147       3.175  47.463  19.732  1.00 53.81           C
ATOM   3499  CD2 TRP B 147       3.494  46.276  21.609  1.00 53.81           C
ATOM   3500  CE2 TRP B 147       2.270  46.938  21.706  1.00 53.81           C
ATOM   3501  CE3 TRP B 147       3.950  45.466  22.610  1.00 53.81           C
ATOM   3502  NE1 TRP B 147       2.087  47.664  20.549  1.00 53.81           N
ATOM   3503  CZ2 TRP B 147       1.481  46.800  22.812  1.00 53.81           C
ATOM   3504  CZ3 TRP B 147       3.153  45.333  23.724  1.00 53.81           C
ATOM   3505  CH2 TRP B 147       1.943  45.987  23.824  1.00 53.81           C
ATOM   3506  N   ALA B 148       6.592  48.880  21.403  1.00 25.46           N
ATOM   3507  CA  ALA B 148       6.914  49.389  22.700  1.00 25.46           C
ATOM   3508  C   ALA B 148       6.069  50.597  22.921  1.00 25.46           C
ATOM   3509  O   ALA B 148       5.523  51.167  21.978  1.00 25.46           O
ATOM   3510  CB  ALA B 148       8.380  49.834  22.842  1.00 25.46           C
ATOM   3511  N   LYS B 149       5.923  51.008  24.194  1.00 79.26           N
ATOM   3512  CA  LYS B 149       5.140  52.171  24.482  1.00 79.26           C
ATOM   3513  C   LYS B 149       5.931  53.344  24.010  1.00 79.26           C
ATOM   3514  O   LYS B 149       7.115  53.471  24.317  1.00 79.26           O
ATOM   3515  CB  LYS B 149       4.889  52.371  25.983  1.00 79.26           C
ATOM   3516  CG  LYS B 149       4.124  51.223  26.646  1.00 79.26           C
ATOM   3517  CD  LYS B 149       2.710  51.013  26.104  1.00 79.26           C
ATOM   3518  CE  LYS B 149       1.976  49.848  26.770  1.00 79.26           C
ATOM   3519  NZ  LYS B 149       0.599  49.741  26.237  1.00 79.26           N
ATOM   3520  N   PHE B 150       5.288  54.226  23.227  1.00 40.35           N
ATOM   3521  CA  PHE B 150       5.969  55.378  22.718  1.00 40.35           C
ATOM   3522  C   PHE B 150       6.311  56.250  23.880  1.00 40.35           C
ATOM   3523  O   PHE B 150       7.455  56.671  24.051  1.00 40.35           O
ATOM   3524  CB  PHE B 150       5.071  56.232  21.804  1.00 40.35           C
ATOM   3525  CG  PHE B 150       4.570  55.387  20.682  1.00 40.35           C
ATOM   3526  CD1 PHE B 150       3.458  54.595  20.862  1.00 40.35           C
ATOM   3527  CD2 PHE B 150       5.192  55.387  19.454  1.00 40.35           C
ATOM   3528  CE1 PHE B 150       2.976  53.812  19.840  1.00 40.35           C
ATOM   3529  CE2 PHE B 150       4.714  54.606  18.428  1.00 40.35           C
ATOM   3530  CZ  PHE B 150       3.605  53.816  18.620  1.00 40.35           C
ATOM   3531  N   LEU B 151       5.303  56.522  24.731  1.00 32.23           N
ATOM   3532  CA  LEU B 151       5.482  57.410  25.839  1.00 32.23           C
ATOM   3533  C   LEU B 151       6.468  56.816  26.784  1.00 32.23           C
ATOM   3534  O   LEU B 151       7.373  57.503  27.256  1.00 32.23           O
ATOM   3535  CB  LEU B 151       4.187  57.660  26.627  1.00 32.23           C
ATOM   3536  CG  LEU B 151       4.371  58.616  27.820  1.00 32.23           C
ATOM   3537  CD1 LEU B 151       4.819  60.007  27.356  1.00 32.23           C
ATOM   3538  CD2 LEU B 151       3.109  58.662  28.700  1.00 32.23           C
ATOM   3539  N   ARG B 152       6.322  55.514  27.071  1.00 75.05           N
ATOM   3540  CA  ARG B 152       7.197  54.887  28.011  1.00 75.05           C
ATOM   3541  C   ARG B 152       8.586  54.939  27.475  1.00 75.05           C
ATOM   3542  O   ARG B 152       9.531  55.239  28.205  1.00 75.05           O
ATOM   3543  CB  ARG B 152       6.838  53.413  28.272  1.00 75.05           C
ATOM   3544  CG  ARG B 152       5.586  53.240  29.134  1.00 75.05           C
ATOM   3545  CD  ARG B 152       4.307  53.788  28.500  1.00 75.05           C
ATOM   3546  NE  ARG B 152       3.184  53.481  29.429  1.00 75.05           N
ATOM   3547  CZ  ARG B 152       1.895  53.511  28.981  1.00 75.05           C
ATOM   3548  NH1 ARG B 152       1.634  53.836  27.680  1.00 75.05           N
ATOM   3549  NH2 ARG B 152       0.871  53.212  29.830  1.00 75.05           N
ATOM   3550  N   ASP B 153       8.749  54.666  26.170  1.00 35.56           N
ATOM   3551  CA  ASP B 153      10.069  54.667  25.620  1.00 35.56           C
ATOM   3552  C   ASP B 153      10.622  56.048  25.738  1.00 35.56           C
ATOM   3553  O   ASP B 153      11.776  56.244  26.109  1.00 35.56           O
ATOM   3554  CB  ASP B 153      10.107  54.261  24.136  1.00 35.56           C
ATOM   3555  CG  ASP B 153      11.565  54.121  23.716  1.00 35.56           C
ATOM   3556  OD1 ASP B 153      12.308  55.137  23.773  1.00 35.56           O
ATOM   3557  OD2 ASP B 153      11.959  52.982  23.344  1.00 35.56           O
ATOM   3558  N   PHE B 154       9.807  57.067  25.439  1.00 43.72           N
ATOM   3559  CA  PHE B 154      10.361  58.382  25.478  1.00 43.72           C
ATOM   3560  C   PHE B 154      10.804  58.703  26.874  1.00 43.72           C
ATOM   3561  O   PHE B 154      11.952  59.086  27.096  1.00 43.72           O
ATOM   3562  CB  PHE B 154       9.338  59.451  25.056  1.00 43.72           C
ATOM   3563  CG  PHE B 154      10.007  60.781  25.106  1.00 43.72           C
ATOM   3564  CD1 PHE B 154      10.780  61.207  24.050  1.00 43.72           C
ATOM   3565  CD2 PHE B 154       9.857  61.600  26.201  1.00 43.72           C
ATOM   3566  CE1 PHE B 154      11.398  62.435  24.089  1.00 43.72           C
ATOM   3567  CE2 PHE B 154      10.474  62.828  26.244  1.00 43.72           C
ATOM   3568  CZ  PHE B 154      11.247  63.247  25.187  1.00 43.72           C
ATOM   3569  N   GLU B 155       9.895  58.549  27.858  1.00100.52           N
ATOM   3570  CA  GLU B 155      10.222  58.969  29.189  1.00100.52           C
ATOM   3571  C   GLU B 155      11.244  58.112  29.884  1.00100.52           C
ATOM   3572  O   GLU B 155      12.292  58.606  30.295  1.00100.52           O
ATOM   3573  CB  GLU B 155       8.990  59.017  30.108  1.00100.52           C
ATOM   3574  CG  GLU B 155       7.960  60.060  29.673  1.00100.52           C
ATOM   3575  CD  GLU B 155       8.633  61.423  29.733  1.00100.52           C
ATOM   3576  OE1 GLU B 155       9.126  61.796  30.831  1.00100.52           O
ATOM   3577  OE2 GLU B 155       8.668  62.108  28.676  1.00100.52           O
ATOM   3578  N   ASN B 156      10.952  56.807  30.056  1.00 69.54           N
ATOM   3579  CA  ASN B 156      11.799  55.941  30.839  1.00 69.54           C
ATOM   3580  C   ASN B 156      13.019  55.432  30.122  1.00 69.54           C
ATOM   3581  O   ASN B 156      14.117  55.415  30.673  1.00 69.54           O
ATOM   3582  CB  ASN B 156      11.042  54.726  31.396  1.00 69.54           C
ATOM   3583  CG  ASN B 156      11.926  54.096  32.461  1.00 69.54           C
ATOM   3584  ND2 ASN B 156      11.459  54.125  33.736  1.00 69.54           N
ATOM   3585  OD1 ASN B 156      13.015  53.607  32.169  1.00 69.54           O
ATOM   3586  N   PHE B 157      12.831  55.014  28.858  1.00129.96           N
ATOM   3587  CA  PHE B 157      13.773  54.308  28.029  1.00129.96           C
ATOM   3588  C   PHE B 157      15.024  55.082  27.747  1.00129.96           C
ATOM   3589  O   PHE B 157      16.116  54.522  27.813  1.00129.96           O
ATOM   3590  CB  PHE B 157      13.095  53.926  26.696  1.00129.96           C
ATOM   3591  CG  PHE B 157      14.048  53.507  25.629  1.00129.96           C
ATOM   3592  CD1 PHE B 157      14.723  54.452  24.889  1.00129.96           C
ATOM   3593  CD2 PHE B 157      14.233  52.179  25.331  1.00129.96           C
ATOM   3594  CE1 PHE B 157      15.594  54.085  23.891  1.00129.96           C
ATOM   3595  CE2 PHE B 157      15.100  51.809  24.333  1.00129.96           C
ATOM   3596  CZ  PHE B 157      15.787  52.756  23.613  1.00129.96           C
ATOM   3597  N   LYS B 158      14.901  56.383  27.423  1.00119.14           N
ATOM   3598  CA  LYS B 158      16.025  57.162  26.981  1.00119.14           C
ATOM   3599  C   LYS B 158      17.053  57.350  28.052  1.00119.14           C
ATOM   3600  O   LYS B 158      16.747  57.500  29.233  1.00119.14           O
ATOM   3601  CB  LYS B 158      15.645  58.570  26.487  1.00119.14           C
ATOM   3602  CG  LYS B 158      15.036  58.607  25.085  1.00119.14           C
ATOM   3603  CD  LYS B 158      16.008  58.158  23.993  1.00119.14           C
ATOM   3604  CE  LYS B 158      15.513  58.442  22.573  1.00119.14           C
ATOM   3605  NZ  LYS B 158      14.309  57.634  22.283  1.00119.14           N
ATOM   3606  N   ALA B 159      18.327  57.312  27.611  1.00 31.47           N
ATOM   3607  CA  ALA B 159      19.498  57.538  28.405  1.00 31.47           C
ATOM   3608  C   ALA B 159      19.512  58.972  28.826  1.00 31.47           C
ATOM   3609  O   ALA B 159      19.946  59.306  29.928  1.00 31.47           O
ATOM   3610  CB  ALA B 159      20.803  57.271  27.634  1.00 31.47           C
ATOM   3611  N   ALA B 160      19.020  59.863  27.949  1.00 31.48           N
ATOM   3612  CA  ALA B 160      19.112  61.269  28.200  1.00 31.48           C
ATOM   3613  C   ALA B 160      18.439  61.606  29.493  1.00 31.48           C
ATOM   3614  O   ALA B 160      18.983  62.377  30.283  1.00 31.48           O
ATOM   3615  CB  ALA B 160      18.442  62.111  27.102  1.00 31.48           C
ATOM   3616  N   CYS B 161      17.251  61.037  29.772  1.00 52.21           N
ATOM   3617  CA  CYS B 161      16.609  61.432  30.994  1.00 52.21           C
ATOM   3618  C   CYS B 161      16.782  60.360  32.023  1.00 52.21           C
ATOM   3619  O   CYS B 161      15.841  59.629  32.330  1.00 52.21           O
ATOM   3620  CB  CYS B 161      15.095  61.657  30.832  1.00 52.21           C
ATOM   3621  SG  CYS B 161      14.707  63.024  29.702  1.00 52.21           S
ATOM   3622  N   VAL B 162      18.017  60.202  32.539  1.00 53.10           N
ATOM   3623  CA  VAL B 162      18.272  59.280  33.612  1.00 53.10           C
ATOM   3624  C   VAL B 162      17.811  59.830  34.937  1.00 53.10           C
ATOM   3625  O   VAL B 162      17.248  59.095  35.746  1.00 53.10           O
ATOM   3626  CB  VAL B 162      19.715  58.914  33.774  1.00 53.10           C
ATOM   3627  CG1 VAL B 162      19.815  57.966  34.983  1.00 53.10           C
ATOM   3628  CG2 VAL B 162      20.230  58.299  32.463  1.00 53.10           C
ATOM   3629  N   PRO B 163      18.037  61.093  35.209  1.00 67.54           N
ATOM   3630  CA  PRO B 163      17.714  61.606  36.516  1.00 67.54           C
ATOM   3631  C   PRO B 163      16.275  61.642  36.917  1.00 67.54           C
ATOM   3632  O   PRO B 163      16.009  61.640  38.118  1.00 67.54           O
ATOM   3633  CB  PRO B 163      18.409  62.960  36.621  1.00 67.54           C
ATOM   3634  CG  PRO B 163      19.646  62.790  35.724  1.00 67.54           C
ATOM   3635  CD  PRO B 163      19.210  61.767  34.664  1.00 67.54           C
ATOM   3636  N   TRP B 164      15.327  61.685  35.969  1.00 54.60           N
ATOM   3637  CA  TRP B 164      13.964  61.767  36.399  1.00 54.60           C
ATOM   3638  C   TRP B 164      13.613  60.470  37.042  1.00 54.60           C
ATOM   3639  O   TRP B 164      14.183  59.427  36.727  1.00 54.60           O
ATOM   3640  CB  TRP B 164      12.965  62.051  35.266  1.00 54.60           C
ATOM   3641  CG  TRP B 164      13.116  63.435  34.683  1.00 54.60           C
ATOM   3642  CD1 TRP B 164      13.757  63.832  33.546  1.00 54.60           C
ATOM   3643  CD2 TRP B 164      12.599  64.626  35.295  1.00 54.60           C
ATOM   3644  CE2 TRP B 164      12.959  65.699  34.480  1.00 54.60           C
ATOM   3645  CE3 TRP B 164      11.885  64.811  36.445  1.00 54.60           C
ATOM   3646  NE1 TRP B 164      13.668  65.197  33.409  1.00 54.60           N
ATOM   3647  CZ2 TRP B 164      12.609  66.978  34.804  1.00 54.60           C
ATOM   3648  CZ3 TRP B 164      11.531  66.102  36.767  1.00 54.60           C
ATOM   3649  CH2 TRP B 164      11.886  67.166  35.962  1.00 54.60           C
ATOM   3650  N   GLU B 165      12.666  60.520  37.999  1.00 79.12           N
ATOM   3651  CA  GLU B 165      12.263  59.354  38.721  1.00 79.12           C
ATOM   3652  C   GLU B 165      11.582  58.433  37.767  1.00 79.12           C
ATOM   3653  O   GLU B 165      11.075  58.855  36.729  1.00 79.12           O
ATOM   3654  CB  GLU B 165      11.311  59.661  39.892  1.00 79.12           C
ATOM   3655  CG  GLU B 165      10.041  60.405  39.478  1.00 79.12           C
ATOM   3656  CD  GLU B 165       9.214  60.633  40.735  1.00 79.12           C
ATOM   3657  OE1 GLU B 165       9.784  61.177  41.721  1.00 79.12           O
ATOM   3658  OE2 GLU B 165       8.007  60.273  40.732  1.00 79.12           O
ATOM   3659  N   ASN B 166      11.598  57.124  38.088  1.00 44.31           N
ATOM   3660  CA  ASN B 166      11.015  56.151  37.217  1.00 44.31           C
ATOM   3661  C   ASN B 166       9.533  56.283  37.270  1.00 44.31           C
ATOM   3662  O   ASN B 166       8.955  56.584  38.314  1.00 44.31           O
ATOM   3663  CB  ASN B 166      11.363  54.699  37.589  1.00 44.31           C
ATOM   3664  CG  ASN B 166      12.835  54.473  37.279  1.00 44.31           C
ATOM   3665  ND2 ASN B 166      13.707  55.394  37.768  1.00 44.31           N
ATOM   3666  OD1 ASN B 166      13.201  53.499  36.622  1.00 44.31           O
ATOM   3667  N   LYS B 167       8.877  56.078  36.111  1.00139.86           N
ATOM   3668  CA  LYS B 167       7.449  56.122  36.092  1.00139.86           C
ATOM   3669  C   LYS B 167       6.988  54.736  36.409  1.00139.86           C
ATOM   3670  O   LYS B 167       6.652  53.935  35.540  1.00139.86           O
ATOM   3671  CB  LYS B 167       6.875  56.628  34.745  1.00139.86           C
ATOM   3672  CG  LYS B 167       7.591  56.166  33.464  1.00139.86           C
ATOM   3673  CD  LYS B 167       7.292  54.735  33.015  1.00139.86           C
ATOM   3674  CE  LYS B 167       7.834  54.379  31.632  1.00139.86           C
ATOM   3675  NZ  LYS B 167       7.495  52.973  31.312  1.00139.86           N
ATOM   3676  N   ILE B 168       6.940  54.434  37.715  1.00 93.11           N
ATOM   3677  CA  ILE B 168       6.613  53.126  38.186  1.00 93.11           C
ATOM   3678  C   ILE B 168       5.215  52.743  37.820  1.00 93.11           C
ATOM   3679  O   ILE B 168       4.967  51.606  37.426  1.00 93.11           O
ATOM   3680  CB  ILE B 168       6.749  52.974  39.672  1.00 93.11           C
ATOM   3681  CG1 ILE B 168       6.374  51.540  40.084  1.00 93.11           C
ATOM   3682  CG2 ILE B 168       5.890  54.060  40.344  1.00 93.11           C
ATOM   3683  CD1 ILE B 168       7.238  50.465  39.433  1.00 93.11           C
ATOM   3684  N   LYS B 169       4.261  53.675  37.937  1.00 80.15           N
ATOM   3685  CA  LYS B 169       2.890  53.314  37.719  1.00 80.15           C
ATOM   3686  C   LYS B 169       2.713  52.780  36.336  1.00 80.15           C
ATOM   3687  O   LYS B 169       2.114  51.723  36.141  1.00 80.15           O
ATOM   3688  CB  LYS B 169       1.941  54.518  37.774  1.00 80.15           C
ATOM   3689  CG  LYS B 169       1.940  55.272  39.096  1.00 80.15           C
ATOM   3690  CD  LYS B 169       1.229  56.623  38.982  1.00 80.15           C
ATOM   3691  CE  LYS B 169       1.128  57.392  40.299  1.00 80.15           C
ATOM   3692  NZ  LYS B 169       0.425  58.676  40.077  1.00 80.15           N
ATOM   3693  N   ALA B 170       3.243  53.502  35.336  1.00 33.03           N
ATOM   3694  CA  ALA B 170       3.020  53.129  33.970  1.00 33.03           C
ATOM   3695  C   ALA B 170       3.618  51.786  33.697  1.00 33.03           C
ATOM   3696  O   ALA B 170       2.997  50.944  33.052  1.00 33.03           O
ATOM   3697  CB  ALA B 170       3.648  54.120  32.976  1.00 33.03           C
ATOM   3698  N   ILE B 171       4.842  51.543  34.200  1.00 33.58           N
ATOM   3699  CA  ILE B 171       5.509  50.306  33.925  1.00 33.58           C
ATOM   3700  C   ILE B 171       4.712  49.192  34.522  1.00 33.58           C
ATOM   3701  O   ILE B 171       4.569  48.128  33.920  1.00 33.58           O
ATOM   3702  CB  ILE B 171       6.913  50.252  34.467  1.00 33.58           C
ATOM   3703  CG1 ILE B 171       7.676  49.064  33.861  1.00 33.58           C
ATOM   3704  CG2 ILE B 171       6.854  50.222  36.001  1.00 33.58           C
ATOM   3705  CD1 ILE B 171       9.185  49.128  34.094  1.00 33.58           C
ATOM   3706  N   GLU B 172       4.160  49.405  35.732  1.00 75.44           N
ATOM   3707  CA  GLU B 172       3.399  48.370  36.360  1.00 75.44           C
ATOM   3708  C   GLU B 172       2.239  48.053  35.476  1.00 75.44           C
ATOM   3709  O   GLU B 172       1.894  46.891  35.273  1.00 75.44           O
ATOM   3710  CB  GLU B 172       2.795  48.767  37.724  1.00 75.44           C
ATOM   3711  CG  GLU B 172       3.808  48.920  38.859  1.00 75.44           C
ATOM   3712  CD  GLU B 172       3.048  49.177  40.154  1.00 75.44           C
ATOM   3713  OE1 GLU B 172       2.528  50.311  40.323  1.00 75.44           O
ATOM   3714  OE2 GLU B 172       2.973  48.240  40.994  1.00 75.44           O
ATOM   3715  N   SER B 173       1.609  49.089  34.907  1.00 41.16           N
ATOM   3716  CA  SER B 173       0.440  48.867  34.113  1.00 41.16           C
ATOM   3717  C   SER B 173       0.766  47.964  32.960  1.00 41.16           C
ATOM   3718  O   SER B 173       0.154  46.910  32.804  1.00 41.16           O
ATOM   3719  CB  SER B 173      -0.136  50.167  33.527  1.00 41.16           C
ATOM   3720  OG  SER B 173      -1.290  49.883  32.750  1.00 41.16           O
ATOM   3721  N   GLN B 174       1.725  48.362  32.103  1.00 61.86           N
ATOM   3722  CA  GLN B 174       2.000  47.583  30.932  1.00 61.86           C
ATOM   3723  C   GLN B 174       2.671  46.271  31.228  1.00 61.86           C
ATOM   3724  O   GLN B 174       2.191  45.219  30.809  1.00 61.86           O
ATOM   3725  CB  GLN B 174       2.898  48.325  29.927  1.00 61.86           C
ATOM   3726  CG  GLN B 174       3.303  47.467  28.726  1.00 61.86           C
ATOM   3727  CD  GLN B 174       2.046  47.063  27.970  1.00 61.86           C
ATOM   3728  NE2 GLN B 174       2.176  46.024  27.103  1.00 61.86           N
ATOM   3729  OE1 GLN B 174       0.980  47.651  28.144  1.00 61.86           O
ATOM   3730  N   PHE B 175       3.805  46.304  31.957  1.00 57.19           N
ATOM   3731  CA  PHE B 175       4.591  45.124  32.188  1.00 57.19           C
ATOM   3732  C   PHE B 175       3.945  44.173  33.140  1.00 57.19           C
ATOM   3733  O   PHE B 175       3.842  42.978  32.866  1.00 57.19           O
ATOM   3734  CB  PHE B 175       5.996  45.450  32.719  1.00 57.19           C
ATOM   3735  CG  PHE B 175       6.713  46.122  31.600  1.00 57.19           C
ATOM   3736  CD1 PHE B 175       7.318  45.375  30.617  1.00 57.19           C
ATOM   3737  CD2 PHE B 175       6.776  47.495  31.530  1.00 57.19           C
ATOM   3738  CE1 PHE B 175       7.978  45.987  29.579  1.00 57.19           C
ATOM   3739  CE2 PHE B 175       7.436  48.112  30.494  1.00 57.19           C
ATOM   3740  CZ  PHE B 175       8.039  47.358  29.517  1.00 57.19           C
ATOM   3741  N   GLY B 176       3.482  44.683  34.292  1.00 26.15           N
ATOM   3742  CA  GLY B 176       2.922  43.827  35.291  1.00 26.15           C
ATOM   3743  C   GLY B 176       3.541  44.247  36.583  1.00 26.15           C
ATOM   3744  O   GLY B 176       4.367  45.158  36.615  1.00 26.15           O
ATOM   3745  N   SER B 177       3.136  43.599  37.692  1.00 85.69           N
ATOM   3746  CA  SER B 177       3.651  43.968  38.979  1.00 85.69           C
ATOM   3747  C   SER B 177       5.058  43.479  39.164  1.00 85.69           C
ATOM   3748  O   SER B 177       5.854  44.131  39.836  1.00 85.69           O
ATOM   3749  CB  SER B 177       2.804  43.432  40.142  1.00 85.69           C
ATOM   3750  OG  SER B 177       3.313  43.927  41.370  1.00 85.69           O
ATOM   3751  N   SER B 178       5.407  42.314  38.584  1.00 92.19           N
ATOM   3752  CA  SER B 178       6.699  41.731  38.829  1.00 92.19           C
ATOM   3753  C   SER B 178       7.802  42.583  38.280  1.00 92.19           C
ATOM   3754  O   SER B 178       8.728  42.938  39.005  1.00 92.19           O
ATOM   3755  CB  SER B 178       6.868  40.311  38.250  1.00 92.19           C
ATOM   3756  OG  SER B 178       7.030  40.350  36.841  1.00 92.19           O
ATOM   3757  N   VAL B 179       7.726  42.948  36.986  1.00 33.62           N
ATOM   3758  CA  VAL B 179       8.770  43.696  36.347  1.00 33.62           C
ATOM   3759  C   VAL B 179       8.873  45.026  37.013  1.00 33.62           C
ATOM   3760  O   VAL B 179       9.968  45.512  37.288  1.00 33.62           O
ATOM   3761  CB  VAL B 179       8.496  43.946  34.894  1.00 33.62           C
ATOM   3762  CG1 VAL B 179       9.633  44.808  34.321  1.00 33.62           C
ATOM   3763  CG2 VAL B 179       8.319  42.590  34.189  1.00 33.62           C
ATOM   3764  N   ALA B 180       7.715  45.640  37.302  1.00 26.20           N
ATOM   3765  CA  ALA B 180       7.678  46.934  37.906  1.00 26.20           C
ATOM   3766  C   ALA B 180       8.339  46.840  39.240  1.00 26.20           C
ATOM   3767  O   ALA B 180       9.054  47.750  39.653  1.00 26.20           O
ATOM   3768  CB  ALA B 180       6.246  47.435  38.131  1.00 26.20           C
ATOM   3769  N   SER B 181       8.108  45.724  39.952  1.00 27.62           N
ATOM   3770  CA  SER B 181       8.678  45.553  41.253  1.00 27.62           C
ATOM   3771  C   SER B 181      10.166  45.557  41.122  1.00 27.62           C
ATOM   3772  O   SER B 181      10.857  46.161  41.939  1.00 27.62           O
ATOM   3773  CB  SER B 181       8.277  44.224  41.917  1.00 27.62           C
ATOM   3774  OG  SER B 181       6.886  44.219  42.199  1.00 27.62           O
ATOM   3775  N   TYR B 182      10.700  44.904  40.071  1.00 41.09           N
ATOM   3776  CA  TYR B 182      12.121  44.809  39.899  1.00 41.09           C
ATOM   3777  C   TYR B 182      12.697  46.178  39.739  1.00 41.09           C
ATOM   3778  O   TYR B 182      13.684  46.522  40.389  1.00 41.09           O
ATOM   3779  CB  TYR B 182      12.510  44.006  38.645  1.00 41.09           C
ATOM   3780  CG  TYR B 182      13.979  44.157  38.440  1.00 41.09           C
ATOM   3781  CD1 TYR B 182      14.877  43.383  39.135  1.00 41.09           C
ATOM   3782  CD2 TYR B 182      14.456  45.083  37.539  1.00 41.09           C
ATOM   3783  CE1 TYR B 182      16.231  43.530  38.935  1.00 41.09           C
ATOM   3784  CE2 TYR B 182      15.807  45.234  37.334  1.00 41.09           C
ATOM   3785  CZ  TYR B 182      16.698  44.457  38.033  1.00 41.09           C
ATOM   3786  OH  TYR B 182      18.084  44.612  37.822  1.00 41.09           O
ATOM   3787  N   PHE B 183      12.075  47.008  38.886  1.00 38.79           N
ATOM   3788  CA  PHE B 183      12.582  48.326  38.637  1.00 38.79           C
ATOM   3789  C   PHE B 183      12.543  49.110  39.905  1.00 38.79           C
ATOM   3790  O   PHE B 183      13.471  49.859  40.203  1.00 38.79           O
ATOM   3791  CB  PHE B 183      11.778  49.097  37.574  1.00 38.79           C
ATOM   3792  CG  PHE B 183      12.115  48.502  36.249  1.00 38.79           C
ATOM   3793  CD1 PHE B 183      13.255  48.898  35.589  1.00 38.79           C
ATOM   3794  CD2 PHE B 183      11.301  47.559  35.663  1.00 38.79           C
ATOM   3795  CE1 PHE B 183      13.585  48.364  34.367  1.00 38.79           C
ATOM   3796  CE2 PHE B 183      11.627  47.020  34.438  1.00 38.79           C
ATOM   3797  CZ  PHE B 183      12.770  47.421  33.788  1.00 38.79           C
ATOM   3798  N   LEU B 184      11.460  48.966  40.687  1.00 38.97           N
ATOM   3799  CA  LEU B 184      11.355  49.717  41.904  1.00 38.97           C
ATOM   3800  C   LEU B 184      12.459  49.323  42.839  1.00 38.97           C
ATOM   3801  O   LEU B 184      13.070  50.179  43.476  1.00 38.97           O
ATOM   3802  CB  LEU B 184      10.020  49.508  42.637  1.00 38.97           C
ATOM   3803  CG  LEU B 184       8.812  50.124  41.906  1.00 38.97           C
ATOM   3804  CD1 LEU B 184       7.507  49.888  42.680  1.00 38.97           C
ATOM   3805  CD2 LEU B 184       9.056  51.609  41.589  1.00 38.97           C
ATOM   3806  N   PHE B 185      12.763  48.018  42.957  1.00 41.98           N
ATOM   3807  CA  PHE B 185      13.787  47.631  43.887  1.00 41.98           C
ATOM   3808  C   PHE B 185      15.090  48.223  43.464  1.00 41.98           C
ATOM   3809  O   PHE B 185      15.820  48.786  44.281  1.00 41.98           O
ATOM   3810  CB  PHE B 185      14.009  46.107  43.989  1.00 41.98           C
ATOM   3811  CG  PHE B 185      12.842  45.477  44.672  1.00 41.98           C
ATOM   3812  CD1 PHE B 185      12.648  45.643  46.024  1.00 41.98           C
ATOM   3813  CD2 PHE B 185      11.957  44.693  43.971  1.00 41.98           C
ATOM   3814  CE1 PHE B 185      11.577  45.058  46.657  1.00 41.98           C
ATOM   3815  CE2 PHE B 185      10.882  44.106  44.596  1.00 41.98           C
ATOM   3816  CZ  PHE B 185      10.688  44.290  45.944  1.00 41.98           C
ATOM   3817  N   LEU B 186      15.407  48.128  42.161  1.00 34.96           N
ATOM   3818  CA  LEU B 186      16.660  48.599  41.655  1.00 34.96           C
ATOM   3819  C   LEU B 186      16.743  50.070  41.885  1.00 34.96           C
ATOM   3820  O   LEU B 186      17.802  50.585  42.247  1.00 34.96           O
ATOM   3821  CB  LEU B 186      16.820  48.352  40.144  1.00 34.96           C
ATOM   3822  CG  LEU B 186      18.160  48.841  39.566  1.00 34.96           C
ATOM   3823  CD1 LEU B 186      19.342  48.039  40.136  1.00 34.96           C
ATOM   3824  CD2 LEU B 186      18.136  48.854  38.029  1.00 34.96           C
ATOM   3825  N   ARG B 187      15.627  50.795  41.689  1.00141.25           N
ATOM   3826  CA  ARG B 187      15.692  52.217  41.849  1.00141.25           C
ATOM   3827  C   ARG B 187      16.042  52.542  43.263  1.00141.25           C
ATOM   3828  O   ARG B 187      16.820  53.459  43.516  1.00141.25           O
ATOM   3829  CB  ARG B 187      14.416  52.984  41.442  1.00141.25           C
ATOM   3830  CG  ARG B 187      13.139  52.577  42.170  1.00141.25           C
ATOM   3831  CD  ARG B 187      11.984  53.560  41.987  1.00141.25           C
ATOM   3832  NE  ARG B 187      12.211  54.682  42.940  1.00141.25           N
ATOM   3833  CZ  ARG B 187      11.237  55.618  43.141  1.00141.25           C
ATOM   3834  NH1 ARG B 187      10.087  55.579  42.406  1.00141.25           N
ATOM   3835  NH2 ARG B 187      11.412  56.586  44.085  1.00141.25           N
ATOM   3836  N   TRP B 188      15.486  51.798  44.233  1.00 69.19           N
ATOM   3837  CA  TRP B 188      15.787  52.099  45.599  1.00 69.19           C
ATOM   3838  C   TRP B 188      17.239  51.841  45.868  1.00 69.19           C
ATOM   3839  O   TRP B 188      17.880  52.600  46.592  1.00 69.19           O
ATOM   3840  CB  TRP B 188      14.968  51.295  46.618  1.00 69.19           C
ATOM   3841  CG  TRP B 188      15.333  51.694  48.023  1.00 69.19           C
ATOM   3842  CD1 TRP B 188      16.187  51.090  48.894  1.00 69.19           C
ATOM   3843  CD2 TRP B 188      14.867  52.889  48.670  1.00 69.19           C
ATOM   3844  CE2 TRP B 188      15.486  52.948  49.916  1.00 69.19           C
ATOM   3845  CE3 TRP B 188      14.006  53.863  48.255  1.00 69.19           C
ATOM   3846  NE1 TRP B 188      16.295  51.841  50.037  1.00 69.19           N
ATOM   3847  CZ2 TRP B 188      15.252  53.986  50.773  1.00 69.19           C
ATOM   3848  CZ3 TRP B 188      13.762  54.902  49.127  1.00 69.19           C
ATOM   3849  CH2 TRP B 188      14.375  54.963  50.362  1.00 69.19           C
ATOM   3850  N   MET B 189      17.800  50.757  45.297  1.00 25.76           N
ATOM   3851  CA  MET B 189      19.171  50.417  45.563  1.00 25.76           C
ATOM   3852  C   MET B 189      20.062  51.514  45.076  1.00 25.76           C
ATOM   3853  O   MET B 189      21.004  51.906  45.763  1.00 25.76           O
ATOM   3854  CB  MET B 189      19.623  49.127  44.858  1.00 25.76           C
ATOM   3855  CG  MET B 189      18.946  47.861  45.388  1.00 25.76           C
ATOM   3856  SD  MET B 189      19.472  46.330  44.564  1.00 25.76           S
ATOM   3857  CE  MET B 189      21.158  46.382  45.234  1.00 25.76           C
ATOM   3858  N   TYR B 190      19.779  52.048  43.876  1.00 33.62           N
ATOM   3859  CA  TYR B 190      20.599  53.074  43.296  1.00 33.62           C
ATOM   3860  C   TYR B 190      20.551  54.286  44.166  1.00 33.62           C
ATOM   3861  O   TYR B 190      21.579  54.905  44.438  1.00 33.62           O
ATOM   3862  CB  TYR B 190      20.109  53.488  41.898  1.00 33.62           C
ATOM   3863  CG  TYR B 190      20.917  54.653  41.437  1.00 33.62           C
ATOM   3864  CD1 TYR B 190      22.146  54.476  40.845  1.00 33.62           C
ATOM   3865  CD2 TYR B 190      20.432  55.934  41.594  1.00 33.62           C
ATOM   3866  CE1 TYR B 190      22.880  55.558  40.422  1.00 33.62           C
ATOM   3867  CE2 TYR B 190      21.162  57.019  41.173  1.00 33.62           C
ATOM   3868  CZ  TYR B 190      22.390  56.833  40.584  1.00 33.62           C
ATOM   3869  OH  TYR B 190      23.140  57.946  40.149  1.00 33.62           O
ATOM   3870  N   GLY B 191      19.347  54.649  44.641  1.00 15.15           N
ATOM   3871  CA  GLY B 191      19.193  55.834  45.433  1.00 15.15           C
ATOM   3872  C   GLY B 191      19.978  55.695  46.699  1.00 15.15           C
ATOM   3873  O   GLY B 191      20.587  56.654  47.169  1.00 15.15           O
ATOM   3874  N   VAL B 192      19.974  54.486  47.289  1.00 34.55           N
ATOM   3875  CA  VAL B 192      20.623  54.224  48.541  1.00 34.55           C
ATOM   3876  C   VAL B 192      22.103  54.416  48.402  1.00 34.55           C
ATOM   3877  O   VAL B 192      22.767  54.863  49.335  1.00 34.55           O
ATOM   3878  CB  VAL B 192      20.402  52.817  49.019  1.00 34.55           C
ATOM   3879  CG1 VAL B 192      21.189  52.611  50.324  1.00 34.55           C
ATOM   3880  CG2 VAL B 192      18.890  52.578  49.156  1.00 34.55           C
ATOM   3881  N   ASN B 193      22.649  54.085  47.219  1.00 71.18           N
ATOM   3882  CA  ASN B 193      24.058  54.089  46.936  1.00 71.18           C
ATOM   3883  C   ASN B 193      24.666  55.453  47.067  1.00 71.18           C
ATOM   3884  O   ASN B 193      25.856  55.562  47.356  1.00 71.18           O
ATOM   3885  CB  ASN B 193      24.385  53.595  45.513  1.00 71.18           C
ATOM   3886  CG  ASN B 193      24.192  52.088  45.482  1.00 71.18           C
ATOM   3887  ND2 ASN B 193      24.981  51.368  46.322  1.00 71.18           N
ATOM   3888  OD1 ASN B 193      23.368  51.568  44.732  1.00 71.18           O
ATOM   3889  N   MET B 194      23.894  56.532  46.850  1.00 38.22           N
ATOM   3890  CA  MET B 194      24.488  57.841  46.815  1.00 38.22           C
ATOM   3891  C   MET B 194      25.208  58.155  48.093  1.00 38.22           C
ATOM   3892  O   MET B 194      26.346  58.621  48.059  1.00 38.22           O
ATOM   3893  CB  MET B 194      23.447  58.956  46.608  1.00 38.22           C
ATOM   3894  CG  MET B 194      22.769  58.921  45.237  1.00 38.22           C
ATOM   3895  SD  MET B 194      23.848  59.362  43.841  1.00 38.22           S
ATOM   3896  CE  MET B 194      24.847  57.848  43.887  1.00 38.22           C
ATOM   3897  N   VAL B 195      24.589  57.902  49.262  1.00 92.63           N
ATOM   3898  CA  VAL B 195      25.239  58.252  50.494  1.00 92.63           C
ATOM   3899  C   VAL B 195      26.493  57.457  50.635  1.00 92.63           C
ATOM   3900  O   VAL B 195      27.527  57.979  51.045  1.00 92.63           O
ATOM   3901  CB  VAL B 195      24.408  57.985  51.712  1.00 92.63           C
ATOM   3902  CG1 VAL B 195      23.205  58.933  51.685  1.00 92.63           C
ATOM   3903  CG2 VAL B 195      24.027  56.496  51.745  1.00 92.63           C
ATOM   3904  N   LEU B 196      26.448  56.166  50.276  1.00 75.86           N
ATOM   3905  CA  LEU B 196      27.604  55.347  50.471  1.00 75.86           C
ATOM   3906  C   LEU B 196      28.733  55.909  49.668  1.00 75.86           C
ATOM   3907  O   LEU B 196      29.869  55.951  50.134  1.00 75.86           O
ATOM   3908  CB  LEU B 196      27.392  53.892  50.020  1.00 75.86           C
ATOM   3909  CG  LEU B 196      26.326  53.147  50.843  1.00 75.86           C
ATOM   3910  CD1 LEU B 196      26.761  52.998  52.310  1.00 75.86           C
ATOM   3911  CD2 LEU B 196      24.944  53.804  50.693  1.00 75.86           C
ATOM   3912  N   PHE B 197      28.445  56.365  48.435  1.00 42.76           N
ATOM   3913  CA  PHE B 197      29.474  56.879  47.580  1.00 42.76           C
ATOM   3914  C   PHE B 197      30.107  58.093  48.181  1.00 42.76           C
ATOM   3915  O   PHE B 197      31.330  58.212  48.200  1.00 42.76           O
ATOM   3916  CB  PHE B 197      28.961  57.313  46.201  1.00 42.76           C
ATOM   3917  CG  PHE B 197      30.094  58.008  45.527  1.00 42.76           C
ATOM   3918  CD1 PHE B 197      31.102  57.290  44.927  1.00 42.76           C
ATOM   3919  CD2 PHE B 197      30.144  59.382  45.497  1.00 42.76           C
ATOM   3920  CE1 PHE B 197      32.146  57.935  44.307  1.00 42.76           C
ATOM   3921  CE2 PHE B 197      31.184  60.034  44.879  1.00 42.76           C
ATOM   3922  CZ  PHE B 197      32.189  59.309  44.283  1.00 42.76           C
ATOM   3923  N   VAL B 198      29.295  59.034  48.694  1.00 25.07           N
ATOM   3924  CA  VAL B 198      29.873  60.253  49.178  1.00 25.07           C
ATOM   3925  C   VAL B 198      30.810  59.945  50.302  1.00 25.07           C
ATOM   3926  O   VAL B 198      31.928  60.455  50.342  1.00 25.07           O
ATOM   3927  CB  VAL B 198      28.852  61.247  49.664  1.00 25.07           C
ATOM   3928  CG1 VAL B 198      27.961  61.639  48.474  1.00 25.07           C
ATOM   3929  CG2 VAL B 198      28.076  60.658  50.853  1.00 25.07           C
ATOM   3930  N   LEU B 199      30.389  59.078  51.238  1.00 80.20           N
ATOM   3931  CA  LEU B 199      31.219  58.754  52.361  1.00 80.20           C
ATOM   3932  C   LEU B 199      32.457  58.062  51.878  1.00 80.20           C
ATOM   3933  O   LEU B 199      33.549  58.324  52.379  1.00 80.20           O
ATOM   3934  CB  LEU B 199      30.518  57.837  53.384  1.00 80.20           C
ATOM   3935  CG  LEU B 199      29.442  58.540  54.241  1.00 80.20           C
ATOM   3936  CD1 LEU B 199      28.330  59.160  53.383  1.00 80.20           C
ATOM   3937  CD2 LEU B 199      28.887  57.594  55.318  1.00 80.20           C
ATOM   3938  N   THR B 200      32.332  57.173  50.875  1.00 28.77           N
ATOM   3939  CA  THR B 200      33.491  56.445  50.448  1.00 28.77           C
ATOM   3940  C   THR B 200      34.514  57.404  49.931  1.00 28.77           C
ATOM   3941  O   THR B 200      35.699  57.275  50.231  1.00 28.77           O
ATOM   3942  CB  THR B 200      33.222  55.440  49.361  1.00 28.77           C
ATOM   3943  CG2 THR B 200      32.151  54.447  49.845  1.00 28.77           C
ATOM   3944  OG1 THR B 200      32.789  56.089  48.175  1.00 28.77           O
ATOM   3945  N   PHE B 201      34.080  58.403  49.141  1.00 30.54           N
ATOM   3946  CA  PHE B 201      35.014  59.325  48.564  1.00 30.54           C
ATOM   3947  C   PHE B 201      35.683  60.099  49.654  1.00 30.54           C
ATOM   3948  O   PHE B 201      36.896  60.297  49.633  1.00 30.54           O
ATOM   3949  CB  PHE B 201      34.363  60.350  47.625  1.00 30.54           C
ATOM   3950  CG  PHE B 201      35.481  61.184  47.107  1.00 30.54           C
ATOM   3951  CD1 PHE B 201      36.226  60.756  46.032  1.00 30.54           C
ATOM   3952  CD2 PHE B 201      35.793  62.386  47.699  1.00 30.54           C
ATOM   3953  CE1 PHE B 201      37.263  61.519  45.551  1.00 30.54           C
ATOM   3954  CE2 PHE B 201      36.829  63.153  47.221  1.00 30.54           C
ATOM   3955  CZ  PHE B 201      37.568  62.719  46.146  1.00 30.54           C
ATOM   3956  N   SER B 202      34.908  60.559  50.651  1.00 71.09           N
ATOM   3957  CA  SER B 202      35.500  61.353  51.683  1.00 71.09           C
ATOM   3958  C   SER B 202      36.553  60.533  52.356  1.00 71.09           C
ATOM   3959  O   SER B 202      37.655  61.014  52.611  1.00 71.09           O
ATOM   3960  CB  SER B 202      34.485  61.809  52.751  1.00 71.09           C
ATOM   3961  OG  SER B 202      33.950  60.687  53.439  1.00 71.09           O
ATOM   3962  N   LEU B 203      36.254  59.251  52.627  1.00 62.07           N
ATOM   3963  CA  LEU B 203      37.203  58.424  53.311  1.00 62.07           C
ATOM   3964  C   LEU B 203      38.448  58.294  52.500  1.00 62.07           C
ATOM   3965  O   LEU B 203      39.554  58.412  53.025  1.00 62.07           O
ATOM   3966  CB  LEU B 203      36.679  57.001  53.564  1.00 62.07           C
ATOM   3967  CG  LEU B 203      37.764  56.025  54.062  1.00 62.07           C
ATOM   3968  CD1 LEU B 203      38.437  56.522  55.346  1.00 62.07           C
ATOM   3969  CD2 LEU B 203      37.201  54.607  54.216  1.00 62.07           C
ATOM   3970  N   ILE B 204      38.306  58.057  51.187  1.00 38.32           N
ATOM   3971  CA  ILE B 204      39.464  57.843  50.375  1.00 38.32           C
ATOM   3972  C   ILE B 204      40.283  59.093  50.334  1.00 38.32           C
ATOM   3973  O   ILE B 204      41.509  59.037  50.430  1.00 38.32           O
ATOM   3974  CB  ILE B 204      39.138  57.418  48.971  1.00 38.32           C
ATOM   3975  CG1 ILE B 204      40.390  56.840  48.294  1.00 38.32           C
ATOM   3976  CG2 ILE B 204      38.520  58.603  48.215  1.00 38.32           C
ATOM   3977  CD1 ILE B 204      40.069  56.058  47.023  1.00 38.32           C
ATOM   3978  N   MET B 205      39.629  60.265  50.213  1.00 70.53           N
ATOM   3979  CA  MET B 205      40.374  61.485  50.101  1.00 70.53           C
ATOM   3980  C   MET B 205      41.211  61.633  51.326  1.00 70.53           C
ATOM   3981  O   MET B 205      42.395  61.955  51.235  1.00 70.53           O
ATOM   3982  CB  MET B 205      39.483  62.733  49.992  1.00 70.53           C
ATOM   3983  CG  MET B 205      40.292  64.026  49.872  1.00 70.53           C
ATOM   3984  SD  MET B 205      39.294  65.536  49.710  1.00 70.53           S
ATOM   3985  CE  MET B 205      40.727  66.649  49.627  1.00 70.53           C
ATOM   3986  N   LEU B 206      40.621  61.391  52.513  1.00 82.88           N
ATOM   3987  CA  LEU B 206      41.412  61.468  53.708  1.00 82.88           C
ATOM   3988  C   LEU B 206      42.292  60.227  53.697  1.00 82.88           C
ATOM   3989  O   LEU B 206      43.184  60.132  52.812  1.00 82.88           O
ATOM   3990  CB  LEU B 206      40.606  61.402  55.015  1.00 82.88           C
ATOM   3991  CG  LEU B 206      39.779  62.660  55.341  1.00 82.88           C
ATOM   3992  CD1 LEU B 206      38.699  62.928  54.281  1.00 82.88           C
ATOM   3993  CD2 LEU B 206      39.195  62.570  56.760  1.00 82.88           C
ATOM   3994  OXT LEU B 206      42.079  59.349  54.576  1.00 82.88           O
TER    3995      LEU B 206
ATOM   3996  N   TRP B 262      44.573  57.805  49.561  1.00 23.62           N
ATOM   3997  CA  TRP B 262      45.880  57.267  49.120  1.00 23.62           C
ATOM   3998  C   TRP B 262      46.013  55.835  49.514  1.00 23.62           C
ATOM   3999  O   TRP B 262      45.773  54.935  48.711  1.00 23.62           O
ATOM   4000  CB  TRP B 262      47.034  58.056  49.765  1.00 23.62           C
ATOM   4001  CG  TRP B 262      48.403  57.569  49.355  1.00 23.62           C
ATOM   4002  CD1 TRP B 262      49.251  56.712  49.996  1.00 23.62           C
ATOM   4003  CD2 TRP B 262      49.054  57.946  48.132  1.00 23.62           C
ATOM   4004  CE2 TRP B 262      50.284  57.289  48.099  1.00 23.62           C
ATOM   4005  CE3 TRP B 262      48.658  58.771  47.118  1.00 23.62           C
ATOM   4006  NE1 TRP B 262      50.392  56.537  49.250  1.00 23.62           N
ATOM   4007  CZ2 TRP B 262      51.138  57.447  47.046  1.00 23.62           C
ATOM   4008  CZ3 TRP B 262      49.523  58.931  46.060  1.00 23.62           C
ATOM   4009  CH2 TRP B 262      50.739  58.281  46.024  1.00 23.62           C
ATOM   4010  N   LEU B 263      46.401  55.598  50.779  1.00 92.84           N
ATOM   4011  CA  LEU B 263      46.577  54.261  51.251  1.00 92.84           C
ATOM   4012  C   LEU B 263      45.234  53.624  51.381  1.00 92.84           C
ATOM   4013  O   LEU B 263      44.254  54.264  51.760  1.00 92.84           O
ATOM   4014  CB  LEU B 263      47.298  54.170  52.612  1.00 92.84           C
ATOM   4015  CG  LEU B 263      46.560  54.833  53.795  1.00 92.84           C
ATOM   4016  CD1 LEU B 263      47.373  54.685  55.093  1.00 92.84           C
ATOM   4017  CD2 LEU B 263      46.194  56.299  53.504  1.00 92.84           C
ATOM   4018  N   ASN B 264      45.164  52.327  51.027  1.00 31.35           N
ATOM   4019  CA  ASN B 264      43.939  51.591  51.095  1.00 31.35           C
ATOM   4020  C   ASN B 264      43.543  51.434  52.526  1.00 31.35           C
ATOM   4021  O   ASN B 264      42.368  51.564  52.867  1.00 31.35           O
ATOM   4022  CB  ASN B 264      44.048  50.185  50.481  1.00 31.35           C
ATOM   4023  CG  ASN B 264      44.203  50.345  48.976  1.00 31.35           C
ATOM   4024  ND2 ASN B 264      44.507  49.222  48.272  1.00 31.35           N
ATOM   4025  OD1 ASN B 264      44.048  51.440  48.437  1.00 31.35           O
ATOM   4026  N   PHE B 265      44.517  51.157  53.413  1.00 50.64           N
ATOM   4027  CA  PHE B 265      44.141  50.945  54.779  1.00 50.64           C
ATOM   4028  C   PHE B 265      44.298  52.226  55.524  1.00 50.64           C
ATOM   4029  O   PHE B 265      45.329  52.892  55.454  1.00 50.64           O
ATOM   4030  CB  PHE B 265      44.971  49.865  55.497  1.00 50.64           C
ATOM   4031  CG  PHE B 265      46.400  50.292  55.494  1.00 50.64           C
ATOM   4032  CD1 PHE B 265      47.207  50.013  54.416  1.00 50.64           C
ATOM   4033  CD2 PHE B 265      46.936  50.965  56.568  1.00 50.64           C
ATOM   4034  CE1 PHE B 265      48.527  50.399  54.406  1.00 50.64           C
ATOM   4035  CE2 PHE B 265      48.254  51.357  56.563  1.00 50.64           C
ATOM   4036  CZ  PHE B 265      49.053  51.074  55.481  1.00 50.64           C
ATOM   4037  N   ARG B 266      43.233  52.609  56.249  1.00179.97           N
ATOM   4038  CA  ARG B 266      43.235  53.801  57.034  1.00179.97           C
ATOM   4039  C   ARG B 266      42.483  53.525  58.285  1.00179.97           C
ATOM   4040  O   ARG B 266      41.686  52.593  58.361  1.00179.97           O
ATOM   4041  CB  ARG B 266      42.497  54.981  56.391  1.00179.97           C
ATOM   4042  CG  ARG B 266      43.382  55.905  55.568  1.00179.97           C
ATOM   4043  CD  ARG B 266      44.491  56.513  56.428  1.00179.97           C
ATOM   4044  NE  ARG B 266      44.829  57.834  55.842  1.00179.97           N
ATOM   4045  CZ  ARG B 266      44.190  58.957  56.290  1.00179.97           C
ATOM   4046  NH1 ARG B 266      43.309  58.879  57.327  1.00179.97           N
ATOM   4047  NH2 ARG B 266      44.443  60.163  55.700  1.00179.97           N
ATOM   4048  N   LEU B 267      42.741  54.356  59.309  1.00 80.12           N
ATOM   4049  CA  LEU B 267      42.045  54.252  60.553  1.00 80.12           C
ATOM   4050  C   LEU B 267      40.594  54.529  60.290  1.00 80.12           C
ATOM   4051  O   LEU B 267      39.732  53.851  60.845  1.00 80.12           O
ATOM   4052  CB  LEU B 267      42.530  55.268  61.602  1.00 80.12           C
ATOM   4053  CG  LEU B 267      43.975  55.028  62.069  1.00 80.12           C
ATOM   4054  CD1 LEU B 267      44.100  53.701  62.833  1.00 80.12           C
ATOM   4055  CD2 LEU B 267      44.970  55.141  60.903  1.00 80.12           C
ATOM   4056  N   PRO B 268      40.279  55.500  59.466  1.00100.15           N
ATOM   4057  CA  PRO B 268      38.896  55.775  59.183  1.00100.15           C
ATOM   4058  C   PRO B 268      38.247  54.696  58.384  1.00100.15           C
ATOM   4059  O   PRO B 268      37.026  54.705  58.245  1.00100.15           O
ATOM   4060  CB  PRO B 268      38.851  57.158  58.525  1.00100.15           C
ATOM   4061  CG  PRO B 268      40.326  57.553  58.324  1.00100.15           C
ATOM   4062  CD  PRO B 268      41.071  56.718  59.376  1.00100.15           C
ATOM   4063  N   LEU B 269      39.041  53.769  57.839  1.00162.91           N
ATOM   4064  CA  LEU B 269      38.544  52.705  57.027  1.00162.91           C
ATOM   4065  C   LEU B 269      37.636  51.876  57.885  1.00162.91           C
ATOM   4066  O   LEU B 269      36.576  51.432  57.442  1.00162.91           O
ATOM   4067  CB  LEU B 269      39.755  51.908  56.523  1.00162.91           C
ATOM   4068  CG  LEU B 269      39.505  50.833  55.473  1.00162.91           C
ATOM   4069  CD1 LEU B 269      38.731  51.368  54.263  1.00162.91           C
ATOM   4070  CD2 LEU B 269      40.857  50.262  55.030  1.00162.91           C
ATOM   4071  N   SER B 270      38.020  51.680  59.160  1.00 25.01           N
ATOM   4072  CA  SER B 270      37.241  50.887  60.067  1.00 25.01           C
ATOM   4073  C   SER B 270      35.900  51.526  60.231  1.00 25.01           C
ATOM   4074  O   SER B 270      34.878  50.843  60.244  1.00 25.01           O
ATOM   4075  CB  SER B 270      37.871  50.793  61.466  1.00 25.01           C
ATOM   4076  OG  SER B 270      39.126  50.135  61.392  1.00 25.01           O
ATOM   4077  N   TYR B 271      35.867  52.867  60.344  1.00 42.77           N
ATOM   4078  CA  TYR B 271      34.613  53.530  60.544  1.00 42.77           C
ATOM   4079  C   TYR B 271      33.790  53.287  59.325  1.00 42.77           C
ATOM   4080  O   TYR B 271      32.581  53.081  59.403  1.00 42.77           O
ATOM   4081  CB  TYR B 271      34.720  55.048  60.737  1.00 42.77           C
ATOM   4082  CG  TYR B 271      33.344  55.494  61.093  1.00 42.77           C
ATOM   4083  CD1 TYR B 271      32.905  55.403  62.395  1.00 42.77           C
ATOM   4084  CD2 TYR B 271      32.490  55.990  60.137  1.00 42.77           C
ATOM   4085  CE1 TYR B 271      31.637  55.808  62.740  1.00 42.77           C
ATOM   4086  CE2 TYR B 271      31.220  56.397  60.475  1.00 42.77           C
ATOM   4087  CZ  TYR B 271      30.792  56.307  61.778  1.00 42.77           C
ATOM   4088  OH  TYR B 271      29.490  56.724  62.127  1.00 42.77           O
ATOM   4089  N   PHE B 272      34.453  53.303  58.157  1.00 52.86           N
ATOM   4090  CA  PHE B 272      33.808  53.098  56.897  1.00 52.86           C
ATOM   4091  C   PHE B 272      33.172  51.746  56.920  1.00 52.86           C
ATOM   4092  O   PHE B 272      32.047  51.576  56.456  1.00 52.86           O
ATOM   4093  CB  PHE B 272      34.819  53.122  55.735  1.00 52.86           C
ATOM   4094  CG  PHE B 272      34.110  52.899  54.441  1.00 52.86           C
ATOM   4095  CD1 PHE B 272      33.428  53.922  53.826  1.00 52.86           C
ATOM   4096  CD2 PHE B 272      34.144  51.663  53.836  1.00 52.86           C
ATOM   4097  CE1 PHE B 272      32.781  53.709  52.631  1.00 52.86           C
ATOM   4098  CE2 PHE B 272      33.499  51.444  52.641  1.00 52.86           C
ATOM   4099  CZ  PHE B 272      32.815  52.469  52.035  1.00 52.86           C
ATOM   4100  N   LEU B 273      33.887  50.741  57.464  1.00 98.94           N
ATOM   4101  CA  LEU B 273      33.400  49.389  57.475  1.00 98.94           C
ATOM   4102  C   LEU B 273      32.156  49.322  58.304  1.00 98.94           C
ATOM   4103  O   LEU B 273      31.166  48.713  57.902  1.00 98.94           O
ATOM   4104  CB  LEU B 273      34.446  48.412  58.054  1.00 98.94           C
ATOM   4105  CG  LEU B 273      34.164  46.898  57.897  1.00 98.94           C
ATOM   4106  CD1 LEU B 273      35.305  46.083  58.528  1.00 98.94           C
ATOM   4107  CD2 LEU B 273      32.795  46.463  58.443  1.00 98.94           C
ATOM   4108  N   VAL B 274      32.172  49.958  59.486  1.00 49.49           N
ATOM   4109  CA  VAL B 274      31.044  49.932  60.374  1.00 49.49           C
ATOM   4110  C   VAL B 274      29.881  50.552  59.678  1.00 49.49           C
ATOM   4111  O   VAL B 274      28.766  50.034  59.722  1.00 49.49           O
ATOM   4112  CB  VAL B 274      31.308  50.760  61.591  1.00 49.49           C
ATOM   4113  CG1 VAL B 274      29.987  50.960  62.336  1.00 49.49           C
ATOM   4114  CG2 VAL B 274      32.396  50.069  62.428  1.00 49.49           C
ATOM   4115  N   GLY B 275      30.128  51.688  59.005  1.00 17.95           N
ATOM   4116  CA  GLY B 275      29.073  52.410  58.362  1.00 17.95           C
ATOM   4117  C   GLY B 275      28.464  51.563  57.291  1.00 17.95           C
ATOM   4118  O   GLY B 275      27.246  51.542  57.125  1.00 17.95           O
ATOM   4119  N   ILE B 276      29.303  50.833  56.538  1.00 79.07           N
ATOM   4120  CA  ILE B 276      28.817  50.065  55.429  1.00 79.07           C
ATOM   4121  C   ILE B 276      27.870  49.029  55.924  1.00 79.07           C
ATOM   4122  O   ILE B 276      26.809  48.810  55.342  1.00 79.07           O
ATOM   4123  CB  ILE B 276      29.917  49.348  54.700  1.00 79.07           C
ATOM   4124  CG1 ILE B 276      30.928  50.359  54.132  1.00 79.07           C
ATOM   4125  CG2 ILE B 276      29.269  48.453  53.631  1.00 79.07           C
ATOM   4126  CD1 ILE B 276      30.311  51.347  53.143  1.00 79.07           C
ATOM   4127  N   MET B 277      28.239  48.362  57.025  1.00 31.91           N
ATOM   4128  CA  MET B 277      27.437  47.303  57.554  1.00 31.91           C
ATOM   4129  C   MET B 277      26.116  47.863  57.989  1.00 31.91           C
ATOM   4130  O   MET B 277      25.068  47.272  57.733  1.00 31.91           O
ATOM   4131  CB  MET B 277      28.145  46.640  58.739  1.00 31.91           C
ATOM   4132  CG  MET B 277      29.436  45.913  58.359  1.00 31.91           C
ATOM   4133  SD  MET B 277      30.286  45.118  59.756  1.00 31.91           S
ATOM   4134  CE  MET B 277      30.757  46.673  60.568  1.00 31.91           C
ATOM   4135  N   CYS B 278      26.131  49.039  58.642  1.00 26.78           N
ATOM   4136  CA  CYS B 278      24.926  49.658  59.110  1.00 26.78           C
ATOM   4137  C   CYS B 278      24.090  50.016  57.922  1.00 26.78           C
ATOM   4138  O   CYS B 278      22.870  49.867  57.935  1.00 26.78           O
ATOM   4139  CB  CYS B 278      25.199  50.957  59.888  1.00 26.78           C
ATOM   4140  SG  CYS B 278      26.209  50.679  61.374  1.00 26.78           S
ATOM   4141  N   ILE B 279      24.746  50.489  56.846  1.00 82.77           N
ATOM   4142  CA  ILE B 279      24.063  50.930  55.665  1.00 82.77           C
ATOM   4143  C   ILE B 279      23.319  49.784  55.068  1.00 82.77           C
ATOM   4144  O   ILE B 279      22.183  49.942  54.622  1.00 82.77           O
ATOM   4145  CB  ILE B 279      25.000  51.432  54.604  1.00 82.77           C
ATOM   4146  CG1 ILE B 279      25.767  52.666  55.104  1.00 82.77           C
ATOM   4147  CG2 ILE B 279      24.176  51.688  53.332  1.00 82.77           C
ATOM   4148  CD1 ILE B 279      24.854  53.821  55.506  1.00 82.77           C
ATOM   4149  N   GLY B 280      23.936  48.592  55.041  1.00 19.47           N
ATOM   4150  CA  GLY B 280      23.293  47.486  54.403  1.00 19.47           C
ATOM   4151  C   GLY B 280      21.999  47.199  55.090  1.00 19.47           C
ATOM   4152  O   GLY B 280      20.987  46.955  54.434  1.00 19.47           O
ATOM   4153  N   TYR B 281      21.985  47.209  56.435  1.00 60.94           N
ATOM   4154  CA  TYR B 281      20.755  46.863  57.082  1.00 60.94           C
ATOM   4155  C   TYR B 281      19.726  47.914  56.818  1.00 60.94           C
ATOM   4156  O   TYR B 281      18.564  47.605  56.567  1.00 60.94           O
ATOM   4157  CB  TYR B 281      20.830  46.676  58.603  1.00 60.94           C
ATOM   4158  CG  TYR B 281      19.494  46.088  58.887  1.00 60.94           C
ATOM   4159  CD1 TYR B 281      19.293  44.739  58.705  1.00 60.94           C
ATOM   4160  CD2 TYR B 281      18.443  46.871  59.301  1.00 60.94           C
ATOM   4161  CE1 TYR B 281      18.066  44.170  58.941  1.00 60.94           C
ATOM   4162  CE2 TYR B 281      17.213  46.302  59.538  1.00 60.94           C
ATOM   4163  CZ  TYR B 281      17.021  44.956  59.358  1.00 60.94           C
ATOM   4164  OH  TYR B 281      15.756  44.382  59.602  1.00 60.94           O
ATOM   4165  N   SER B 282      20.131  49.197  56.861  1.00 24.69           N
ATOM   4166  CA  SER B 282      19.193  50.268  56.689  1.00 24.69           C
ATOM   4167  C   SER B 282      18.583  50.137  55.333  1.00 24.69           C
ATOM   4168  O   SER B 282      17.426  50.498  55.122  1.00 24.69           O
ATOM   4169  CB  SER B 282      19.846  51.656  56.772  1.00 24.69           C
ATOM   4170  OG  SER B 282      20.370  51.872  58.075  1.00 24.69           O
ATOM   4171  N   PHE B 283      19.354  49.606  54.372  1.00 38.24           N
ATOM   4172  CA  PHE B 283      18.869  49.434  53.036  1.00 38.24           C
ATOM   4173  C   PHE B 283      17.722  48.471  53.077  1.00 38.24           C
ATOM   4174  O   PHE B 283      16.700  48.669  52.424  1.00 38.24           O
ATOM   4175  CB  PHE B 283      19.945  48.847  52.105  1.00 38.24           C
ATOM   4176  CG  PHE B 283      19.365  48.692  50.742  1.00 38.24           C
ATOM   4177  CD1 PHE B 283      19.351  49.745  49.857  1.00 38.24           C
ATOM   4178  CD2 PHE B 283      18.839  47.483  50.349  1.00 38.24           C
ATOM   4179  CE1 PHE B 283      18.815  49.593  48.599  1.00 38.24           C
ATOM   4180  CE2 PHE B 283      18.302  47.325  49.095  1.00 38.24           C
ATOM   4181  CZ  PHE B 283      18.289  48.382  48.218  1.00 38.24           C
ATOM   4182  N   LEU B 284      17.867  47.388  53.858  1.00 93.73           N
ATOM   4183  CA  LEU B 284      16.848  46.382  53.908  1.00 93.73           C
ATOM   4184  C   LEU B 284      15.601  46.992  54.469  1.00 93.73           C
ATOM   4185  O   LEU B 284      14.509  46.768  53.950  1.00 93.73           O
ATOM   4186  CB  LEU B 284      17.289  45.187  54.786  1.00 93.73           C
ATOM   4187  CG  LEU B 284      16.368  43.944  54.806  1.00 93.73           C
ATOM   4188  CD1 LEU B 284      17.004  42.826  55.648  1.00 93.73           C
ATOM   4189  CD2 LEU B 284      14.940  44.253  55.286  1.00 93.73           C
ATOM   4190  N   VAL B 285      15.733  47.798  55.538  1.00 57.16           N
ATOM   4191  CA  VAL B 285      14.590  48.377  56.184  1.00 57.16           C
ATOM   4192  C   VAL B 285      13.836  49.234  55.226  1.00 57.16           C
ATOM   4193  O   VAL B 285      12.622  49.101  55.079  1.00 57.16           O
ATOM   4194  CB  VAL B 285      14.976  49.302  57.292  1.00 57.16           C
ATOM   4195  CG1 VAL B 285      13.725  50.078  57.703  1.00 57.16           C
ATOM   4196  CG2 VAL B 285      15.597  48.501  58.439  1.00 57.16           C
ATOM   4197  N   VAL B 286      14.553  50.134  54.536  1.00106.82           N
ATOM   4198  CA  VAL B 286      13.914  51.062  53.655  1.00106.82           C
ATOM   4199  C   VAL B 286      13.204  50.342  52.560  1.00106.82           C
ATOM   4200  O   VAL B 286      12.090  50.714  52.193  1.00106.82           O
ATOM   4201  CB  VAL B 286      14.870  52.065  53.080  1.00106.82           C
ATOM   4202  CG1 VAL B 286      15.136  53.146  54.132  1.00106.82           C
ATOM   4203  CG2 VAL B 286      16.174  51.330  52.755  1.00106.82           C
ATOM   4204  N   LEU B 287      13.812  49.282  52.006  1.00 63.65           N
ATOM   4205  CA  LEU B 287      13.155  48.595  50.937  1.00 63.65           C
ATOM   4206  C   LEU B 287      11.884  47.986  51.429  1.00 63.65           C
ATOM   4207  O   LEU B 287      10.872  48.014  50.732  1.00 63.65           O
ATOM   4208  CB  LEU B 287      14.007  47.490  50.306  1.00 63.65           C
ATOM   4209  CG  LEU B 287      13.211  46.654  49.297  1.00 63.65           C
ATOM   4210  CD1 LEU B 287      12.471  47.543  48.288  1.00 63.65           C
ATOM   4211  CD2 LEU B 287      14.122  45.639  48.598  1.00 63.65           C
ATOM   4212  N   LYS B 288      11.896  47.420  52.650  1.00175.08           N
ATOM   4213  CA  LYS B 288      10.707  46.797  53.150  1.00175.08           C
ATOM   4214  C   LYS B 288       9.632  47.828  53.217  1.00175.08           C
ATOM   4215  O   LYS B 288       8.491  47.572  52.838  1.00175.08           O
ATOM   4216  CB  LYS B 288      10.849  46.238  54.576  1.00175.08           C
ATOM   4217  CG  LYS B 288      11.522  44.871  54.653  1.00175.08           C
ATOM   4218  CD  LYS B 288      10.771  43.790  53.871  1.00175.08           C
ATOM   4219  CE  LYS B 288       9.259  43.792  54.107  1.00175.08           C
ATOM   4220  NZ  LYS B 288       8.958  43.451  55.514  1.00175.08           N
ATOM   4221  N   ALA B 289       9.970  49.031  53.706  1.00 23.52           N
ATOM   4222  CA  ALA B 289       8.985  50.061  53.850  1.00 23.52           C
ATOM   4223  C   ALA B 289       8.452  50.434  52.502  1.00 23.52           C
ATOM   4224  O   ALA B 289       7.248  50.614  52.335  1.00 23.52           O
ATOM   4225  CB  ALA B 289       9.552  51.339  54.486  1.00 23.52           C
ATOM   4226  N   MET B 290       9.341  50.539  51.496  1.00 36.21           N
ATOM   4227  CA  MET B 290       8.944  50.984  50.189  1.00 36.21           C
ATOM   4228  C   MET B 290       7.967  50.023  49.598  1.00 36.21           C
ATOM   4229  O   MET B 290       6.970  50.428  49.002  1.00 36.21           O
ATOM   4230  CB  MET B 290      10.129  51.095  49.211  1.00 36.21           C
ATOM   4231  CG  MET B 290       9.765  51.761  47.880  1.00 36.21           C
ATOM   4232  SD  MET B 290      11.142  51.904  46.702  1.00 36.21           S
ATOM   4233  CE  MET B 290      10.218  52.893  45.490  1.00 36.21           C
ATOM   4234  N   THR B 291       8.222  48.712  49.753  1.00 96.31           N
ATOM   4235  CA  THR B 291       7.359  47.725  49.173  1.00 96.31           C
ATOM   4236  C   THR B 291       6.020  47.823  49.830  1.00 96.31           C
ATOM   4237  O   THR B 291       4.990  47.598  49.200  1.00 96.31           O
ATOM   4238  CB  THR B 291       7.860  46.320  49.334  1.00 96.31           C
ATOM   4239  CG2 THR B 291       7.723  45.901  50.807  1.00 96.31           C
ATOM   4240  OG1 THR B 291       7.110  45.441  48.508  1.00 96.31           O
ATOM   4241  N   LYS B 292       5.989  48.143  51.134  1.00 29.11           N
ATOM   4242  CA  LYS B 292       4.719  48.218  51.790  1.00 29.11           C
ATOM   4243  C   LYS B 292       3.907  49.297  51.144  1.00 29.11           C
ATOM   4244  O   LYS B 292       2.720  49.114  50.875  1.00 29.11           O
ATOM   4245  CB  LYS B 292       4.822  48.544  53.290  1.00 29.11           C
ATOM   4246  CG  LYS B 292       3.475  48.465  54.013  1.00 29.11           C
ATOM   4247  CD  LYS B 292       3.595  48.416  55.537  1.00 29.11           C
ATOM   4248  CE  LYS B 292       2.247  48.338  56.255  1.00 29.11           C
ATOM   4249  NZ  LYS B 292       2.459  48.245  57.717  1.00 29.11           N
ATOM   4250  N   ASN B 293       4.534  50.454  50.860  1.00 28.42           N
ATOM   4251  CA  ASN B 293       3.830  51.564  50.281  1.00 28.42           C
ATOM   4252  C   ASN B 293       3.334  51.177  48.924  1.00 28.42           C
ATOM   4253  O   ASN B 293       2.198  51.476  48.562  1.00 28.42           O
ATOM   4254  CB  ASN B 293       4.718  52.807  50.107  1.00 28.42           C
ATOM   4255  CG  ASN B 293       5.064  53.332  51.490  1.00 28.42           C
ATOM   4256  ND2 ASN B 293       6.386  53.505  51.758  1.00 28.42           N
ATOM   4257  OD1 ASN B 293       4.184  53.576  52.314  1.00 28.42           O
ATOM   4258  N   ILE B 294       4.166  50.486  48.127  1.00 36.47           N
ATOM   4259  CA  ILE B 294       3.728  50.134  46.808  1.00 36.47           C
ATOM   4260  C   ILE B 294       2.561  49.218  46.957  1.00 36.47           C
ATOM   4261  O   ILE B 294       1.613  49.270  46.175  1.00 36.47           O
ATOM   4262  CB  ILE B 294       4.774  49.459  45.957  1.00 36.47           C
ATOM   4263  CG1 ILE B 294       5.174  48.088  46.518  1.00 36.47           C
ATOM   4264  CG2 ILE B 294       5.952  50.434  45.814  1.00 36.47           C
ATOM   4265  CD1 ILE B 294       6.018  47.259  45.548  1.00 36.47           C
ATOM   4266  N   GLY B 295       2.598  48.352  47.983  1.00 18.42           N
ATOM   4267  CA  GLY B 295       1.540  47.406  48.177  1.00 18.42           C
ATOM   4268  C   GLY B 295       0.250  48.147  48.347  1.00 18.42           C
ATOM   4269  O   GLY B 295      -0.777  47.727  47.820  1.00 18.42           O
ATOM   4270  N   ASP B 296       0.254  49.270  49.092  1.00 52.23           N
ATOM   4271  CA  ASP B 296      -0.982  49.976  49.261  1.00 52.23           C
ATOM   4272  C   ASP B 296      -1.400  50.481  47.919  1.00 52.23           C
ATOM   4273  O   ASP B 296      -2.590  50.607  47.635  1.00 52.23           O
ATOM   4274  CB  ASP B 296      -0.951  51.129  50.301  1.00 52.23           C
ATOM   4275  CG  ASP B 296      -0.037  52.288  49.913  1.00 52.23           C
ATOM   4276  OD1 ASP B 296      -0.064  52.730  48.734  1.00 52.23           O
ATOM   4277  OD2 ASP B 296       0.712  52.750  50.813  1.00 52.23           O
ATOM   4278  N   ASP B 297      -0.416  50.763  47.044  1.00 68.63           N
ATOM   4279  CA  ASP B 297      -0.717  51.248  45.730  1.00 68.63           C
ATOM   4280  C   ASP B 297      -1.575  50.222  45.077  1.00 68.63           C
ATOM   4281  O   ASP B 297      -2.537  50.554  44.385  1.00 68.63           O
ATOM   4282  CB  ASP B 297       0.528  51.409  44.840  1.00 68.63           C
ATOM   4283  CG  ASP B 297       1.284  52.650  45.283  1.00 68.63           C
ATOM   4284  OD1 ASP B 297       0.629  53.722  45.380  1.00 68.63           O
ATOM   4285  OD2 ASP B 297       2.515  52.547  45.531  1.00 68.63           O
ATOM   4286  N   GLY B 298      -1.242  48.934  45.270  1.00 30.47           N
ATOM   4287  CA  GLY B 298      -2.075  47.917  44.708  1.00 30.47           C
ATOM   4288  C   GLY B 298      -1.458  46.597  45.021  1.00 30.47           C
ATOM   4289  O   GLY B 298      -0.305  46.336  44.679  1.00 30.47           O
ATOM   4290  N   GLY B 299      -2.246  45.715  45.663  1.00 19.69           N
ATOM   4291  CA  GLY B 299      -1.784  44.407  46.011  1.00 19.69           C
ATOM   4292  C   GLY B 299      -2.479  44.029  47.277  1.00 19.69           C
ATOM   4293  O   GLY B 299      -2.912  44.894  48.038  1.00 19.69           O
ATOM   4294  N   GLY B 300      -2.586  42.712  47.540  1.00 15.30           N
ATOM   4295  CA  GLY B 300      -3.245  42.268  48.732  1.00 15.30           C
ATOM   4296  C   GLY B 300      -2.641  40.955  49.106  1.00 15.30           C
ATOM   4297  O   GLY B 300      -2.045  40.270  48.277  1.00 15.30           O
ATOM   4298  N   ASP B 301      -2.799  40.572  50.386  1.00111.31           N
ATOM   4299  CA  ASP B 301      -2.260  39.343  50.886  1.00111.31           C
ATOM   4300  C   ASP B 301      -3.285  38.279  50.691  1.00111.31           C
ATOM   4301  O   ASP B 301      -4.128  38.347  49.800  1.00111.31           O
ATOM   4302  CB  ASP B 301      -1.986  39.349  52.398  1.00111.31           C
ATOM   4303  CG  ASP B 301      -0.802  40.250  52.681  1.00111.31           C
ATOM   4304  OD1 ASP B 301      -0.169  40.730  51.705  1.00111.31           O
ATOM   4305  OD2 ASP B 301      -0.511  40.463  53.888  1.00111.31           O
ATOM   4306  N   ASP B 302      -3.210  37.250  51.557  1.00 54.48           N
ATOM   4307  CA  ASP B 302      -4.130  36.154  51.523  1.00 54.48           C
ATOM   4308  C   ASP B 302      -4.225  35.615  50.137  1.00 54.48           C
ATOM   4309  O   ASP B 302      -5.284  35.655  49.512  1.00 54.48           O
ATOM   4310  CB  ASP B 302      -5.543  36.523  52.003  1.00 54.48           C
ATOM   4311  CG  ASP B 302      -5.474  36.764  53.504  1.00 54.48           C
ATOM   4312  OD1 ASP B 302      -4.391  36.503  54.096  1.00 54.48           O
ATOM   4313  OD2 ASP B 302      -6.501  37.207  54.083  1.00 54.48           O
ATOM   4314  N   ASN B 303      -3.097  35.089  49.624  1.00 37.48           N
ATOM   4315  CA  ASN B 303      -3.076  34.517  48.312  1.00 37.48           C
ATOM   4316  C   ASN B 303      -3.956  33.311  48.340  1.00 37.48           C
ATOM   4317  O   ASN B 303      -4.224  32.743  49.398  1.00 37.48           O
ATOM   4318  CB  ASN B 303      -1.679  34.061  47.863  1.00 37.48           C
ATOM   4319  CG  ASN B 303      -0.803  35.295  47.721  1.00 37.48           C
ATOM   4320  ND2 ASN B 303      -0.391  35.607  46.465  1.00 37.48           N
ATOM   4321  OD1 ASN B 303      -0.489  35.964  48.706  1.00 37.48           O
ATOM   4322  N   THR B 304      -4.452  32.905  47.156  1.00 97.18           N
ATOM   4323  CA  THR B 304      -5.348  31.792  47.085  1.00 97.18           C
ATOM   4324  C   THR B 304      -4.549  30.530  47.022  1.00 97.18           C
ATOM   4325  O   THR B 304      -3.343  30.541  46.782  1.00 97.18           O
ATOM   4326  CB  THR B 304      -6.250  31.841  45.888  1.00 97.18           C
ATOM   4327  CG2 THR B 304      -5.424  31.509  44.635  1.00 97.18           C
ATOM   4328  OG1 THR B 304      -7.316  30.918  46.037  1.00 97.18           O
ATOM   4329  N   PHE B 305      -5.235  29.398  47.263  1.00 53.59           N
ATOM   4330  CA  PHE B 305      -4.627  28.102  47.271  1.00 53.59           C
ATOM   4331  C   PHE B 305      -4.508  27.603  45.870  1.00 53.59           C
ATOM   4332  O   PHE B 305      -5.270  28.002  44.990  1.00 53.59           O
ATOM   4333  CB  PHE B 305      -5.450  27.064  48.057  1.00 53.59           C
ATOM   4334  CG  PHE B 305      -6.799  26.994  47.422  1.00 53.59           C
ATOM   4335  CD1 PHE B 305      -7.038  26.165  46.348  1.00 53.59           C
ATOM   4336  CD2 PHE B 305      -7.832  27.764  47.904  1.00 53.59           C
ATOM   4337  CE1 PHE B 305      -8.284  26.108  45.767  1.00 53.59           C
ATOM   4338  CE2 PHE B 305      -9.079  27.711  47.328  1.00 53.59           C
ATOM   4339  CZ  PHE B 305      -9.308  26.881  46.258  1.00 53.59           C
ATOM   4340  N   ASN B 306      -3.518  26.717  45.638  1.00 57.90           N
ATOM   4341  CA  ASN B 306      -3.305  26.124  44.350  1.00 57.90           C
ATOM   4342  C   ASN B 306      -3.204  27.227  43.365  1.00 57.90           C
ATOM   4343  O   ASN B 306      -3.708  27.137  42.246  1.00 57.90           O
ATOM   4344  CB  ASN B 306      -4.452  25.192  43.913  1.00 57.90           C
ATOM   4345  CG  ASN B 306      -4.429  23.955  44.799  1.00 57.90           C
ATOM   4346  ND2 ASN B 306      -3.328  23.786  45.579  1.00 57.90           N
ATOM   4347  OD1 ASN B 306      -5.368  23.160  44.801  1.00 57.90           O
ATOM   4348  N   PHE B 307      -2.531  28.314  43.770  1.00 33.24           N
ATOM   4349  CA  PHE B 307      -2.401  29.438  42.904  1.00 33.24           C
ATOM   4350  C   PHE B 307      -1.653  29.001  41.692  1.00 33.24           C
ATOM   4351  O   PHE B 307      -2.094  29.219  40.565  1.00 33.24           O
ATOM   4352  CB  PHE B 307      -1.595  30.572  43.559  1.00 33.24           C
ATOM   4353  CG  PHE B 307      -1.429  31.666  42.563  1.00 33.24           C
ATOM   4354  CD1 PHE B 307      -2.419  32.601  42.372  1.00 33.24           C
ATOM   4355  CD2 PHE B 307      -0.274  31.755  41.820  1.00 33.24           C
ATOM   4356  CE1 PHE B 307      -2.258  33.610  41.452  1.00 33.24           C
ATOM   4357  CE2 PHE B 307      -0.108  32.760  40.899  1.00 33.24           C
ATOM   4358  CZ  PHE B 307      -1.101  33.691  40.714  1.00 33.24           C
ATOM   4359  N   SER B 308      -0.510  28.328  41.901  1.00 24.31           N
ATOM   4360  CA  SER B 308       0.289  27.937  40.783  1.00 24.31           C
ATOM   4361  C   SER B 308      -0.398  26.821  40.083  1.00 24.31           C
ATOM   4362  O   SER B 308      -1.177  26.078  40.677  1.00 24.31           O
ATOM   4363  CB  SER B 308       1.694  27.444  41.171  1.00 24.31           C
ATOM   4364  OG  SER B 308       2.419  27.078  40.005  1.00 24.31           O
ATOM   4365  N   TRP B 309      -0.135  26.692  38.770  1.00 50.16           N
ATOM   4366  CA  TRP B 309      -0.726  25.608  38.055  1.00 50.16           C
ATOM   4367  C   TRP B 309       0.419  24.900  37.415  1.00 50.16           C
ATOM   4368  O   TRP B 309       1.506  25.459  37.271  1.00 50.16           O
ATOM   4369  CB  TRP B 309      -1.722  26.044  36.964  1.00 50.16           C
ATOM   4370  CG  TRP B 309      -2.584  24.928  36.411  1.00 50.16           C
ATOM   4371  CD1 TRP B 309      -2.595  23.597  36.716  1.00 50.16           C
ATOM   4372  CD2 TRP B 309      -3.621  25.126  35.438  1.00 50.16           C
ATOM   4373  CE2 TRP B 309      -4.212  23.885  35.205  1.00 50.16           C
ATOM   4374  CE3 TRP B 309      -4.051  26.252  34.796  1.00 50.16           C
ATOM   4375  NE1 TRP B 309      -3.571  22.956  35.995  1.00 50.16           N
ATOM   4376  CZ2 TRP B 309      -5.247  23.750  34.323  1.00 50.16           C
ATOM   4377  CZ3 TRP B 309      -5.090  26.112  33.905  1.00 50.16           C
ATOM   4378  CH2 TRP B 309      -5.676  24.885  33.672  1.00 50.16           C
ATOM   4379  N   LYS B 310       0.202  23.625  37.058  1.00 57.41           N
ATOM   4380  CA  LYS B 310       1.210  22.816  36.450  1.00 57.41           C
ATOM   4381  C   LYS B 310       1.784  23.596  35.278  1.00 57.41           C
ATOM   4382  O   LYS B 310       2.983  23.982  35.356  1.00 57.41           O
ATOM   4383  CB  LYS B 310       0.629  21.495  35.924  1.00 57.41           C
ATOM   4384  CG  LYS B 310       1.665  20.456  35.502  1.00 57.41           C
ATOM   4385  CD  LYS B 310       1.047  19.067  35.325  1.00 57.41           C
ATOM   4386  CE  LYS B 310       2.042  17.986  34.901  1.00 57.41           C
ATOM   4387  NZ  LYS B 310       1.341  16.690  34.759  1.00 57.41           N
ATOM   4388  OXT LYS B 310       1.028  23.824  34.296  1.00 57.41           O
TER    4389      LYS B 310
ATOM   4390  N   ILE B 341      -8.873   9.568  41.019  1.00 70.37           N
ATOM   4391  CA  ILE B 341      -8.732   9.562  39.545  1.00 70.37           C
ATOM   4392  C   ILE B 341      -7.467  10.227  39.108  1.00 70.37           C
ATOM   4393  O   ILE B 341      -6.613   9.602  38.481  1.00 70.37           O
ATOM   4394  CB  ILE B 341      -9.927  10.235  38.916  1.00 70.37           C
ATOM   4395  CG1 ILE B 341      -9.807  10.211  37.384  1.00 70.37           C
ATOM   4396  CG2 ILE B 341     -10.108  11.637  39.524  1.00 70.37           C
ATOM   4397  CD1 ILE B 341      -9.908   8.810  36.783  1.00 70.37           C
ATOM   4398  N   GLU B 342      -7.295  11.516  39.452  1.00 74.27           N
ATOM   4399  CA  GLU B 342      -6.115  12.198  39.024  1.00 74.27           C
ATOM   4400  C   GLU B 342      -4.946  11.502  39.630  1.00 74.27           C
ATOM   4401  O   GLU B 342      -3.940  11.256  38.967  1.00 74.27           O
ATOM   4402  CB  GLU B 342      -6.041  13.660  39.495  1.00 74.27           C
ATOM   4403  CG  GLU B 342      -4.766  14.367  39.026  1.00 74.27           C
ATOM   4404  CD  GLU B 342      -4.748  15.784  39.587  1.00 74.27           C
ATOM   4405  OE1 GLU B 342      -5.853  16.352  39.803  1.00 74.27           O
ATOM   4406  OE2 GLU B 342      -3.628  16.317  39.806  1.00 74.27           O
ATOM   4407  N   GLU B 343      -5.062  11.147  40.918  1.00108.36           N
ATOM   4408  CA  GLU B 343      -3.954  10.525  41.570  1.00108.36           C
ATOM   4409  C   GLU B 343      -3.736   9.191  40.942  1.00108.36           C
ATOM   4410  O   GLU B 343      -4.666   8.400  40.781  1.00108.36           O
ATOM   4411  CB  GLU B 343      -4.203  10.304  43.072  1.00108.36           C
ATOM   4412  CG  GLU B 343      -2.963   9.870  43.856  1.00108.36           C
ATOM   4413  CD  GLU B 343      -2.114  11.108  44.114  1.00108.36           C
ATOM   4414  OE1 GLU B 343      -2.264  12.101  43.354  1.00108.36           O
ATOM   4415  OE2 GLU B 343      -1.306  11.076  45.081  1.00108.36           O
ATOM   4416  N   ARG B 344      -2.478   8.912  40.559  1.00175.49           N
ATOM   4417  CA  ARG B 344      -2.139   7.635  40.015  1.00175.49           C
ATOM   4418  C   ARG B 344      -0.936   7.188  40.768  1.00175.49           C
ATOM   4419  O   ARG B 344      -0.207   8.002  41.331  1.00175.49           O
ATOM   4420  CB  ARG B 344      -1.750   7.643  38.527  1.00175.49           C
ATOM   4421  CG  ARG B 344      -2.927   7.893  37.586  1.00175.49           C
ATOM   4422  CD  ARG B 344      -2.638   7.523  36.129  1.00175.49           C
ATOM   4423  NE  ARG B 344      -1.546   8.411  35.641  1.00175.49           N
ATOM   4424  CZ  ARG B 344      -0.907   8.110  34.472  1.00175.49           C
ATOM   4425  NH1 ARG B 344      -1.265   6.995  33.770  1.00175.49           N
ATOM   4426  NH2 ARG B 344       0.086   8.922  34.005  1.00175.49           N
ATOM   4427  N   ALA B 345      -0.708   5.866  40.816  1.00 23.36           N
ATOM   4428  CA  ALA B 345       0.437   5.402  41.535  1.00 23.36           C
ATOM   4429  C   ALA B 345       1.645   5.874  40.799  1.00 23.36           C
ATOM   4430  O   ALA B 345       1.666   5.919  39.570  1.00 23.36           O
ATOM   4431  CB  ALA B 345       0.524   3.870  41.647  1.00 23.36           C
ATOM   4432  N   ALA B 346       2.683   6.268  41.560  1.00 24.52           N
ATOM   4433  CA  ALA B 346       3.902   6.730  40.973  1.00 24.52           C
ATOM   4434  C   ALA B 346       4.728   5.539  40.632  1.00 24.52           C
ATOM   4435  O   ALA B 346       4.496   4.441  41.135  1.00 24.52           O
ATOM   4436  CB  ALA B 346       4.741   7.623  41.905  1.00 24.52           C
ATOM   4437  N   GLN B 347       5.715   5.733  39.740  1.00 44.41           N
ATOM   4438  CA  GLN B 347       6.593   4.658  39.388  1.00 44.41           C
ATOM   4439  C   GLN B 347       7.375   4.374  40.620  1.00 44.41           C
ATOM   4440  O   GLN B 347       7.544   5.245  41.471  1.00 44.41           O
ATOM   4441  CB  GLN B 347       7.602   5.018  38.291  1.00 44.41           C
ATOM   4442  CG  GLN B 347       8.601   6.084  38.743  1.00 44.41           C
ATOM   4443  CD  GLN B 347       9.545   6.356  37.586  1.00 44.41           C
ATOM   4444  NE2 GLN B 347       9.040   6.178  36.337  1.00 44.41           N
ATOM   4445  OE1 GLN B 347      10.702   6.720  37.789  1.00 44.41           O
ATOM   4446  N   VAL B 348       7.866   3.132  40.765  1.00 98.67           N
ATOM   4447  CA  VAL B 348       8.566   2.839  41.975  1.00 98.67           C
ATOM   4448  C   VAL B 348       9.863   3.569  41.960  1.00 98.67           C
ATOM   4449  O   VAL B 348      10.592   3.573  40.969  1.00 98.67           O
ATOM   4450  CB  VAL B 348       8.882   1.386  42.160  1.00 98.67           C
ATOM   4451  CG1 VAL B 348       7.562   0.604  42.245  1.00 98.67           C
ATOM   4452  CG2 VAL B 348       9.807   0.942  41.016  1.00 98.67           C
ATOM   4453  N   GLU B 349      10.157   4.246  43.083  1.00 70.02           N
ATOM   4454  CA  GLU B 349      11.409   4.912  43.253  1.00 70.02           C
ATOM   4455  C   GLU B 349      11.500   5.289  44.686  1.00 70.02           C
ATOM   4456  O   GLU B 349      10.497   5.332  45.394  1.00 70.02           O
ATOM   4457  CB  GLU B 349      11.590   6.218  42.460  1.00 70.02           C
ATOM   4458  CG  GLU B 349      11.853   6.019  40.969  1.00 70.02           C
ATOM   4459  CD  GLU B 349      12.428   7.328  40.450  1.00 70.02           C
ATOM   4460  OE1 GLU B 349      12.610   8.259  41.282  1.00 70.02           O
ATOM   4461  OE2 GLU B 349      12.704   7.411  39.224  1.00 70.02           O
ATOM   4462  N   GLU B 350      12.728   5.552  45.164  1.00 82.77           N
ATOM   4463  CA  GLU B 350      12.848   5.988  46.518  1.00 82.77           C
ATOM   4464  C   GLU B 350      12.801   7.475  46.453  1.00 82.77           C
ATOM   4465  O   GLU B 350      13.796   8.126  46.135  1.00 82.77           O
ATOM   4466  CB  GLU B 350      14.182   5.596  47.164  1.00 82.77           C
ATOM   4467  CG  GLU B 350      14.324   4.092  47.406  1.00 82.77           C
ATOM   4468  CD  GLU B 350      13.343   3.699  48.503  1.00 82.77           C
ATOM   4469  OE1 GLU B 350      13.386   4.330  49.592  1.00 82.77           O
ATOM   4470  OE2 GLU B 350      12.531   2.764  48.262  1.00 82.77           O
ATOM   4471  N   ASN B 351      11.627   8.054  46.762  1.00119.38           N
ATOM   4472  CA  ASN B 351      11.455   9.472  46.666  1.00119.38           C
ATOM   4473  C   ASN B 351      12.356  10.137  47.639  1.00119.38           C
ATOM   4474  O   ASN B 351      13.014  11.128  47.330  1.00119.38           O
ATOM   4475  CB  ASN B 351      10.046   9.935  47.047  1.00119.38           C
ATOM   4476  CG  ASN B 351       9.114   9.519  45.933  1.00119.38           C
ATOM   4477  ND2 ASN B 351       8.369  10.513  45.385  1.00119.38           N
ATOM   4478  OD1 ASN B 351       9.059   8.352  45.550  1.00119.38           O
ATOM   4479  N   ILE B 352      12.415   9.579  48.851  1.00 51.42           N
ATOM   4480  CA  ILE B 352      13.148  10.191  49.910  1.00 51.42           C
ATOM   4481  C   ILE B 352      14.593  10.262  49.547  1.00 51.42           C
ATOM   4482  O   ILE B 352      15.240  11.292  49.734  1.00 51.42           O
ATOM   4483  CB  ILE B 352      13.049   9.390  51.168  1.00 51.42           C
ATOM   4484  CG1 ILE B 352      11.573   9.258  51.569  1.00 51.42           C
ATOM   4485  CG2 ILE B 352      13.939  10.052  52.234  1.00 51.42           C
ATOM   4486  CD1 ILE B 352      11.311   8.124  52.552  1.00 51.42           C
ATOM   4487  N   HIS B 353      15.135   9.166  48.996  1.00 47.18           N
ATOM   4488  CA  HIS B 353      16.542   9.078  48.737  1.00 47.18           C
ATOM   4489  C   HIS B 353      16.986  10.084  47.724  1.00 47.18           C
ATOM   4490  O   HIS B 353      18.049  10.686  47.868  1.00 47.18           O
ATOM   4491  CB  HIS B 353      16.977   7.689  48.240  1.00 47.18           C
ATOM   4492  CG  HIS B 353      16.898   6.636  49.306  1.00 47.18           C
ATOM   4493  CD2 HIS B 353      15.906   5.753  49.599  1.00 47.18           C
ATOM   4494  ND1 HIS B 353      17.898   6.391  50.221  1.00 47.18           N
ATOM   4495  CE1 HIS B 353      17.466   5.379  51.013  1.00 47.18           C
ATOM   4496  NE2 HIS B 353      16.260   4.958  50.674  1.00 47.18           N
ATOM   4497  N   LEU B 354      16.184  10.312  46.679  1.00144.31           N
ATOM   4498  CA  LEU B 354      16.642  11.127  45.595  1.00144.31           C
ATOM   4499  C   LEU B 354      16.978  12.517  46.049  1.00144.31           C
ATOM   4500  O   LEU B 354      18.057  13.023  45.743  1.00144.31           O
ATOM   4501  CB  LEU B 354      15.574  11.207  44.499  1.00144.31           C
ATOM   4502  CG  LEU B 354      15.979  12.035  43.280  1.00144.31           C
ATOM   4503  CD1 LEU B 354      17.189  11.418  42.558  1.00144.31           C
ATOM   4504  CD2 LEU B 354      14.767  12.220  42.359  1.00144.31           C
ATOM   4505  N   ILE B 355      16.087  13.176  46.814  1.00 40.07           N
ATOM   4506  CA  ILE B 355      16.379  14.534  47.175  1.00 40.07           C
ATOM   4507  C   ILE B 355      17.591  14.587  48.046  1.00 40.07           C
ATOM   4508  O   ILE B 355      18.480  15.407  47.828  1.00 40.07           O
ATOM   4509  CB  ILE B 355      15.257  15.230  47.894  1.00 40.07           C
ATOM   4510  CG1 ILE B 355      14.070  15.459  46.943  1.00 40.07           C
ATOM   4511  CG2 ILE B 355      15.816  16.526  48.505  1.00 40.07           C
ATOM   4512  CD1 ILE B 355      12.830  16.037  47.630  1.00 40.07           C
ATOM   4513  N   ARG B 356      17.672  13.697  49.048  1.00 38.26           N
ATOM   4514  CA  ARG B 356      18.778  13.752  49.957  1.00 38.26           C
ATOM   4515  C   ARG B 356      20.047  13.516  49.208  1.00 38.26           C
ATOM   4516  O   ARG B 356      21.045  14.202  49.433  1.00 38.26           O
ATOM   4517  CB  ARG B 356      18.697  12.705  51.077  1.00 38.26           C
ATOM   4518  CG  ARG B 356      17.696  13.066  52.176  1.00 38.26           C
ATOM   4519  CD  ARG B 356      17.619  12.021  53.291  1.00 38.26           C
ATOM   4520  NE  ARG B 356      16.878  12.634  54.428  1.00 38.26           N
ATOM   4521  CZ  ARG B 356      17.568  13.344  55.370  1.00 38.26           C
ATOM   4522  NH1 ARG B 356      18.916  13.504  55.248  1.00 38.26           N
ATOM   4523  NH2 ARG B 356      16.909  13.893  56.430  1.00 38.26           N
ATOM   4524  N   PHE B 357      20.042  12.545  48.281  1.00 79.04           N
ATOM   4525  CA  PHE B 357      21.239  12.209  47.570  1.00 79.04           C
ATOM   4526  C   PHE B 357      21.689  13.397  46.780  1.00 79.04           C
ATOM   4527  O   PHE B 357      22.857  13.779  46.828  1.00 79.04           O
ATOM   4528  CB  PHE B 357      21.026  11.048  46.581  1.00 79.04           C
ATOM   4529  CG  PHE B 357      22.320  10.766  45.899  1.00 79.04           C
ATOM   4530  CD1 PHE B 357      22.706  11.480  44.786  1.00 79.04           C
ATOM   4531  CD2 PHE B 357      23.151   9.777  46.372  1.00 79.04           C
ATOM   4532  CE1 PHE B 357      23.900  11.217  44.161  1.00 79.04           C
ATOM   4533  CE2 PHE B 357      24.348   9.508  45.750  1.00 79.04           C
ATOM   4534  CZ  PHE B 357      24.724  10.228  44.644  1.00 79.04           C
ATOM   4535  N   LEU B 358      20.757  14.026  46.042  1.00 89.43           N
ATOM   4536  CA  LEU B 358      21.099  15.127  45.189  1.00 89.43           C
ATOM   4537  C   LEU B 358      21.580  16.251  46.045  1.00 89.43           C
ATOM   4538  O   LEU B 358      22.511  16.966  45.676  1.00 89.43           O
ATOM   4539  CB  LEU B 358      19.900  15.630  44.358  1.00 89.43           C
ATOM   4540  CG  LEU B 358      20.228  16.728  43.316  1.00 89.43           C
ATOM   4541  CD1 LEU B 358      20.590  18.076  43.963  1.00 89.43           C
ATOM   4542  CD2 LEU B 358      21.294  16.240  42.323  1.00 89.43           C
ATOM   4543  N   ARG B 359      20.954  16.430  47.220  1.00126.75           N
ATOM   4544  CA  ARG B 359      21.293  17.527  48.076  1.00126.75           C
ATOM   4545  C   ARG B 359      22.737  17.429  48.434  1.00126.75           C
ATOM   4546  O   ARG B 359      23.478  18.406  48.322  1.00126.75           O
ATOM   4547  CB  ARG B 359      20.483  17.499  49.383  1.00126.75           C
ATOM   4548  CG  ARG B 359      20.789  18.636  50.358  1.00126.75           C
ATOM   4549  CD  ARG B 359      21.859  18.281  51.391  1.00126.75           C
ATOM   4550  NE  ARG B 359      21.790  19.302  52.472  1.00126.75           N
ATOM   4551  CZ  ARG B 359      20.908  19.133  53.503  1.00126.75           C
ATOM   4552  NH1 ARG B 359      20.110  18.026  53.538  1.00126.75           N
ATOM   4553  NH2 ARG B 359      20.824  20.067  54.494  1.00126.75           N
ATOM   4554  N   PHE B 360      23.190  16.235  48.847  1.00 48.33           N
ATOM   4555  CA  PHE B 360      24.562  16.099  49.228  1.00 48.33           C
ATOM   4556  C   PHE B 360      25.422  16.319  48.029  1.00 48.33           C
ATOM   4557  O   PHE B 360      26.472  16.949  48.122  1.00 48.33           O
ATOM   4558  CB  PHE B 360      24.890  14.750  49.887  1.00 48.33           C
ATOM   4559  CG  PHE B 360      24.324  14.837  51.265  1.00 48.33           C
ATOM   4560  CD1 PHE B 360      25.014  15.514  52.247  1.00 48.33           C
ATOM   4561  CD2 PHE B 360      23.119  14.255  51.583  1.00 48.33           C
ATOM   4562  CE1 PHE B 360      24.511  15.611  53.523  1.00 48.33           C
ATOM   4563  CE2 PHE B 360      22.609  14.346  52.858  1.00 48.33           C
ATOM   4564  CZ  PHE B 360      23.306  15.024  53.830  1.00 48.33           C
ATOM   4565  N   LEU B 361      24.982  15.828  46.855  1.00 31.52           N
ATOM   4566  CA  LEU B 361      25.766  15.971  45.664  1.00 31.52           C
ATOM   4567  C   LEU B 361      25.982  17.428  45.421  1.00 31.52           C
ATOM   4568  O   LEU B 361      27.077  17.848  45.051  1.00 31.52           O
ATOM   4569  CB  LEU B 361      25.063  15.413  44.416  1.00 31.52           C
ATOM   4570  CG  LEU B 361      25.889  15.572  43.127  1.00 31.52           C
ATOM   4571  CD1 LEU B 361      27.187  14.750  43.187  1.00 31.52           C
ATOM   4572  CD2 LEU B 361      25.045  15.274  41.881  1.00 31.52           C
ATOM   4573  N   ALA B 362      24.936  18.243  45.639  1.00 24.02           N
ATOM   4574  CA  ALA B 362      25.051  19.652  45.400  1.00 24.02           C
ATOM   4575  C   ALA B 362      26.117  20.193  46.297  1.00 24.02           C
ATOM   4576  O   ALA B 362      26.921  21.028  45.887  1.00 24.02           O
ATOM   4577  CB  ALA B 362      23.749  20.412  45.706  1.00 24.02           C
ATOM   4578  N   ASN B 363      26.158  19.717  47.553  1.00 42.25           N
ATOM   4579  CA  ASN B 363      27.128  20.201  48.492  1.00 42.25           C
ATOM   4580  C   ASN B 363      28.501  19.881  47.988  1.00 42.25           C
ATOM   4581  O   ASN B 363      29.396  20.721  48.026  1.00 42.25           O
ATOM   4582  CB  ASN B 363      26.998  19.542  49.875  1.00 42.25           C
ATOM   4583  CG  ASN B 363      25.730  20.055  50.543  1.00 42.25           C
ATOM   4584  ND2 ASN B 363      25.896  20.702  51.727  1.00 42.25           N
ATOM   4585  OD1 ASN B 363      24.624  19.886  50.034  1.00 42.25           O
ATOM   4586  N   PHE B 364      28.709  18.658  47.478  1.00 34.65           N
ATOM   4587  CA  PHE B 364      30.022  18.297  47.031  1.00 34.65           C
ATOM   4588  C   PHE B 364      30.399  19.191  45.901  1.00 34.65           C
ATOM   4589  O   PHE B 364      31.536  19.651  45.812  1.00 34.65           O
ATOM   4590  CB  PHE B 364      30.127  16.842  46.539  1.00 34.65           C
ATOM   4591  CG  PHE B 364      30.046  15.951  47.732  1.00 34.65           C
ATOM   4592  CD1 PHE B 364      28.831  15.557  48.240  1.00 34.65           C
ATOM   4593  CD2 PHE B 364      31.194  15.505  48.347  1.00 34.65           C
ATOM   4594  CE1 PHE B 364      28.757  14.736  49.340  1.00 34.65           C
ATOM   4595  CE2 PHE B 364      31.129  14.682  49.448  1.00 34.65           C
ATOM   4596  CZ  PHE B 364      29.908  14.295  49.946  1.00 34.65           C
ATOM   4597  N   PHE B 365      29.435  19.484  45.016  1.00 45.32           N
ATOM   4598  CA  PHE B 365      29.727  20.273  43.862  1.00 45.32           C
ATOM   4599  C   PHE B 365      30.224  21.602  44.328  1.00 45.32           C
ATOM   4600  O   PHE B 365      31.165  22.147  43.754  1.00 45.32           O
ATOM   4601  CB  PHE B 365      28.492  20.499  42.972  1.00 45.32           C
ATOM   4602  CG  PHE B 365      28.962  21.077  41.682  1.00 45.32           C
ATOM   4603  CD1 PHE B 365      29.427  20.253  40.684  1.00 45.32           C
ATOM   4604  CD2 PHE B 365      28.935  22.434  41.468  1.00 45.32           C
ATOM   4605  CE1 PHE B 365      29.860  20.775  39.488  1.00 45.32           C
ATOM   4606  CE2 PHE B 365      29.368  22.962  40.274  1.00 45.32           C
ATOM   4607  CZ  PHE B 365      29.831  22.132  39.281  1.00 45.32           C
ATOM   4608  N   VAL B 366      29.607  22.178  45.381  1.00117.01           N
ATOM   4609  CA  VAL B 366      30.075  23.469  45.786  1.00117.01           C
ATOM   4610  C   VAL B 366      31.485  23.375  46.274  1.00117.01           C
ATOM   4611  O   VAL B 366      32.297  24.246  45.979  1.00117.01           O
ATOM   4612  CB  VAL B 366      29.252  24.190  46.824  1.00117.01           C
ATOM   4613  CG1 VAL B 366      27.854  24.425  46.240  1.00117.01           C
ATOM   4614  CG2 VAL B 366      29.273  23.448  48.163  1.00117.01           C
ATOM   4615  N   PHE B 367      31.847  22.318  47.018  1.00 33.34           N
ATOM   4616  CA  PHE B 367      33.193  22.266  47.514  1.00 33.34           C
ATOM   4617  C   PHE B 367      34.134  22.243  46.355  1.00 33.34           C
ATOM   4618  O   PHE B 367      35.135  22.960  46.338  1.00 33.34           O
ATOM   4619  CB  PHE B 367      33.477  21.016  48.364  1.00 33.34           C
ATOM   4620  CG  PHE B 367      32.731  21.181  49.642  1.00 33.34           C
ATOM   4621  CD1 PHE B 367      33.284  21.893  50.681  1.00 33.34           C
ATOM   4622  CD2 PHE B 367      31.483  20.628  49.804  1.00 33.34           C
ATOM   4623  CE1 PHE B 367      32.601  22.049  51.863  1.00 33.34           C
ATOM   4624  CE2 PHE B 367      30.794  20.781  50.984  1.00 33.34           C
ATOM   4625  CZ  PHE B 367      31.353  21.494  52.017  1.00 33.34           C
ATOM   4626  N   LEU B 368      33.817  21.428  45.337  1.00 85.81           N
ATOM   4627  CA  LEU B 368      34.668  21.272  44.195  1.00 85.81           C
ATOM   4628  C   LEU B 368      34.779  22.600  43.523  1.00 85.81           C
ATOM   4629  O   LEU B 368      35.857  22.978  43.066  1.00 85.81           O
ATOM   4630  CB  LEU B 368      34.084  20.251  43.191  1.00 85.81           C
ATOM   4631  CG  LEU B 368      34.996  19.810  42.019  1.00 85.81           C
ATOM   4632  CD1 LEU B 368      34.257  18.803  41.125  1.00 85.81           C
ATOM   4633  CD2 LEU B 368      35.560  20.985  41.199  1.00 85.81           C
ATOM   4634  N   THR B 369      33.673  23.366  43.452  1.00 99.32           N
ATOM   4635  CA  THR B 369      33.754  24.594  42.720  1.00 99.32           C
ATOM   4636  C   THR B 369      34.763  25.484  43.365  1.00 99.32           C
ATOM   4637  O   THR B 369      35.520  26.161  42.673  1.00 99.32           O
ATOM   4638  CB  THR B 369      32.455  25.350  42.602  1.00 99.32           C
ATOM   4639  CG2 THR B 369      32.136  26.048  43.932  1.00 99.32           C
ATOM   4640  OG1 THR B 369      32.566  26.329  41.579  1.00 99.32           O
ATOM   4641  N   LEU B 370      34.804  25.533  44.710  1.00 93.74           N
ATOM   4642  CA  LEU B 370      35.769  26.406  45.309  1.00 93.74           C
ATOM   4643  C   LEU B 370      37.160  25.924  45.029  1.00 93.74           C
ATOM   4644  O   LEU B 370      38.034  26.715  44.678  1.00 93.74           O
ATOM   4645  CB  LEU B 370      35.614  26.588  46.830  1.00 93.74           C
ATOM   4646  CG  LEU B 370      34.376  27.417  47.229  1.00 93.74           C
ATOM   4647  CD1 LEU B 370      34.423  28.816  46.603  1.00 93.74           C
ATOM   4648  CD2 LEU B 370      33.061  26.692  46.929  1.00 93.74           C
ATOM   4649  N   GLY B 371      37.409  24.609  45.159  1.00 15.70           N
ATOM   4650  CA  GLY B 371      38.743  24.119  44.956  1.00 15.70           C
ATOM   4651  C   GLY B 371      39.155  24.358  43.541  1.00 15.70           C
ATOM   4652  O   GLY B 371      40.277  24.783  43.272  1.00 15.70           O
ATOM   4653  N   ALA B 372      38.243  24.091  42.591  1.00 20.02           N
ATOM   4654  CA  ALA B 372      38.567  24.237  41.205  1.00 20.02           C
ATOM   4655  C   ALA B 372      38.895  25.666  40.954  1.00 20.02           C
ATOM   4656  O   ALA B 372      39.845  25.979  40.239  1.00 20.02           O
ATOM   4657  CB  ALA B 372      37.401  23.857  40.278  1.00 20.02           C
ATOM   4658  N   SER B 373      38.126  26.584  41.562  1.00 83.10           N
ATOM   4659  CA  SER B 373      38.383  27.963  41.295  1.00 83.10           C
ATOM   4660  C   SER B 373      39.762  28.298  41.768  1.00 83.10           C
ATOM   4661  O   SER B 373      40.431  29.147  41.183  1.00 83.10           O
ATOM   4662  CB  SER B 373      37.328  28.913  41.888  1.00 83.10           C
ATOM   4663  OG  SER B 373      37.157  28.692  43.276  1.00 83.10           O
ATOM   4664  N   GLY B 374      40.235  27.625  42.833  1.00 18.56           N
ATOM   4665  CA  GLY B 374      41.569  27.858  43.298  1.00 18.56           C
ATOM   4666  C   GLY B 374      42.511  27.426  42.218  1.00 18.56           C
ATOM   4667  O   GLY B 374      43.511  28.087  41.953  1.00 18.56           O
ATOM   4668  N   TYR B 375      42.218  26.298  41.544  1.00 40.88           N
ATOM   4669  CA  TYR B 375      43.111  25.839  40.521  1.00 40.88           C
ATOM   4670  C   TYR B 375      43.201  26.886  39.462  1.00 40.88           C
ATOM   4671  O   TYR B 375      44.284  27.177  38.960  1.00 40.88           O
ATOM   4672  CB  TYR B 375      42.660  24.540  39.827  1.00 40.88           C
ATOM   4673  CG  TYR B 375      42.977  23.374  40.698  1.00 40.88           C
ATOM   4674  CD1 TYR B 375      42.152  22.996  41.733  1.00 40.88           C
ATOM   4675  CD2 TYR B 375      44.121  22.648  40.458  1.00 40.88           C
ATOM   4676  CE1 TYR B 375      42.473  21.909  42.513  1.00 40.88           C
ATOM   4677  CE2 TYR B 375      44.446  21.561  41.235  1.00 40.88           C
ATOM   4678  CZ  TYR B 375      43.620  21.191  42.266  1.00 40.88           C
ATOM   4679  OH  TYR B 375      43.947  20.076  43.066  1.00 40.88           O
ATOM   4680  N   LEU B 376      42.059  27.499  39.104  1.00 90.76           N
ATOM   4681  CA  LEU B 376      42.080  28.473  38.054  1.00 90.76           C
ATOM   4682  C   LEU B 376      42.991  29.595  38.435  1.00 90.76           C
ATOM   4683  O   LEU B 376      43.763  30.070  37.604  1.00 90.76           O
ATOM   4684  CB  LEU B 376      40.710  29.114  37.758  1.00 90.76           C
ATOM   4685  CG  LEU B 376      39.716  28.233  36.973  1.00 90.76           C
ATOM   4686  CD1 LEU B 376      40.217  27.971  35.547  1.00 90.76           C
ATOM   4687  CD2 LEU B 376      39.362  26.942  37.720  1.00 90.76           C
ATOM   4688  N   ILE B 377      42.944  30.054  39.699  1.00 58.07           N
ATOM   4689  CA  ILE B 377      43.787  31.166  40.025  1.00 58.07           C
ATOM   4690  C   ILE B 377      45.209  30.757  39.856  1.00 58.07           C
ATOM   4691  O   ILE B 377      46.021  31.528  39.350  1.00 58.07           O
ATOM   4692  CB  ILE B 377      43.660  31.712  41.420  1.00 58.07           C
ATOM   4693  CG1 ILE B 377      44.429  33.037  41.484  1.00 58.07           C
ATOM   4694  CG2 ILE B 377      44.180  30.689  42.440  1.00 58.07           C
ATOM   4695  CD1 ILE B 377      44.379  33.702  42.852  1.00 58.07           C
ATOM   4696  N   PHE B 378      45.554  29.521  40.266  1.00 49.75           N
ATOM   4697  CA  PHE B 378      46.922  29.112  40.152  1.00 49.75           C
ATOM   4698  C   PHE B 378      47.318  29.189  38.719  1.00 49.75           C
ATOM   4699  O   PHE B 378      48.395  29.681  38.395  1.00 49.75           O
ATOM   4700  CB  PHE B 378      47.202  27.661  40.598  1.00 49.75           C
ATOM   4701  CG  PHE B 378      47.192  27.591  42.088  1.00 49.75           C
ATOM   4702  CD1 PHE B 378      46.025  27.382  42.781  1.00 49.75           C
ATOM   4703  CD2 PHE B 378      48.366  27.727  42.794  1.00 49.75           C
ATOM   4704  CE1 PHE B 378      46.021  27.313  44.154  1.00 49.75           C
ATOM   4705  CE2 PHE B 378      48.370  27.659  44.168  1.00 49.75           C
ATOM   4706  CZ  PHE B 378      47.196  27.453  44.851  1.00 49.75           C
ATOM   4707  N   TRP B 379      46.450  28.714  37.811  1.00 40.66           N
ATOM   4708  CA  TRP B 379      46.806  28.710  36.424  1.00 40.66           C
ATOM   4709  C   TRP B 379      47.036  30.110  35.949  1.00 40.66           C
ATOM   4710  O   TRP B 379      48.027  30.380  35.270  1.00 40.66           O
ATOM   4711  CB  TRP B 379      45.726  28.079  35.533  1.00 40.66           C
ATOM   4712  CG  TRP B 379      45.634  26.578  35.666  1.00 40.66           C
ATOM   4713  CD1 TRP B 379      44.971  25.817  36.584  1.00 40.66           C
ATOM   4714  CD2 TRP B 379      46.277  25.663  34.767  1.00 40.66           C
ATOM   4715  CE2 TRP B 379      45.967  24.373  35.198  1.00 40.66           C
ATOM   4716  CE3 TRP B 379      47.062  25.880  33.671  1.00 40.66           C
ATOM   4717  NE1 TRP B 379      45.167  24.483  36.316  1.00 40.66           N
ATOM   4718  CZ2 TRP B 379      46.441  23.277  34.536  1.00 40.66           C
ATOM   4719  CZ3 TRP B 379      47.538  24.773  33.005  1.00 40.66           C
ATOM   4720  CH2 TRP B 379      47.233  23.497  33.431  1.00 40.66           C
ATOM   4721  N   ALA B 380      46.143  31.051  36.301  1.00 29.02           N
ATOM   4722  CA  ALA B 380      46.286  32.381  35.783  1.00 29.02           C
ATOM   4723  C   ALA B 380      47.583  32.972  36.238  1.00 29.02           C
ATOM   4724  O   ALA B 380      48.305  33.569  35.442  1.00 29.02           O
ATOM   4725  CB  ALA B 380      45.170  33.323  36.245  1.00 29.02           C
ATOM   4726  N   VAL B 381      47.916  32.824  37.534  1.00 43.07           N
ATOM   4727  CA  VAL B 381      49.143  33.370  38.042  1.00 43.07           C
ATOM   4728  C   VAL B 381      50.271  32.617  37.414  1.00 43.07           C
ATOM   4729  O   VAL B 381      51.336  33.167  37.136  1.00 43.07           O
ATOM   4730  CB  VAL B 381      49.270  33.258  39.538  1.00 43.07           C
ATOM   4731  CG1 VAL B 381      48.142  34.076  40.191  1.00 43.07           C
ATOM   4732  CG2 VAL B 381      49.268  31.773  39.934  1.00 43.07           C
ATOM   4733  N   LYS B 382      50.022  31.322  37.165  1.00151.48           N
ATOM   4734  CA  LYS B 382      50.942  30.348  36.655  1.00151.48           C
ATOM   4735  C   LYS B 382      51.367  30.716  35.271  1.00151.48           C
ATOM   4736  O   LYS B 382      52.444  30.313  34.835  1.00151.48           O
ATOM   4737  CB  LYS B 382      50.304  28.953  36.564  1.00151.48           C
ATOM   4738  CG  LYS B 382      51.312  27.808  36.554  1.00151.48           C
ATOM   4739  CD  LYS B 382      51.929  27.551  37.930  1.00151.48           C
ATOM   4740  CE  LYS B 382      52.741  28.730  38.465  1.00151.48           C
ATOM   4741  NZ  LYS B 382      53.230  28.430  39.830  1.00151.48           N
ATOM   4742  N   ARG B 383      50.535  31.492  34.549  1.00 94.36           N
ATOM   4743  CA  ARG B 383      50.784  31.786  33.164  1.00 94.36           C
ATOM   4744  C   ARG B 383      52.170  32.331  33.012  1.00 94.36           C
ATOM   4745  O   ARG B 383      52.892  31.917  32.106  1.00 94.36           O
ATOM   4746  CB  ARG B 383      49.813  32.842  32.604  1.00 94.36           C
ATOM   4747  CG  ARG B 383      50.057  33.174  31.132  1.00 94.36           C
ATOM   4748  CD  ARG B 383      49.132  34.262  30.584  1.00 94.36           C
ATOM   4749  NE  ARG B 383      49.560  34.542  29.184  1.00 94.36           N
ATOM   4750  CZ  ARG B 383      49.047  33.808  28.155  1.00 94.36           C
ATOM   4751  NH1 ARG B 383      48.114  32.844  28.406  1.00 94.36           N
ATOM   4752  NH2 ARG B 383      49.464  34.040  26.876  1.00 94.36           N
ATOM   4753  N   SER B 384      52.594  33.256  33.892  1.00 92.48           N
ATOM   4754  CA  SER B 384      53.934  33.750  33.767  1.00 92.48           C
ATOM   4755  C   SER B 384      54.724  33.205  34.923  1.00 92.48           C
ATOM   4756  O   SER B 384      54.286  33.267  36.072  1.00 92.48           O
ATOM   4757  CB  SER B 384      54.022  35.286  33.840  1.00 92.48           C
ATOM   4758  OG  SER B 384      55.370  35.707  33.713  1.00 92.48           O
ATOM   4759  N   GLN B 385      55.918  32.641  34.643  1.00125.46           N
ATOM   4760  CA  GLN B 385      56.740  32.067  35.674  1.00125.46           C
ATOM   4761  C   GLN B 385      57.235  33.158  36.566  1.00125.46           C
ATOM   4762  O   GLN B 385      57.378  32.988  37.775  1.00125.46           O
ATOM   4763  CB  GLN B 385      57.971  31.311  35.143  1.00125.46           C
ATOM   4764  CG  GLN B 385      59.010  32.193  34.448  1.00125.46           C
ATOM   4765  CD  GLN B 385      60.199  31.309  34.095  1.00125.46           C
ATOM   4766  NE2 GLN B 385      61.362  31.946  33.792  1.00125.46           N
ATOM   4767  OE1 GLN B 385      60.097  30.083  34.096  1.00125.46           O
ATOM   4768  N   GLU B 386      57.499  34.329  35.977  1.00127.11           N
ATOM   4769  CA  GLU B 386      58.080  35.429  36.678  1.00127.11           C
ATOM   4770  C   GLU B 386      59.261  34.945  37.441  1.00127.11           C
ATOM   4771  O   GLU B 386      59.216  34.629  38.630  1.00127.11           O
ATOM   4772  CB  GLU B 386      57.128  36.198  37.625  1.00127.11           C
ATOM   4773  CG  GLU B 386      56.589  35.399  38.815  1.00127.11           C
ATOM   4774  CD  GLU B 386      55.846  36.362  39.728  1.00127.11           C
ATOM   4775  OE1 GLU B 386      55.009  37.145  39.206  1.00127.11           O
ATOM   4776  OE2 GLU B 386      56.110  36.331  40.960  1.00127.11           O
ATOM   4777  N   PHE B 387      60.383  34.864  36.720  1.00 50.76           N
ATOM   4778  CA  PHE B 387      61.610  34.534  37.352  1.00 50.76           C
ATOM   4779  C   PHE B 387      61.915  35.726  38.191  1.00 50.76           C
ATOM   4780  O   PHE B 387      62.435  35.617  39.301  1.00 50.76           O
ATOM   4781  CB  PHE B 387      62.763  34.352  36.353  1.00 50.76           C
ATOM   4782  CG  PHE B 387      63.971  34.015  37.151  1.00 50.76           C
ATOM   4783  CD1 PHE B 387      64.237  32.707  37.496  1.00 50.76           C
ATOM   4784  CD2 PHE B 387      64.832  35.002  37.562  1.00 50.76           C
ATOM   4785  CE1 PHE B 387      65.354  32.394  38.235  1.00 50.76           C
ATOM   4786  CE2 PHE B 387      65.949  34.695  38.301  1.00 50.76           C
ATOM   4787  CZ  PHE B 387      66.211  33.391  38.639  1.00 50.76           C
ATOM   4788  N   ALA B 388      61.558  36.904  37.649  1.00 43.28           N
ATOM   4789  CA  ALA B 388      61.847  38.165  38.263  1.00 43.28           C
ATOM   4790  C   ALA B 388      61.116  38.296  39.554  1.00 43.28           C
ATOM   4791  O   ALA B 388      60.018  37.776  39.744  1.00 43.28           O
ATOM   4792  CB  ALA B 388      61.469  39.381  37.399  1.00 43.28           C
ATOM   4793  N   GLN B 389      61.776  39.004  40.485  1.00131.87           N
ATOM   4794  CA  GLN B 389      61.287  39.326  41.789  1.00131.87           C
ATOM   4795  C   GLN B 389      60.157  40.278  41.599  1.00131.87           C
ATOM   4796  O   GLN B 389      59.219  40.310  42.394  1.00131.87           O
ATOM   4797  CB  GLN B 389      62.336  40.057  42.644  1.00131.87           C
ATOM   4798  CG  GLN B 389      63.623  39.262  42.866  1.00131.87           C
ATOM   4799  CD  GLN B 389      63.318  38.091  43.786  1.00131.87           C
ATOM   4800  NE2 GLN B 389      62.592  38.368  44.901  1.00131.87           N
ATOM   4801  OE1 GLN B 389      63.722  36.959  43.525  1.00131.87           O
ATOM   4802  N   GLN B 390      60.247  41.073  40.513  1.00110.76           N
ATOM   4803  CA  GLN B 390      59.343  42.141  40.196  1.00110.76           C
ATOM   4804  C   GLN B 390      57.931  41.719  40.434  1.00110.76           C
ATOM   4805  O   GLN B 390      57.605  40.534  40.448  1.00110.76           O
ATOM   4806  CB  GLN B 390      59.480  42.640  38.746  1.00110.76           C
ATOM   4807  CG  GLN B 390      59.114  41.595  37.689  1.00110.76           C
ATOM   4808  CD  GLN B 390      59.351  42.218  36.321  1.00110.76           C
ATOM   4809  NE2 GLN B 390      60.488  42.952  36.182  1.00110.76           N
ATOM   4810  OE1 GLN B 390      58.555  42.048  35.398  1.00110.76           O
ATOM   4811  N   ASP B 391      57.052  42.722  40.636  1.00 59.49           N
ATOM   4812  CA  ASP B 391      55.689  42.486  41.005  1.00 59.49           C
ATOM   4813  C   ASP B 391      55.034  41.658  39.955  1.00 59.49           C
ATOM   4814  O   ASP B 391      55.521  41.485  38.840  1.00 59.49           O
ATOM   4815  CB  ASP B 391      54.857  43.769  41.181  1.00 59.49           C
ATOM   4816  CG  ASP B 391      54.806  44.491  39.844  1.00 59.49           C
ATOM   4817  OD1 ASP B 391      55.871  44.998  39.400  1.00 59.49           O
ATOM   4818  OD2 ASP B 391      53.696  44.553  39.253  1.00 59.49           O
ATOM   4819  N   PRO B 392      53.926  41.112  40.372  1.00 74.81           N
ATOM   4820  CA  PRO B 392      53.132  40.221  39.577  1.00 74.81           C
ATOM   4821  C   PRO B 392      52.479  40.926  38.439  1.00 74.81           C
ATOM   4822  O   PRO B 392      52.230  42.128  38.531  1.00 74.81           O
ATOM   4823  CB  PRO B 392      52.141  39.564  40.544  1.00 74.81           C
ATOM   4824  CG  PRO B 392      52.166  40.462  41.794  1.00 74.81           C
ATOM   4825  CD  PRO B 392      53.579  41.063  41.779  1.00 74.81           C
ATOM   4826  N   ASP B 393      52.205  40.182  37.352  1.00 54.35           N
ATOM   4827  CA  ASP B 393      51.621  40.768  36.185  1.00 54.35           C
ATOM   4828  C   ASP B 393      50.191  41.085  36.470  1.00 54.35           C
ATOM   4829  O   ASP B 393      49.504  40.368  37.197  1.00 54.35           O
ATOM   4830  CB  ASP B 393      51.647  39.839  34.958  1.00 54.35           C
ATOM   4831  CG  ASP B 393      53.099  39.604  34.571  1.00 54.35           C
ATOM   4832  OD1 ASP B 393      53.936  39.420  35.494  1.00 54.35           O
ATOM   4833  OD2 ASP B 393      53.395  39.622  33.346  1.00 54.35           O
ATOM   4834  N   THR B 394      49.717  42.191  35.869  1.00129.55           N
ATOM   4835  CA  THR B 394      48.359  42.641  35.976  1.00129.55           C
ATOM   4836  C   THR B 394      47.559  41.599  35.293  1.00129.55           C
ATOM   4837  O   THR B 394      46.388  41.374  35.590  1.00129.55           O
ATOM   4838  CB  THR B 394      48.099  43.934  35.263  1.00129.55           C
ATOM   4839  CG2 THR B 394      49.033  44.996  35.850  1.00129.55           C
ATOM   4840  OG1 THR B 394      48.333  43.799  33.869  1.00129.55           O
ATOM   4841  N   LEU B 395      48.227  40.915  34.354  1.00 80.53           N
ATOM   4842  CA  LEU B 395      47.660  39.887  33.543  1.00 80.53           C
ATOM   4843  C   LEU B 395      47.091  38.859  34.463  1.00 80.53           C
ATOM   4844  O   LEU B 395      47.258  38.915  35.681  1.00 80.53           O
ATOM   4845  CB  LEU B 395      48.726  39.198  32.690  1.00 80.53           C
ATOM   4846  CG  LEU B 395      49.496  40.195  31.810  1.00 80.53           C
ATOM   4847  CD1 LEU B 395      50.640  39.497  31.071  1.00 80.53           C
ATOM   4848  CD2 LEU B 395      48.559  40.965  30.867  1.00 80.53           C
ATOM   4849  N   GLY B 396      46.389  37.869  33.892  1.00 34.51           N
ATOM   4850  CA  GLY B 396      45.685  36.959  34.736  1.00 34.51           C
ATOM   4851  C   GLY B 396      44.272  37.412  34.642  1.00 34.51           C
ATOM   4852  O   GLY B 396      43.391  36.948  35.363  1.00 34.51           O
ATOM   4853  N   TRP B 397      44.054  38.352  33.703  1.00 77.38           N
ATOM   4854  CA  TRP B 397      42.774  38.897  33.370  1.00 77.38           C
ATOM   4855  C   TRP B 397      42.000  37.728  32.873  1.00 77.38           C
ATOM   4856  O   TRP B 397      40.776  37.666  32.983  1.00 77.38           O
ATOM   4857  CB  TRP B 397      42.857  39.930  32.231  1.00 77.38           C
ATOM   4858  CG  TRP B 397      43.562  41.215  32.603  1.00 77.38           C
ATOM   4859  CD1 TRP B 397      44.890  41.439  32.828  1.00 77.38           C
ATOM   4860  CD2 TRP B 397      42.906  42.485  32.750  1.00 77.38           C
ATOM   4861  CE2 TRP B 397      43.889  43.422  33.065  1.00 77.38           C
ATOM   4862  CE3 TRP B 397      41.591  42.840  32.627  1.00 77.38           C
ATOM   4863  NE1 TRP B 397      45.100  42.768  33.112  1.00 77.38           N
ATOM   4864  CZ2 TRP B 397      43.569  44.736  33.265  1.00 77.38           C
ATOM   4865  CZ3 TRP B 397      41.275  44.164  32.832  1.00 77.38           C
ATOM   4866  CH2 TRP B 397      42.245  45.093  33.145  1.00 77.38           C
ATOM   4867  N   TRP B 398      42.740  36.747  32.328  1.00 60.23           N
ATOM   4868  CA  TRP B 398      42.174  35.557  31.776  1.00 60.23           C
ATOM   4869  C   TRP B 398      41.377  34.901  32.854  1.00 60.23           C
ATOM   4870  O   TRP B 398      40.384  34.232  32.564  1.00 60.23           O
ATOM   4871  CB  TRP B 398      43.238  34.566  31.271  1.00 60.23           C
ATOM   4872  CG  TRP B 398      43.951  35.022  30.017  1.00 60.23           C
ATOM   4873  CD1 TRP B 398      43.644  34.756  28.714  1.00 60.23           C
ATOM   4874  CD2 TRP B 398      45.119  35.858  29.993  1.00 60.23           C
ATOM   4875  CE2 TRP B 398      45.458  36.056  28.655  1.00 60.23           C
ATOM   4876  CE3 TRP B 398      45.852  36.415  31.002  1.00 60.23           C
ATOM   4877  NE1 TRP B 398      44.542  35.374  27.882  1.00 60.23           N
ATOM   4878  CZ2 TRP B 398      46.537  36.818  28.304  1.00 60.23           C
ATOM   4879  CZ3 TRP B 398      46.939  37.182  30.646  1.00 60.23           C
ATOM   4880  CH2 TRP B 398      47.275  37.379  29.322  1.00 60.23           C
ATOM   4881  N   GLU B 399      41.784  35.076  34.129  1.00109.73           N
ATOM   4882  CA  GLU B 399      41.059  34.475  35.215  1.00109.73           C
ATOM   4883  C   GLU B 399      39.656  34.950  35.101  1.00109.73           C
ATOM   4884  O   GLU B 399      38.711  34.171  35.212  1.00109.73           O
ATOM   4885  CB  GLU B 399      41.402  35.042  36.600  1.00109.73           C
ATOM   4886  CG  GLU B 399      42.829  34.891  37.088  1.00109.73           C
ATOM   4887  CD  GLU B 399      42.859  35.540  38.466  1.00109.73           C
ATOM   4888  OE1 GLU B 399      41.827  35.436  39.182  1.00109.73           O
ATOM   4889  OE2 GLU B 399      43.900  36.157  38.817  1.00109.73           O
ATOM   4890  N   LYS B 400      39.494  36.265  34.874  1.00 69.04           N
ATOM   4891  CA  LYS B 400      38.170  36.800  34.819  1.00 69.04           C
ATOM   4892  C   LYS B 400      37.460  36.167  33.674  1.00 69.04           C
ATOM   4893  O   LYS B 400      36.279  35.841  33.771  1.00 69.04           O
ATOM   4894  CB  LYS B 400      38.098  38.323  34.644  1.00 69.04           C
ATOM   4895  CG  LYS B 400      36.657  38.815  34.788  1.00 69.04           C
ATOM   4896  CD  LYS B 400      36.511  40.312  35.058  1.00 69.04           C
ATOM   4897  CE  LYS B 400      35.064  40.728  35.328  1.00 69.04           C
ATOM   4898  NZ  LYS B 400      34.677  40.363  36.708  1.00 69.04           N
ATOM   4899  N   ASN B 401      38.169  35.963  32.551  1.00 39.04           N
ATOM   4900  CA  ASN B 401      37.536  35.376  31.409  1.00 39.04           C
ATOM   4901  C   ASN B 401      37.098  33.997  31.775  1.00 39.04           C
ATOM   4902  O   ASN B 401      36.001  33.571  31.414  1.00 39.04           O
ATOM   4903  CB  ASN B 401      38.465  35.252  30.191  1.00 39.04           C
ATOM   4904  CG  ASN B 401      37.631  34.732  29.024  1.00 39.04           C
ATOM   4905  ND2 ASN B 401      37.403  33.392  28.989  1.00 39.04           N
ATOM   4906  OD1 ASN B 401      37.191  35.499  28.171  1.00 39.04           O
ATOM   4907  N   GLU B 402      37.942  33.263  32.521  1.00 94.84           N
ATOM   4908  CA  GLU B 402      37.621  31.911  32.870  1.00 94.84           C
ATOM   4909  C   GLU B 402      36.376  31.908  33.693  1.00 94.84           C
ATOM   4910  O   GLU B 402      35.516  31.045  33.524  1.00 94.84           O
ATOM   4911  CB  GLU B 402      38.711  31.219  33.708  1.00 94.84           C
ATOM   4912  CG  GLU B 402      39.964  30.861  32.911  1.00 94.84           C
ATOM   4913  CD  GLU B 402      39.589  29.756  31.935  1.00 94.84           C
ATOM   4914  OE1 GLU B 402      38.419  29.288  31.987  1.00 94.84           O
ATOM   4915  OE2 GLU B 402      40.467  29.363  31.119  1.00 94.84           O
ATOM   4916  N   MET B 403      36.237  32.886  34.603  1.00 28.01           N
ATOM   4917  CA  MET B 403      35.089  32.917  35.459  1.00 28.01           C
ATOM   4918  C   MET B 403      33.873  33.060  34.604  1.00 28.01           C
ATOM   4919  O   MET B 403      32.861  32.402  34.832  1.00 28.01           O
ATOM   4920  CB  MET B 403      35.106  34.113  36.428  1.00 28.01           C
ATOM   4921  CG  MET B 403      36.250  34.066  37.442  1.00 28.01           C
ATOM   4922  SD  MET B 403      36.310  35.482  38.581  1.00 28.01           S
ATOM   4923  CE  MET B 403      34.803  35.022  39.485  1.00 28.01           C
ATOM   4924  N   ASN B 404      33.943  33.922  33.577  1.00 43.19           N
ATOM   4925  CA  ASN B 404      32.793  34.113  32.746  1.00 43.19           C
ATOM   4926  C   ASN B 404      32.484  32.820  32.063  1.00 43.19           C
ATOM   4927  O   ASN B 404      31.325  32.421  31.964  1.00 43.19           O
ATOM   4928  CB  ASN B 404      33.009  35.167  31.646  1.00 43.19           C
ATOM   4929  CG  ASN B 404      33.065  36.540  32.300  1.00 43.19           C
ATOM   4930  ND2 ASN B 404      32.680  36.614  33.601  1.00 43.19           N
ATOM   4931  OD1 ASN B 404      33.442  37.525  31.665  1.00 43.19           O
ATOM   4932  N   MET B 405      33.530  32.128  31.578  1.00104.35           N
ATOM   4933  CA  MET B 405      33.358  30.918  30.828  1.00104.35           C
ATOM   4934  C   MET B 405      32.720  29.882  31.704  1.00104.35           C
ATOM   4935  O   MET B 405      31.769  29.210  31.311  1.00104.35           O
ATOM   4936  CB  MET B 405      34.708  30.339  30.373  1.00104.35           C
ATOM   4937  CG  MET B 405      34.651  29.404  29.161  1.00104.35           C
ATOM   4938  SD  MET B 405      33.430  28.063  29.246  1.00104.35           S
ATOM   4939  CE  MET B 405      32.080  29.088  28.593  1.00104.35           C
ATOM   4940  N   VAL B 406      33.220  29.753  32.945  1.00 96.33           N
ATOM   4941  CA  VAL B 406      32.783  28.731  33.851  1.00 96.33           C
ATOM   4942  C   VAL B 406      31.362  28.938  34.270  1.00 96.33           C
ATOM   4943  O   VAL B 406      30.647  27.967  34.515  1.00 96.33           O
ATOM   4944  CB  VAL B 406      33.620  28.652  35.096  1.00 96.33           C
ATOM   4945  CG1 VAL B 406      33.425  29.943  35.906  1.00 96.33           C
ATOM   4946  CG2 VAL B 406      33.234  27.376  35.863  1.00 96.33           C
ATOM   4947  N   MET B 407      30.895  30.198  34.350  1.00 74.04           N
ATOM   4948  CA  MET B 407      29.603  30.431  34.932  1.00 74.04           C
ATOM   4949  C   MET B 407      28.540  29.691  34.182  1.00 74.04           C
ATOM   4950  O   MET B 407      27.638  29.124  34.797  1.00 74.04           O
ATOM   4951  CB  MET B 407      29.185  31.915  34.995  1.00 74.04           C
ATOM   4952  CG  MET B 407      28.066  32.148  36.021  1.00 74.04           C
ATOM   4953  SD  MET B 407      27.492  33.865  36.227  1.00 74.04           S
ATOM   4954  CE  MET B 407      26.221  33.803  34.933  1.00 74.04           C
ATOM   4955  N   SER B 408      28.613  29.652  32.841  1.00 29.49           N
ATOM   4956  CA  SER B 408      27.578  28.992  32.097  1.00 29.49           C
ATOM   4957  C   SER B 408      27.521  27.548  32.483  1.00 29.49           C
ATOM   4958  O   SER B 408      26.437  26.985  32.630  1.00 29.49           O
ATOM   4959  CB  SER B 408      27.801  29.026  30.575  1.00 29.49           C
ATOM   4960  OG  SER B 408      26.736  28.355  29.915  1.00 29.49           O
ATOM   4961  N   LEU B 409      28.688  26.908  32.674  1.00 33.72           N
ATOM   4962  CA  LEU B 409      28.694  25.504  32.965  1.00 33.72           C
ATOM   4963  C   LEU B 409      27.979  25.264  34.257  1.00 33.72           C
ATOM   4964  O   LEU B 409      27.162  24.351  34.365  1.00 33.72           O
ATOM   4965  CB  LEU B 409      30.110  24.926  33.108  1.00 33.72           C
ATOM   4966  CG  LEU B 409      30.918  24.952  31.798  1.00 33.72           C
ATOM   4967  CD1 LEU B 409      32.321  24.361  31.995  1.00 33.72           C
ATOM   4968  CD2 LEU B 409      30.144  24.279  30.651  1.00 33.72           C
ATOM   4969  N   LEU B 410      28.257  26.082  35.286  1.00 70.76           N
ATOM   4970  CA  LEU B 410      27.607  25.871  36.545  1.00 70.76           C
ATOM   4971  C   LEU B 410      26.144  26.112  36.378  1.00 70.76           C
ATOM   4972  O   LEU B 410      25.319  25.396  36.944  1.00 70.76           O
ATOM   4973  CB  LEU B 410      28.110  26.811  37.655  1.00 70.76           C
ATOM   4974  CG  LEU B 410      29.554  26.520  38.104  1.00 70.76           C
ATOM   4975  CD1 LEU B 410      30.556  26.722  36.957  1.00 70.76           C
ATOM   4976  CD2 LEU B 410      29.918  27.330  39.359  1.00 70.76           C
ATOM   4977  N   GLY B 411      25.786  27.136  35.583  1.00 18.65           N
ATOM   4978  CA  GLY B 411      24.411  27.499  35.407  1.00 18.65           C
ATOM   4979  C   GLY B 411      23.664  26.371  34.779  1.00 18.65           C
ATOM   4980  O   GLY B 411      22.539  26.085  35.168  1.00 18.65           O
ATOM   4981  N   MET B 412      24.245  25.702  33.774  1.00 86.78           N
ATOM   4982  CA  MET B 412      23.531  24.633  33.139  1.00 86.78           C
ATOM   4983  C   MET B 412      23.336  23.526  34.129  1.00 86.78           C
ATOM   4984  O   MET B 412      22.282  22.895  34.179  1.00 86.78           O
ATOM   4985  CB  MET B 412      24.270  24.116  31.888  1.00 86.78           C
ATOM   4986  CG  MET B 412      25.701  23.651  32.160  1.00 86.78           C
ATOM   4987  SD  MET B 412      26.781  23.595  30.697  1.00 86.78           S
ATOM   4988  CE  MET B 412      26.024  22.110  29.987  1.00 86.78           C
ATOM   4989  N   PHE B 413      24.357  23.292  34.971  1.00 53.42           N
ATOM   4990  CA  PHE B 413      24.361  22.218  35.919  1.00 53.42           C
ATOM   4991  C   PHE B 413      23.276  22.408  36.934  1.00 53.42           C
ATOM   4992  O   PHE B 413      22.611  21.446  37.316  1.00 53.42           O
ATOM   4993  CB  PHE B 413      25.705  22.106  36.658  1.00 53.42           C
ATOM   4994  CG  PHE B 413      25.671  20.861  37.472  1.00 53.42           C
ATOM   4995  CD1 PHE B 413      25.800  19.633  36.864  1.00 53.42           C
ATOM   4996  CD2 PHE B 413      25.529  20.919  38.837  1.00 53.42           C
ATOM   4997  CE1 PHE B 413      25.775  18.478  37.607  1.00 53.42           C
ATOM   4998  CE2 PHE B 413      25.505  19.766  39.585  1.00 53.42           C
ATOM   4999  CZ  PHE B 413      25.626  18.543  38.972  1.00 53.42           C
ATOM   5000  N   CYS B 414      23.053  23.644  37.416  1.00 44.67           N
ATOM   5001  CA  CYS B 414      22.074  23.786  38.458  1.00 44.67           C
ATOM   5002  C   CYS B 414      20.723  23.332  37.973  1.00 44.67           C
ATOM   5003  O   CYS B 414      20.098  22.516  38.647  1.00 44.67           O
ATOM   5004  CB  CYS B 414      21.979  25.218  39.028  1.00 44.67           C
ATOM   5005  SG  CYS B 414      23.504  25.745  39.867  1.00 44.67           S
ATOM   5006  N   PRO B 415      20.219  23.779  36.850  1.00 73.35           N
ATOM   5007  CA  PRO B 415      18.953  23.246  36.439  1.00 73.35           C
ATOM   5008  C   PRO B 415      18.977  21.797  36.074  1.00 73.35           C
ATOM   5009  O   PRO B 415      17.911  21.182  36.094  1.00 73.35           O
ATOM   5010  CB  PRO B 415      18.426  24.179  35.355  1.00 73.35           C
ATOM   5011  CG  PRO B 415      18.982  25.544  35.791  1.00 73.35           C
ATOM   5012  CD  PRO B 415      20.274  25.200  36.547  1.00 73.35           C
ATOM   5013  N   THR B 416      20.141  21.222  35.716  1.00111.49           N
ATOM   5014  CA  THR B 416      20.114  19.828  35.383  1.00111.49           C
ATOM   5015  C   THR B 416      19.711  19.110  36.626  1.00111.49           C
ATOM   5016  O   THR B 416      18.849  18.232  36.606  1.00111.49           O
ATOM   5017  CB  THR B 416      21.449  19.266  34.968  1.00111.49           C
ATOM   5018  CG2 THR B 416      22.030  20.178  33.885  1.00111.49           C
ATOM   5019  OG1 THR B 416      22.351  19.213  36.062  1.00111.49           O
ATOM   5020  N   LEU B 417      20.324  19.502  37.760  1.00 42.83           N
ATOM   5021  CA  LEU B 417      20.034  18.886  39.018  1.00 42.83           C
ATOM   5022  C   LEU B 417      18.615  19.191  39.359  1.00 42.83           C
ATOM   5023  O   LEU B 417      17.895  18.347  39.890  1.00 42.83           O
ATOM   5024  CB  LEU B 417      20.885  19.423  40.182  1.00 42.83           C
ATOM   5025  CG  LEU B 417      22.385  19.093  40.080  1.00 42.83           C
ATOM   5026  CD1 LEU B 417      23.137  19.574  41.331  1.00 42.83           C
ATOM   5027  CD2 LEU B 417      22.616  17.603  39.784  1.00 42.83           C
ATOM   5028  N   PHE B 418      18.178  20.419  39.035  1.00 40.51           N
ATOM   5029  CA  PHE B 418      16.863  20.872  39.373  1.00 40.51           C
ATOM   5030  C   PHE B 418      15.870  19.936  38.772  1.00 40.51           C
ATOM   5031  O   PHE B 418      14.958  19.462  39.446  1.00 40.51           O
ATOM   5032  CB  PHE B 418      16.583  22.266  38.788  1.00 40.51           C
ATOM   5033  CG  PHE B 418      15.171  22.606  39.091  1.00 40.51           C
ATOM   5034  CD1 PHE B 418      14.829  23.131  40.314  1.00 40.51           C
ATOM   5035  CD2 PHE B 418      14.190  22.405  38.148  1.00 40.51           C
ATOM   5036  CE1 PHE B 418      13.524  23.446  40.599  1.00 40.51           C
ATOM   5037  CE2 PHE B 418      12.882  22.719  38.425  1.00 40.51           C
ATOM   5038  CZ  PHE B 418      12.551  23.240  39.653  1.00 40.51           C
ATOM   5039  N   ASP B 419      16.038  19.637  37.475  1.00 36.34           N
ATOM   5040  CA  ASP B 419      15.150  18.750  36.789  1.00 36.34           C
ATOM   5041  C   ASP B 419      15.318  17.399  37.395  1.00 36.34           C
[truncated: 150,265 more chars]
