# Supplementary material for: Structural relationship between the putative hair cell mechanotransduction channel TMC1 and TMEM16 proteins
Source: eLife. 2018 Jul 31;7:e38433. doi: 10.7554/eLife.38433 (PMC6067890; doi:10.7554/eLife.38433)
Supplement: Figure 4—source data 1. — Table listing the deafness-causing mutations identified in TMC1 and localized in the mTMC1 model. Equivalent mouse and human residues and research article describing the mutation are indicated. Conservation score among mTMC proteins and equivalent residue in mTMEM16A and conservation among mTMEM16 proteins for each mutation are also shown. ¥ denotes mutations identified in mouse. [file elife-38433-fig4-data1.xlsx]

## Sheet: Sheet1
	Figure 4 source data 1: Localization of TMC1 deafness-causing mutations.
		Human	Mouse	Reference	Conserved in	Conserved in		Localization
					mTMCs	mTMEM16s*
	1	Y188	Y182C ¥	Manji et al. 2012	Yes	Yes	Y331	TM1
	2	G197R	G191	Gao et al. 2013	3	3	Q340	TM1
	3	N199I	N193	Imtiaz et al. 2016	Yes	9	L342	TM1
	4	P274L	P268	Kalay et al. 2005	3	9	V410	TM2
	5	Y277C	Y271	Santos et al. 2005	Yes	8	S413	TM2
	6	S320R	S314	Hassan et al. 2015	7	2	A460	ICL
	7	N369K	N363	Yang et al. 2013	7	1	M500	TM3
	8	V372M	V366	Santos et al. 2005	5	9	V503	TM3
				Ganapathy et al. 2014
	9	R389Q	R383	Hilgert et. 4l 2008	3	7	L522	TM3
				Imtiaz et al. 2016
	10	W403C	W398	Yang et al. 2013	No	5	T541	TM4
	11	L416R	L410	Chen et al. 2015	6	9	L553	TM4
	12	G417R	G411	Yang et al. 2010	7	5	D554	TM4
	13	M418K	M412	Zhao et al. 2014	8	5	E555	TM4
	14	A428D	A422	Kumar Singh et al. 2017	3	8	T565	TM4
	15	A438T	A432	Chen et al. 2015	4	4	S575	TM5
	16	G444R	G438	Sirmaci et al. 2009	7	7	F582	TM5
	17	R445C R445H	R439	Sirmaci et al. 2009 Ganapathy et al. 2014 Kalay et al. 2005 Santos et al. 2005 Yang et al. 2013	6	Yes	K583	TM5
	18	Y455	Y449H ¥	Shehnaaz et al. 2012	5	6	Y593	TM5
	19	D572N D572H	D569	Makishima et al. 2004	2	5	G698	TM7
				Kitajiri et al. 2007
				Wei et al. 2014
	20	S596R	S593	Imtiaz et al. 2016	5	Yes	L722	TM8
	21	R604G	R601	Bakhchane et al. 2015	4	9	N730	TM8
	22	M654V	M651	Kurima et al. 2002	5	9	I779	TM9
	Table listing the deafness-causing mutations identified in TMC1 and localized in the mTMC1 model.
	Equivalent mouse and human residues and research article describing the mutation are indicated.
	Conservation score among mTMC proteins and equivalent residue in mTMEM16A and conservation among mTMEM16 proteins for each mutation are also shown.
	¥ denotes mutations identified in mouse.
