# Supplementary material for: Structural relationship between the putative hair cell mechanotransduction channel TMC1 and TMEM16 proteins
Source: eLife. 2018 Jul 31;7:e38433. doi: 10.7554/eLife.38433 (PMC6067890; doi:10.7554/eLife.38433)
Supplement: Figure 5—source data 1. [file elife-38433-fig5-data1.xlsx]

## Sheet: Figure5
BOHC	BIHC	MOHC	MIHC	AOHC	AIHC
2519.16	3753.53	1989.38	1502.62	1947.76	1889.79
3028.16	3151.02	2028.22	2243.49	1545.22	403.94
2753.86	2879.72	1715.27	1101.85	1781.53	0
2559.85	5628.52	1326.44	1306.99	1488.57	0
2946	5221.44	2128.4	1465.02	1311.28	558.188
2603.75	4765.49	2254.94	982.052	2060.47	308.446
2600.24	566.493	1410.23	0	1502.14	0
1867.06	1082.41	1791.49	0	1680.95	549.218
2427.42	3133.44	1109.26	2983.01	1071.94	0
2656.6	0	1082.24	2284.69	4493.31	1865.25
2600.77	0	1707.04	2906.43	1463.53	1144.38
2320.3	2968.94	351.905	1272.21	1513.99	685.182
2536.76	3808.82	2014.15	1663.65	1906.68	0
1962.3	823.123	2349.28	85.238	1099.46	896.883
2576.65	2628.7	906.915	535.294	3180.95	1550.05
5220.1	2418.16	691.266	92.089	1660.24
2587.61	689.539	1504.51	1336.03	0
1952.93	5606.99	2168.68		1145.59
2798.6	2756.66	3012.74		2052.19
2260.91		34.017		2294.24
2713.39		50.464		137.445
2918.3		91.493		1978.09
4228.83		42.015		232.28
4592.19		1155.4		0
2628.83		2091.05		1467.33
3390.84		908.087		1179.84
2825.94		26.747		1007.72
4251.04		137.212		1075.65
2542.75		1104.58		1132.51
117.549		1816.5		1088.31
109.271		64.534		1091.6
0		1851.83		736.059
2566.73		133.126		4400.22
4104.65		3453.7		1564.88
1014.52		1865.09		1221.65
2064.67		1590.91		766.889
3697.68		135.865		1386.57
232.097		128.845		1191.71
1290.1		146.449		3418.58
3781.1		128.695		1963.14
4275.84		2067.06		0
2954.12		1929.11		1243.14
2794.56		1379.07		1295.97
2715.41		1875.84		2965.64
2914.43		324.494		1523.81
3110.92		3204.69		0
4048.92		1443.75		1082.29
4568		4645.6		0
4406.04		2369.7		2235.87
3869.96		189.141		1085
3566.41		1924.08		1957.51
2716.17		1322.8		1390.07
3640.72				1460.27
2972.36				1494.83
3239.66				1324.85
3035.18				1294.48
2749.57				1621.61
2893.18				1589.95
2685.01				1131.69
2720.19
2824.8
2646.45
2522.39
2551.98
2489.61
2737.42
2969.58
2757.31
2452.11
2220.03

## Sheet: statistics
	Table Analyzed	Figure 5								Number of families	1
	Data sets analyzed	A : BOHC	B : BIHC	C : MOHC	D : MIHC	E : AOHC				Number of comparisons per family	15
										Alpha	0.05
	ANOVA summary
	F	21.88								Tukey's multiple comparisons test	Mean Diff.	95.00% CI of diff.	Significant?	Summary	Adjusted P Value
	P value	<0.0001
	P value summary	****								BOHC vs. BIHC	39.29	-743 to 821.6	No	ns	>0.9999	A-B
	Significant diff. among means (P < 0.05)?	Yes								BOHC vs. MOHC	1401	847.6 to 1955	Yes	****	<0.0001	A-C
	R square	0.3262								BOHC vs. MIHC	1490	672.2 to 2308	Yes	****	<0.0001	A-D
										BOHC vs. AOHC	1296	762 to 1831	Yes	****	<0.0001	A-E
	Brown-Forsythe test									BOHC vs. AIHC	2113	1253 to 2974	Yes	****	<0.0001	A-F
	F (DFn, DFd)	4.623 (5, 226)								BIHC vs. MOHC	1362	551.2 to 2173	Yes	****	<0.0001	B-C
	P value	0.0005								BIHC vs. MIHC	1451	441 to 2460	Yes	***	0.0007	B-D
	P value summary	***								BIHC vs. AOHC	1257	459.4 to 2055	Yes	***	0.0001	B-E
	Are SDs significantly different (P < 0.05)?	Yes								BIHC vs. AIHC	2074	1029 to 3118	Yes	****	<0.0001	B-F
										MOHC vs. MIHC	88.7	-756.2 to 933.6	No	ns	0.9997	C-D
	Bartlett's test									MOHC vs. AOHC	-104.8	-680 to 470.5	No	ns	0.9952	C-E
	Bartlett's statistic (corrected)	23.28								MOHC vs. AIHC	712	-174.4 to 1598	No	ns	0.1948	C-F
	P value	0.0003								MIHC vs. AOHC	-193.5	-1026 to 639	No	ns	0.9852	D-E
	P value summary	***								MIHC vs. AIHC	623.3	-448 to 1695	No	ns	0.5516	D-F
	Are SDs significantly different (P < 0.05)?	Yes								AOHC vs. AIHC	816.8	-57.74 to 1691	No	ns	0.0823	E-F
	ANOVA table	SS	DF	MS	F (DFn, DFd)	P value
	Treatment (between columns)	121095738	5	24219148	F (5, 226) = 21.88	P<0.0001				Test details	Mean 1	Mean 2	Mean Diff.	SE of diff.	n1	n2	q	DF
	Residual (within columns)	250187024	226	1107022
	Total	371282762	231							BOHC vs. BIHC	2770	2731	39.29	272.2	70	19	0.2041	226
										BOHC vs. MOHC	2770	1369	1401	192.6	70	52	10.29	226
	Data summary									BOHC vs. MIHC	2770	1280	1490	284.5	70	17	7.407	226
	Number of treatments (columns)	6								BOHC vs. AOHC	2770	1474	1296	186	70	59	9.86	226
	Number of values (total)	232								BOHC vs. AIHC	2770	656.8	2113	299.4	70	15	9.983	226
										BIHC vs. MOHC	2731	1369	1362	282.1	19	52	6.829	226
										BIHC vs. MIHC	2731	1280	1451	351.3	19	17	5.84	226
										BIHC vs. AOHC	2731	1474	1257	277.5	19	59	6.406	226
										BIHC vs. AIHC	2731	656.8	2074	363.4	19	15	8.071	226
										MOHC vs. MIHC	1369	1280	88.7	294	52	17	0.4267	226
										MOHC vs. AOHC	1369	1474	-104.8	200.1	52	59	0.7404	226
										MOHC vs. AIHC	1369	656.8	712	308.4	52	15	3.265	226
										MIHC vs. AOHC	1280	1474	-193.5	289.6	17	59	0.9447	226
										MIHC vs. AIHC	1280	656.8	623.3	372.7	17	15	2.365	226
										AOHC vs. AIHC	1474	656.8	816.8	304.2	59	15	3.797	226
