# Supplementary material for: Structural relationship between the putative hair cell mechanotransduction channel TMC1 and TMEM16 proteins
Source: eLife. 2018 Jul 31;7:e38433. doi: 10.7554/eLife.38433 (PMC6067890; doi:10.7554/eLife.38433)
Supplement: Figure 5—figure supplement 1—source data 1. [file elife-38433-fig5-figsupp1-data1.xlsx]

## Sheet: Figure 5 supplement 1
Figur5 supplement figure 1
	30	60	90	120
	56.619	0	0	4165.28
	24.144	0	15.506	2620.24
	39.321	0	3.896	3149.49
	7.968	3198.88	0	3859.09
	63.312	0	4062.09	3453.74
	103.932	3552.38	23.91	5365.66
	11.405	0	0	4176.51
	73.543	0	4.839	2183.56
	71.437	0	0	1858.38
	53.385	0	0	2036.76
	11.171	0	5073.83	1943.08
	97.601	0	0	2370.71
	18.347	0	0	2634.75
	22.531	0	5434.56	1808.08
	101	2867.01	15.921	2163.75
	0	0	7.963	2719.53
	12.317	1480.49	3740.89	1034.6
	14.732	379.947	38.903	1030.92
	18.418	0	5666.23	1089.05
	6.587	0	0	1336.25
	28.634	0	0	1096.81
	11.604	2125.45	0	1050.01
	0	0	96.845	1571.81
	26.062	0	15.652	1421.64
	0	0	2586.01	1274.45
	86.748	0	479.184	1101.79
	3.118	0	192.898	74.896
	0	0	35.795	67.248
	21.026	0	215.442	411.332
	8.493	0	14.215	122.108
	28.88	0	37.809	778.835
	61.271	175.892	260.566	79.71
	15.365	787.555	567.438	72.085
	0	0	426.737	124.561
	46.712	0	266.837	50.056
	10.748	0	0	78.755
	68.467	0	30.317	622.728
	1.274	2856.2	512.606	686.289
	0.857	0	1216.74	654.349
	25.534	3602.25	370.38	555.633
	58.6	1533.51	357.268	580.288
	238.199	1.818	1091.99	496.748
	92.538	0	38.801	594.333
	15.98	0	12.875	902.261
	21.062	0	848.654	1528.37
	0	0	18.373	1587.22
	73.283	0	3512.97	1012.94
	117.37	0	137.617	559.454
	0	0	677.322	540.768
	0	0	96.005	609.297
	5.644	0	4016.73	666.269
	11.653	2351.09	0	496.573
	0	0	0	859.696
	0	0	0	751.658
	8.285	0	262.487	871.7
	0	0	47.783	57.589
	62.564	0	17.679	80.411
	27.373	0	52.378	556.539
	0	0	32.39	54.771
	17.982	0	232.244	732.87
	2.337	0	894.464	709.145
	0	0	0.526	675
	0	0	0	497.183
	31.007	0	1044.29	652.513
	38.611	33.526	3988.24	784.571
	69.107	1538.23	849.632	809.338
	6.075	19.348	690.865	728.651
	0	20.981	22.491	646.667
	43.488	1023.34	22.093	699.503
	1.394	1721.86	3421.49	572.572
	136.148	0	5274.27	628.564
	34.313	599.502	690.301	74.957
	15.945	1269.04	473.412	58.959
	0	45.578	4290.84	56.104
	67.031	395.537	200.556	63.684
	0	46.795	530.18	56.584
	97.402	45.223	3322.64	53.681
	10.268	39.06	3819.63	612.754
	124.593	99.624	31.012	732.863
	0	63.18	5.255	797.332
	20.05	93.972	23.025	63.278
	4.884	104.993	339.759	40.064
	75.782	143.733	38.519	530.825
	0	204.185	146.732	537.376
	0	91.683	16.364	885.706
	54.952	228.734	533.334	528.854
	0	1185.55	4707.89	591.788
	0	13.634	5612.27	473.519
	0	24.168	86.549	393.947
	0	94.962	12.616	374.454
	32.738	19.309	38.485	358.476
	17.221	21.848	19.884	310.822
	13.079	31.442	4704.63	424.25
	18.38	30.597	41.494	414.07
	31.454	8.324	26.441	309.046
	55.804	1566.33	4786.5	225.283
	25.814	0	26.947	197.277
	30.119	21.892	43.204	47.79
	26.243	36.6	3875.52	-6.669
	37.456	68.891	132.161	29.611
	71.801	53.591	48.768	9.967
	11.188	54.814	70.615	48.045
	53.909	465.986	91.637	37.231
	6.032	1300.35	49.844	13.531
	24.684	638.502	3943.57	508.638
	36.313	69.025	125.313	543.35
	104.242	279.961	20.727	527.013
	31.446	187.417		544.67
	38.395	375.65		589.599
	26.971	36.007		708.734
	65.688	47.656		1278.36
	18.243	126.635		587.812
	95.14	353.023		631.921
	8.627	81.61		921.027
	11.082	94.859		843.724
	9.805	1433.55		579.236
	18.387	277.278		551.48
	12.413	136.818		496.689
	8.025	60.068		521.746
	16.873	50.287		374.248
	2.314	9.535		653.284
		20.737		653.635
		74.681		740.935
		10.025		701.453
		24.473		800.59
		21.997		766.267
		21.415		828.121
		3547.01		749.718
		3683.91		456.608
		60.339		2187.03
		4514.39		228.208
		3012.93		482.539
		14.081		146.443
		40.501		386.089
		1989.23		263.289
		3612.72		834.049
		3010.35		879.609
		50.592		789.243
		259.131		690.298
		147.634		70.93
		3813.38		945.845
		418.641		840.509
		974.498		914.668
		108.124		382.571
		40.89		368.028
		1715.24		375.103
		602.431		463.036
		149.864		577.853
		88.454		599.144
		229.388		707.786
		0		434.035
		0		429.577
		150.854		512.039
		0		521.548
		15.27		431.847
		0		500.254
		1.284		549.489
		1323.07		468.948
		844.468		385.35
		618.335		460.523
		622.263		70.842
		0		86.845
		781.32		86.203
		497.749		86.252
		481.547		83.195
		262.292		57.693
		307.62
		387.022
		51.762
		46.441
		83.545
		579.175
		58.179
		1755.55
		95.044
		567.266
		74.815

## Sheet: statistics-supp1
	Table Analyzed	Figure5 supplementary figure 1
	Data sets analyzed	A : 30	B : 60	C : 90	D : 120				Number of families	1
									Number of comparisons per family	6
	ANOVA summary								Alpha	0.05
	F	19.68
	P value	<0.0001							Tukey's multiple comparisons test	Mean Diff.	95.00% CI of diff.	Significant?	Summary	Adjusted P Value
	P value summary	****
	Significant diff. among means (P < 0.05)?	Yes							30 vs. 60	-442.4	-746.5 to -138.3	Yes	**	0.0011	A-B
	R square	0.09431							30 vs. 90	-921.9	-1264 to -579.9	Yes	****	<0.0001	A-C
									30 vs. 120	-739.9	-1048 to -431.8	Yes	****	<0.0001	A-D
	Brown-Forsythe test								60 vs. 90	-479.5	-795.2 to -163.9	Yes	***	0.0006	B-C
	F (DFn, DFd)	17.16 (3, 567)							60 vs. 120	-297.5	-576 to -19.04	Yes	*	0.0309	B-D
	P value	<0.0001							90 vs. 120	182	-137.6 to 501.5	No	ns	0.4581	C-D
	P value summary	****
	Are SDs significantly different (P < 0.05)?	Yes
									Test details	Mean 1	Mean 2	Mean Diff.	SE of diff.	n1	n2	q	DF
	Bartlett's test
	Bartlett's statistic (corrected)	756							30 vs. 60	31.37	473.8	-442.4	118	121	177	5.302	567
	P value	<0.0001							30 vs. 90	31.37	953.3	-921.9	132.8	121	107	9.821	567
	P value summary	****							30 vs. 120	31.37	771.3	-739.9	119.6	121	166	8.751	567
	Are SDs significantly different (P < 0.05)?	Yes							60 vs. 90	473.8	953.3	-479.5	122.5	177	107	5.536	567
									60 vs. 120	473.8	771.3	-297.5	108.1	177	166	3.893	567
	ANOVA table	SS	DF	MS	F (DFn, DFd)	P value			90 vs. 120	953.3	771.3	182	124	107	166	2.075	567
	Treatment (between columns)	59084979	3	19694993	F (3, 567) = 19.68	P<0.0001
	Residual (within columns)	567426745	567	1000753
	Total	626511724	570
	Data summary
	Number of treatments (columns)	4
	Number of values (total)	571
