# Supplementary material for: Structural relationship between the putative hair cell mechanotransduction channel TMC1 and TMEM16 proteins
Source: eLife. 2018 Jul 31;7:e38433. doi: 10.7554/eLife.38433 (PMC6067890; doi:10.7554/eLife.38433)
Supplement: Figure 7—source data 1. [file elife-38433-fig7-data1.xlsx]

## Sheet: Sheet1
RT	4C
279.689	110.657
275.249	106.747										Table Analyzed	Figure7
0	257.1
531.715	310.915										Column B	4C
0	735.6										vs.	vs.
0	694.224										Column A	RT
0	350.423
743.342	632.202										Unpaired t test
0	276.991										P value	0.0002
0	130.376										P value summary	***
389.389	158.904										Significantly different (P < 0.05)?	Yes
765.157	1590.41										One- or two-tailed P value?	Two-tailed
428.913	960.958										t, df	t=3.73 df=274
127.1	816.064
652.083	861.658										How big is the difference?
257.722	962.482										Mean ± SEM of column A	336.5 ± 47.2, n=136
455.842	863.929										Mean ± SEM of column B	712.6 ± 88.17, n=140
774.576	768.234										Difference between means	376.1 ± 100.8
1438.42	821.708										95% confidence interval	177.6 to 574.6
0	1071.62										R squared (eta squared)	0.04832
857.666	1214.3
0	1041.39										F test to compare variances
1004.07	987.066										F, DFn, Dfd	3.592, 139, 135
277.837	1042.07										P value	<0.0001
525.444	996.112										P value summary	****
0	940.208										Significantly different (P < 0.05)?	Yes
0	942.52
69.718	1077.68
719.48	1162.6
3.458	1428.22
3.939	4013.28
0	979.201
0	927.669
0	1135.7
0	3098.59
376.582	3523.73
853.386	1142.62
470.581	1123.64
156.655	26
7.408	2650.25
5.171	3295.29
60.678	0
24.681	3584.57
611.429	4264.45
920.851	0
57.494	0
1094.99	0
266.378	0
863.926	1221.96
27.858	0
55.218	0
841.512	0
1142.98	0
787.217	0
468.53	0
204.678	0
853.021	287.27
2.547	1028.49
80.913	0
70.085	0
556.055	0
757.961	0
95.179	0
279.498	0
46.453	0
0	0
0	580.379
0	750.6
0	0
0	0
0	0
0	187.208
2709.28	5099.28
2561.75	186.81
3187.95	135.81
47.319	162.62
43.345	151.06
2052.63	3117.71
1045.99	177.73
39.169	4436.68
24.832	115.01
21.284	65.92
762.184	0
52.516	135.85
13.19	143.2
40.268	163.26
135.439	1344.05
0	209.76
0	185.44
0	106.97
0	22.77
0	87.27
0	667.47
0	105.67
0	153.55
306.283	104.47
0	91.3
0	102.13
0	0
0	80.74
0	50.13
0	70.94
0	61.65
24.363	84.84
23.988	1441.61
492.999	1007.5
46.347	31.09
80.258	0
479.235	1098.55
507.1	2668.17
0	0
553.604	2063.31
1100.06	35.07
132.826	0
1284.84	0
129.4	1687.97
1466.45	2498.46
53.464	42.24
597.967	6.76
666.282	16.45
85.377	15.39
1299.24	37.47
51.8	57.77
62.154	1918.64
15.231	683.14
40.173	1369.32
49.922	116.87
856.841	1604.51
0	107.1
0	51.22
0	146.55
0	105.2
0	29.17
0	85.32
0	153.79
0	2247.6
	10.97
	46.14
	1512.92
	2114.67
