# Supplementary material for: Structural relationship between the putative hair cell mechanotransduction channel TMC1 and TMEM16 proteins
Source: eLife. 2018 Jul 31;7:e38433. doi: 10.7554/eLife.38433 (PMC6067890; doi:10.7554/eLife.38433)
Supplement: Figure 8—source data 1. [file elife-38433-fig8-data1.xlsx]

## Sheet: Figure8
BAPTA	Amiloride	Benzamil	DHS	NEO	control
84.24	63.68	115.92	155.49	2.49	75.426
77.19	70.48	37.73	102.45	36.51	77.938
91.45	61.38	52.86	151.76	8.13	3045.65
85.58	79.37	46.69	152.91	0.6	2362.68
63.49	89.12	37.07	158.79	3.26	2969.88
99.94	102.15	8.92	144.6	53.47	2309.75
89.34	71.21	0	126.69	10.74	101.085
67.28	80.63	0.59	124.63	-2.03	147.761
79.55	117.57	57.42	132.49	20.08	93.387
62.69	84.39	48.81	136.4	3.23	1286.79
83.86	78.86	0	126.19	19.4	2201.11
75.17	97.09	2.31	135.75	10.14	1034.21
66.9	26.27	0	122.11	13.43	172.292
67.38	33.28	0	142.53	8.63	240.574
76.22	32.49	0	120.24	31.85	3171.85
58.15	111.06	3.81	138.74	0	2082.49
61.93	114.07	16.95	214.93	19.11	3613.82
59.12	71.3	0	143.01	35.56	2031.71
62.85	93.29	0	70.02	32.53	1852.28
57.47	47.25	8.18	112.95	49.26	173.154
52.53	50.88	0	45.99	67.43	291.774
52.38	52.52	106.17	58.47	83.63	1592.17
57.17	41.59	67.92	41.41	84.35	1404.32
52.79	33.53	84.43	34.65	124.01	1364.9
48.19	56.55	121.87	74.89	91.97	1437.93
48.41	53.79	86.65	101.35	135.82	1695.69
58.95	73.45	53.96	39.01	135.61	792.125
59.77	26.62	66.97	32.6	189.97	1548.64
46.72	67.32	90.14	53.44	187.13	911.01
46.63	22.94	76.1	37.55	171.4	49.281
40.42	19.2	86.46	39.65	114.45	140.723
27.3	43.56	116.21	29.76	187.73	63.538
60.96	10.79	104.43	47.27	178.93	101.868
57.2	33.58	69.95	58.52	294.39	1273.99
43.24	66.13	42.2	96.21	141.04	1519.96
45.01	11.71	88.48	104.01	181.17	120.329
38.02	68.43	104.3	93.55	181.61	1033.67
53.78	68.41	87.06	77.09	200.21	121.223
50.16	98.76	70.05	6.55	294.57	42.652
14.01	63.91	191.78	0	57.95	68.624
25.7	81.68	141.2	1.07	45.6	31.081
10.83	68.49	170.41	0	78.46	46.341
26.81	60.92	144.92	5.34	61.77	21.807
11.77	61.84	164.64	144.03	57.01	926.063
89.1	61.11	274.98	142.23	61.75	324.547
57.66	63.31	224.76	88.74	45.41	0
56.48	55.42	253.9	110.45	61.25	274.605
68.35	64.38	232.03	104.14	33.57	1015.52
61.31	69.1	202.39	150.49	49.34	23.451
66.69	79.56	248.28	120.63	46.79	1086.92
66.34	54.57	241.22	147.78	94.54	762.105
57.89	52.9	251.88	99.98	98.02	310.14
98.91	50.06	268.79	119.2	85.56	31.641
84.19	75.62	285.59	84.97	60.58	54.908
67.8	66.94	243.89	138.94	63.99	72.872
52.99	256.58	314.19	155.18	0	1929.06
63.68	209.72	233.52	147.49	0	85.946
54.56	263.58	288.32	135.82	3.03	96.371
67.78	200.97	360.9	132.23	18.28	123.627
174.64	212.69	322.95	47.17	11.75	2651.5
150.07	259.88	221.94	34.47	118.46	89.769
103.44	275.3	276.51	60.02	127.88	31.98
111.27	235.44	354.46	44.48	116.94	115.917
141.63	183.48	340.68	68.01	109.36	2155.21
57.72	237.32	189.82		130.09	75.19
9.29	218	238.66		101.85	1862.66
16.47	132.46	251.84		131.21	126.695
26.55	333.57	238.95		150.55	170.957
32.59	224.48	11.86		132.11	96.714
36.44	180.9	31.25		97.94	245.003
38.74	261.39	13.49		158.72	196.115
43.86	284.57	13.92		90.74	1476.2
22.98		19.82		158.5	1793.49
11.24		13.13		143.48	123.679
27.81		35.63		197.04	1898.32
37.62		52.82		110.78	190.696
51.52		47.72		209.48	198.825
55.59		76.14		183.54	1818.41
43.21		81.53		158.85	173.996
52.17		34.09		129.14	2007.87
47.59		24.87			108.626
49.58		39.31			97.556
51.79		46.59			1897.85
32.14		135.29			131.662
33.16		76.3			78.778
22.86		92			2099.04
71.62		91.83			2476.74
17.44		127.28			2234.71
11.45		144.99			136.393
17.06		76.78			2307.73
43.01		84.57			147.874
38.24		86.57			2604.12
45.41		184.16			2318.72
48.28		149.5			64.477
55.62		88.05			92.879
58.29		99.69			23.256
41.51		78.62			64.159
52.22		78.62			434.025
46.56		111.93			214.634
70.98		105.19			726.466
52.68		62.86			262.531
77.67		84.08			510.904
64.74		54.5			162.756
49.45		60.18			183.217
49.29		42.99			175.612
49.31		76.96			213.913
49.84		68.23			4747.32
58.44		48.48			415.576
48.24		53.53			244.591
43.95		59.72			266.092
44.9		65.83			4533.52
44.07					4160.02
42.64					290.283
34.16					242.916
38.47					223.098
41.68					3919.9
					235.308
					3687.22
					218.471
					2976.58
					207.488
					342.912
					397.735
					396.596
					700.736
					353.447
					1469.03
					678.702
					452.847
					406.799
					2364.47
					561.48
					1530.04

## Sheet: stats
	Table Analyzed	Figure8							Number of families	1
	Data sets analyzed	A : BAPTA	B : Amiloride	C : Benzamil	D : DHS	E : NEO			Number of comparisons per family	5
									Alpha	0.05
	ANOVA summary
	F	51.46							Dunnett's multiple comparisons test	Mean Diff.	95.00% CI of diff.	Significant?	Summary	Adjusted P Value	A-?
	P value	<0.0001
	P value summary	****							BAPTA vs. Amiloride	-47.94	-251.3 to 155.4	No	ns	0.9652	B	Amiloride
	Significant diff. among means (P < 0.05)?	Yes							BAPTA vs. Benzamil	-54.41	-234.4 to 125.5	No	ns	0.9083	C	Benzamil
	R square	0.311							BAPTA vs. DHS	-39.62	-250.7 to 171.4	No	ns	0.9869	D	DHS
									BAPTA vs. NEO	-34.73	-231.7 to 162.2	No	ns	0.9902	E	NEO
	Brown-Forsythe test								BAPTA vs. control	-885.6	-1058 to -713.4	Yes	****	<0.0001	F	control
	F (DFn, DFd)	51.34 (5, 570)
	P value	<0.0001
	P value summary	****							Test details	Mean 1	Mean 2	Mean Diff.	SE of diff.	n1	n2	q	DF
	Are SDs significantly different (P < 0.05)?	Yes
									BAPTA vs. Amiloride	55.19	103.1	-47.94	80.72	116	72	0.5939	570
	Bartlett's test								BAPTA vs. Benzamil	55.19	109.6	-54.41	71.44	116	111	0.7616	570
	Bartlett's statistic (corrected)	1769							BAPTA vs. DHS	55.19	94.8	-39.62	83.78	116	64	0.4729	570
	P value	<0.0001							BAPTA vs. NEO	55.19	89.91	-34.73	78.19	116	80	0.4441	570
	P value summary	****							BAPTA vs. control	55.19	940.8	-885.6	68.35	116	133	12.96	570
	Are SDs significantly different (P < 0.05)?	Yes
	ANOVA table	SS	DF	MS	F (DFn, DFd)	P value
	Treatment (between columns)	74482777	5	14896555	F (5, 570) = 51.46	P<0.0001
	Residual (within columns)	165008900	570	289489
	Total	239491677	575
	Data summary
	Number of treatments (columns)	6
	Number of values (total)	576
