# Supplementary material for: Structural relationship between the putative hair cell mechanotransduction channel TMC1 and TMEM16 proteins
Source: eLife. 2018 Jul 31;7:e38433. doi: 10.7554/eLife.38433 (PMC6067890; doi:10.7554/eLife.38433)
Supplement: Figure 9—source data 1. [file elife-38433-fig9-data1.xlsx]

## Sheet: Figure9
Wild-type	TMC1 KO	TMC2 KO	TMC1/TMC2 dKO
1905.37	2956.62	0	172.153
31.254	1878.03	1195.07	151.684
2548.29	3058.63	0	156.986
2435.7	2593.62	1812.56	122.652
2227.79	996.615	0	91.013
20.026	927.202	2218.02	110.942
0	2057.13	0	96.546
1134.27	868.221	0	199.252
0	3424.43	0	155.597
1297.15	648.833	0	112.84
1864.74	693.42	0	105.885
0	3320.42	0	109.397
1673.49	1608.19	1770.26	127.668
0	1495.78	1850.27	120.982
1605.23	4130.51	9.823	108.302
2560.09	481.359	1519.2	82.985
1842.15	2395.89	1478.11	96.756
0	225.291	37.413	161.693
1381.05	2378.25	1927.6	147.568
202.081	2974.48	1951.63	172.231
1742.57	432.9	916.954	159.553
4564.59	195.926	1353.05	108.589
936.172	5164.43	1439.59	131.823
2838.61	0	1046.37	108.6
3588.68	4877.39	306.873	116.802
3733.72	3049.48	1156.7	147.541
2566.23	0	2260.2	113.369
5762.85	287.432	330.936	102.101
3851.49	0	2176.27	115.657
3120.54	2630.59	1026.81	123.98
2569.15	1600.12	1997.74	132.977
906.58	4373.22	1537.68	148.17
2595.34	2959.28	1550.4	159.754
5332.06	1884.71	810.014	139.768
1694.84	3789.49	2331.18	141.031
4041.97	4209.59	1948.51	149.424
381.181	5145.11	2401.43	184.744
1263.02	5338.9	417.212	156.488
3229.58	4689.27	1863.84	138.237
2791.93	5176.31	760.055	143.03
5723.62	3888.39	1931.86	126.589
4097.84	1233.12	431.322	167.942
3537.15	498.731	414.147	143.223
3537.15	919.403	934.444	104.061
5728.97	2277.91	1777.84	86.501
1500.07	3733.4	2063.05	61.332
3250.2	4787.97	1060.42	46.155
474.411	1064.8	2217.75	44.429
2675.74	4894.41	2192.25	114.612
4511.72	670.761	674.617	78.729
1436.11	871.933	503.398	127.055
2933.97	1030.5	2724.88	98.006
534.383	1042.07	442.222	83.339
656.841	1885.99	1376.26	99.517
3526.14	2179.22	1860.44	49.287
3030.55	3869.54	953.688	87.978
2734.2	640.011	2098.1	84.459
646.848	1967.03	375.487	83.407
2583.35	1977.6	2095.27	71.753
3852.86	415.382	502.844	103.039
3000.59	2826.27	2374.81	78.266
2530.85	2489.41	1443.71	48.598
3353.04	2975.42	2970.19	78.67
747.352	901.934	1719.83	79.052
659.232	2409.08	464.15	62.186
4199.16	2005.78	2241.32	93.267
4090.35	346.252	1851.13	64.419
3899.83	3825.82	2201.12	53.176
638.923	2957	820.957	78.287
662.08	4850.36	1605.61	46.95
667.753	270.086	2764.15	136.274
559.572	2934.37	3125.2	154.486
2301.51	342.058	1936.61	118.291
614.335	2595.41	1604.77	149.325
718.521	3237.54	935.433	167.532
2257.62	3213.03	462.345	180.98
3473.29	2909.03	469.936	144.486
686.282	2470.79	788.021	123.766
3552.45	4104.55	460.46	114.366
3061.53	3510.28	1810.09	190.561
3345.53	438.555	2701.68	176.537
663.881	2752.54	553.821	133.654
1154.39	2788.54	723.451	126.385
1014.82	3756.75	2049.64	134.691
5067.08	2632.07	2139.23	117.203
2899.86	2642.27	1055.61	135.779
2359.72	2437.74	606.164	118.489
3362.73	2444.51	0	110.462
690.14	37.369	0	114.839
3520.54	1919.14	0	130.686
3210.17	2329.25	0	116.487
624.664		0	127.52
667.044		680.465
675.747		0
693.796		603.024
2943		502.637
612.445		27.726
730.177		171.637
2802.44		507.224
1248.29		73.495
1549.12		1059.99
2406.69		219.01
1736.43		456.702
2146.71		1149.38
2666.05		87.903
1858.77		130.543
40.656		638.109
359.881		719.536
1782.07		282.259
2099.3		558.823
221.186		675.688
52.758
1508.79
17.869
1951.76
46.734
1870.39
45.881
95.29
1772.1
40.088
58.768
23.216
1163.57
344.017
94.951
87.962
2425.65
225.455
823.419
420.035
69.953
434.822
476
66.604
1276.26
559.224
551.672
495.572
1419.29
312.304
243.971
1200.29
262.911
283.219
0

## Sheet: stats
	Table Analyzed	Figure9							Number of families	1
	Data sets analyzed	A : Wild-type	B : TMC1 KO	C : TMC2 KO	D : TMC1/TMC2 dKO				Number of comparisons per family	6
									Alpha	0.05
	ANOVA summary
	F	62.4							Tukey's multiple comparisons test	Mean Diff.	95.00% CI of diff.	Significant?	Summary	Adjusted P Value
	P value	<0.0001
	P value summary	****							Wild-type vs. TMC1 KO	-564.1	-965.1 to -163	Yes	**	0.0018	A-B
	Significant diff. among means (P < 0.05)?	Yes							Wild-type vs. TMC2 KO	659.7	281.6 to 1038	Yes	****	<0.0001	A-C
	R square	0.3004							Wild-type vs. TMC1/TMC2 dKO	1627	1227 to 2026	Yes	****	<0.0001	A-D
									TMC1 KO vs. TMC2 KO	1224	799.2 to 1648	Yes	****	<0.0001	B-C
	Brown-Forsythe test								TMC1 KO vs. TMC1/TMC2 dKO	2191	1747 to 2635	Yes	****	<0.0001	B-D
	F (DFn, DFd)	74.1 (3, 436)							TMC2 KO vs. TMC1/TMC2 dKO	966.8	543.4 to 1390	Yes	****	<0.0001	C-D
	P value	<0.0001
	P value summary	****
	Are SDs significantly different (P < 0.05)?	Yes							Test details	Mean 1	Mean 2	Mean Diff.	SE of diff.	n1	n2	q	DF
	Bartlett's test								Wild-type vs. TMC1 KO	1745	2309	-564.1	155.5	146	91	5.13	436
	Bartlett's statistic (corrected)	588							Wild-type vs. TMC2 KO	1745	1085	659.7	146.6	146	111	6.363	436
	P value	<0.0001							Wild-type vs. TMC1/TMC2 dKO	1745	118.4	1627	155	146	92	14.84	436
	P value summary	****							TMC1 KO vs. TMC2 KO	2309	1085	1224	164.7	91	111	10.51	436
	Are SDs significantly different (P < 0.05)?	Yes							TMC1 KO vs. TMC1/TMC2 dKO	2309	118.4	2191	172.1	91	92	18	436
									TMC2 KO vs. TMC1/TMC2 dKO	1085	118.4	966.8	164.2	111	92	8.329	436
	ANOVA table	SS	DF	MS	F (DFn, DFd)	P value
	Treatment (between columns)	253786181	3	84595394	F (3, 436) = 62.4	P<0.0001
	Residual (within columns)	591078653	436	1355685
	Total	844864834	439
	Data summary
	Number of treatments (columns)	4
	Number of values (total)	440
